# Supplementary material for: Isolation Defines Identity: Functional Consequences of Extracellular Vesicle Purification Strategies
Source: Adv Healthc Mater. 2026 Jan 19;15(13):e04684. doi: 10.1002/adhm.202504684 (PMC13058776; doi:10.1002/adhm.202504684)
Supplement: Supplementary file 2 — Supporting File 2: adhm70774‐sup‐0002‐TablesS1‐S2.xlsx. [file ADHM-15-0-s002.xlsx]

## Sheet: MaxIntens
feature_id	gene	protein	organism	uniprot	Lib.PG.Q	log2maxlfq	log2intensity	log2top1	log2top3	log2total	pepcounts	precounts	cleanprotein	effect~asc_UC.DG -asc_UC.UC~limma	effect~asc_TFF.UF -asc_UC.UC~limma	effect~asc_TFF.SEC-asc_UC.UC~limma	effect~sup_UC.DG -sup_UC.UC~limma	effect~sup_TFF.UF -sup_UC.UC~limma	effect~sup_TFF.SEC-sup_UC.UC~limma	t~asc_UC.DG -asc_UC.UC~limma	t~asc_TFF.UF -asc_UC.UC~limma	t~asc_TFF.SEC-asc_UC.UC~limma	t~sup_UC.DG -sup_UC.UC~limma	t~sup_TFF.UF -sup_UC.UC~limma	t~sup_TFF.SEC-sup_UC.UC~limma	p~asc_UC.DG -asc_UC.UC~limma	p~asc_TFF.UF -asc_UC.UC~limma	p~asc_TFF.SEC-asc_UC.UC~limma	p~sup_UC.DG -sup_UC.UC~limma	p~sup_TFF.UF -sup_UC.UC~limma	p~sup_TFF.SEC-sup_UC.UC~limma	p~F~limma	p-log10~asc_UC.DG -asc_UC.UC~limma	p-log10~asc_TFF.UF -asc_UC.UC~limma	p-log10~asc_TFF.SEC-asc_UC.UC~limma	p-log10~sup_UC.DG -sup_UC.UC~limma	p-log10~sup_TFF.UF -sup_UC.UC~limma	p-log10~sup_TFF.SEC-sup_UC.UC~limma	p-log10~F~limma	maxlfq_asc_UC.UC_r01	maxlfq_asc_UC.UC_r02	maxlfq_asc_UC.UC_r03	maxlfq_asc_UC.UC_r04	maxlfq_asc_UC.UC_r05	maxlfq_asc_UC.DG_r01	maxlfq_asc_UC.DG_r02	maxlfq_asc_UC.DG_r03	maxlfq_asc_UC.DG_r04	maxlfq_asc_UC.DG_r05
TIM14_HUMAN-0	DNAJC19	TIM14_HUMAN	HUMAN	Q96DA6	0	10.705	12.2427	12.2427	12.8649	13002.9	0.121951	0.121951	TIM14
SIM13_HUMAN-0	SMIM13	SIM13_HUMAN	HUMAN	P0DJ93	0	10.2423	11.7655	11.7655	11.9893	4656.1	0.0731707	0.0731707	SIM13
AQP8_HUMAN-0	AQP8	AQP8_HUMAN	HUMAN	O94778	0	16.444	17.3089	17.3089	17.3089	163084	0.0487805	0.0487805	AQP8
STK16_HUMAN-0	STK16	STK16_HUMAN	HUMAN	O75716	0	10.6234	12.1466	12.1466	13.1323	11557.4	0.121951	0.121951	STK16
SYTL4_HUMAN-0	SYTL4	SYTL4_HUMAN	HUMAN	Q96C24	0	9.88317	11.3994	11.3994	12.1005	6142.12	0.097561	0.097561	SYTL4
FCG2B_HUMAN-0	FCGR2B	FCG2B_HUMAN	HUMAN	P31994	0	11.6866	11.401	11.401	11.401	3088.09	0.0487805	0.0487805	FCG2B																											12.1609			10.6412
RM53_HUMAN-0	MRPL53	RM53_HUMAN	HUMAN	Q96EL3	0	10.4834	12.0433	12.0433	12.1994	8267.74	0.0731707	0.0731707	RM53
CCN5_HUMAN-0	CCN5	CCN5_HUMAN	HUMAN	O76076	0	11.3713	11.072	11.072	11.072	2308.03	0.0487805	0.0487805	CCN5																											11.6166		10.5275
HV432_HUMAN-0	IGHV4-30-2	HV432_HUMAN	HUMAN	A0A087WSY4	0	11.2392	12.2551	12.2551	12.2551	4888.18	0.0487805	0.0487805	HV432
HS3S1_HUMAN-0	HS3ST1	HS3S1_HUMAN	HUMAN	O14792	0	10.3557	11.5331	11.5331	11.5331	3037.07	0.0487805	0.0487805	HS3S1
CD019_HUMAN-0	C4orf19	CD019_HUMAN	HUMAN	Q8IY42	0	11.893	11.2413	11.2413	11.4281	2811.57	0.0731707	0.0731707	CD019
RADX_HUMAN-0	RADX	RADX_HUMAN	HUMAN	Q6NSI4	0	10.9026	11.7389	11.7389	11.7389	3441.59	0.0487805	0.0487805	RADX
ZEP1_HUMAN-0	HIVEP1	ZEP1_HUMAN	HUMAN	P15822	0	12.5374	13.4168	13.4168	13.4168	10984.3	0.0487805	0.0487805	ZEP1
LRA25_HUMAN-0	FAM89B	LRA25_HUMAN	HUMAN	Q8N5H3	0	9.92034	11.4436	11.4436	11.4436	2973.56	0.0487805	0.0487805	LRA25
KV230_HUMAN-0	IGKV2-30	KV230_HUMAN	HUMAN	P06310	0	10.6448	11.6965	11.6965	11.6965	3328.43	0.0731707	0.0731707	KV230
ZN512_HUMAN-0	ZNF512	ZN512_HUMAN	HUMAN	Q96ME7	0	10.3046	11.8519	11.8519	12.2946	6456.69	0.0731707	0.0731707	ZN512
CCHL_HUMAN-0	HCCS	CCHL_HUMAN	HUMAN	P53701	0	10.787	11.8932	11.8932	12.2621	7090.72	0.097561	0.097561	CCHL
SYTM_HUMAN-0	TARS2	SYTM_HUMAN	HUMAN	Q9BW92	0	10.5467	12.0368	12.0368	12.7395	22118.1	0.219512	0.219512	SYTM
ZEB1_HUMAN-0	ZEB1	ZEB1_HUMAN	HUMAN	P37275	0	9.1386	10.4888	10.4888	10.8779	1907.06	0.0731707	0.0731707	ZEB1
SC24B_HUMAN-0	SEC24B	SC24B_HUMAN	HUMAN	O95487	0	10.217	11.2288	11.2288	11.2288	2453.08	0.0487805	0.0487805	SC24B
RBBP6_HUMAN-0	RBBP6	RBBP6_HUMAN	HUMAN	Q7Z6E9	0	10.612	12.1432	12.1432	13.1609	13876.4	0.243902	0.243902	RBBP6
AB17C_HUMAN-0	ABHD17C	AB17C_HUMAN	HUMAN	Q6PCB6	0	10.1599	11.248	11.248	11.8232	6011.16	0.097561	0.097561	AB17C
TULP3_HUMAN-0	TULP3	TULP3_HUMAN	HUMAN	O75386	0	11.1343	12.6575	12.6575	13.2678	16552.9	0.170732	0.170732	TULP3
CASP5_HUMAN-0	CASP5	CASP5_HUMAN	HUMAN	P51878	0	13.0844	11.7222	11.7222	11.7222	3382.09	0.0487805	0.0487805	CASP5
CL12A_HUMAN-0	CLEC12A	CL12A_HUMAN	HUMAN	Q5QGZ9	0	11.2327	10.7338	10.7338	10.7338	2143.09	0.0487805	0.0487805	CL12A																											11.7499			9.71773
RHG26_HUMAN-0	ARHGAP26	RHG26_HUMAN	HUMAN	Q9UNA1	0	10.6531	12.213	12.213	12.213	5074.14	0.0487805	0.0487805	RHG26
PEO1_HUMAN-0	TWNK	PEO1_HUMAN	HUMAN	Q96RR1	0	11.033	11.58	11.58	11.58	3177.08	0.0487805	0.0487805	PEO1
ZCHC9_HUMAN-0	ZCCHC9	ZCHC9_HUMAN	HUMAN	Q8N567	0	10.3376	11.6878	11.6878	11.6878	3308.11	0.0487805	0.0487805	ZCHC9
ATP5L_HUMAN-0	ATP5MG	ATP5L_HUMAN	HUMAN	O75964	0	11.44	12.9682	12.9682	13.1899	19150.6	0.121951	0.121951	ATP5L
MED19_HUMAN-0	MED19	MED19_HUMAN	HUMAN	A0JLT2	0	9.90515	11.4334	11.4334	11.4334	2983.55	0.0487805	0.0487805	MED19
COG2_HUMAN-0	COG2	COG2_HUMAN	HUMAN	Q14746	0	9.25055	10.7668	10.7668	11.6592	3560.11	0.097561	0.097561	COG2
AAKB2_HUMAN-0	PRKAB2	AAKB2_HUMAN	HUMAN	O43741	0	9.08747	10.2939	10.2939	10.2939	1369.71	0.0731707	0.0731707	AAKB2					-1.23269						-1.01512						0.320199							0.49458
MAX_HUMAN-0	MAX	MAX_HUMAN	HUMAN	P61244	0	10.7373	11.5918	11.5918	11.5918	3106.59	0.0487805	0.0487805	MAX
EFC1_HUMAN-0	ERVFC1	EFC1_HUMAN	HUMAN	P60507	0	11.503	12.402	12.402	12.402	5465.13	0.0487805	0.0487805	EFC1
ALG1_HUMAN-0	ALG1	ALG1_HUMAN	HUMAN	Q9BT22	0	11.7582	13.3181	13.3181	13.8376	18885.9	0.097561	0.121951	ALG1
GXLT1_HUMAN-0	GXYLT1	GXLT1_HUMAN	HUMAN	Q4G148	0	10.5905	11.4366	11.4366	11.6976	4948.46	0.097561	0.146341	GXLT1
TCPW_HUMAN-0	CCT6B	TCPW_HUMAN	HUMAN	Q92526	0	12.8068	11.5308	11.5308	11.5308	2973.09	0.0487805	0.0487805	TCPW
NU4M_HUMAN-0	MT-ND4	NU4M_HUMAN	HUMAN	P03905	0	9.03369	10.4442	10.4442	10.4442	1558.54	0.0487805	0.0487805	NU4M
GPC2_HUMAN-0	GPC2	GPC2_HUMAN	HUMAN	Q8N158	0	10.8345	11.8393	11.8393	12.0886	4593.62	0.121951	0.121951	GPC2
CENPH_HUMAN-0	CENPH	CENPH_HUMAN	HUMAN	Q9H3R5	0	10.5639	12.0906	12.0906	12.2103	5184.64	0.0731707	0.0731707	CENPH
HOOK2_HUMAN-0	HOOK2	HOOK2_HUMAN	HUMAN	Q96ED9	0	9.80534	11.3286	11.3286	11.8122	4472.61	0.0731707	0.0731707	HOOK2
EPG5_HUMAN-0	EPG5	EPG5_HUMAN	HUMAN	Q9HCE0	0	10.6923	11.958	11.958	11.958	4269.77	0.0731707	0.0731707	EPG5					-1.09803						-0.903655						0.375183							0.425757
HRH1_HUMAN-0	HRH1	HRH1_HUMAN	HUMAN	P35367	0	11.5369	13.0437	13.0437	13.7394	19847	0.170732	0.170732	HRH1
TREM2_HUMAN-0	TREM2	TREM2_HUMAN	HUMAN	Q9NZC2	0	9.196	10.0228	10.0228	10.0228	1041.02	0.0487805	0.0487805	TREM2
DLX4_HUMAN-0	DLX4	DLX4_HUMAN	HUMAN	Q92988	0	10.8849	11.8177	11.8177	11.8177	3619.6	0.0487805	0.0487805	DLX4
HSH2D_HUMAN-0	HSH2D	HSH2D_HUMAN	HUMAN	Q96JZ2	0	15.8049	16.7661	16.7661	16.7661	112616	0.097561	0.097561	HSH2D
IFT22_HUMAN-0	IFT22	IFT22_HUMAN	HUMAN	Q9H7X7	0	10.0237	11.028	11.028	11.2067	3356.77	0.097561	0.097561	IFT22					-1.21686						-0.97085						0.341331							0.466824
MMP15_HUMAN-0	MMP15	MMP15_HUMAN	HUMAN	P51511	0	10.7601	11.625	11.625	11.625	3184.61	0.0487805	0.0487805	MMP15
EREP3_HUMAN-0	ENTREP3	EREP3_HUMAN	HUMAN	P81408	0	10.819	12.3422	12.3422	12.5699	7095.69	0.0731707	0.0731707	EREP3
RGS17_HUMAN-0	RGS17	RGS17_HUMAN	HUMAN	Q9UGC6	0	11.4268	12.5442	12.5442	12.5442	7173.69	0.0487805	0.0487805	RGS17
CX3C1_HUMAN-0	CX3CR1	CX3C1_HUMAN	HUMAN	P49238	0	11.422	12.4378	12.4378	12.4378	5550.16	0.0487805	0.0487805	CX3C1
OXSM_HUMAN-0	OXSM	OXSM_HUMAN	HUMAN	Q9NWU1	0	8.85282	10.0694	10.0694	10.4407	1533.05	0.0731707	0.0731707	OXSM
TMM9B_HUMAN-0	TMEM9B	TMM9B_HUMAN	HUMAN	Q9NQ34	0	10.4237	11.9358	11.9358	12.2701	6035.16	0.0731707	0.0731707	TMM9B
BRWD3_HUMAN-0	BRWD3	BRWD3_HUMAN	HUMAN	Q6RI45	0	9.39862	10.4861	10.4861	10.4861	1505.04	0.0487805	0.0487805	BRWD3
KBRS2_HUMAN-0	NKIRAS2	KBRS2_HUMAN	HUMAN	Q9NYR9	0	10.0033	11.5285	11.5285	11.9885	5208.65	0.097561	0.097561	KBRS2
RER1_HUMAN-0	RER1	RER1_HUMAN	HUMAN	O15258	0	10.6538	12.1971	12.1971	12.5961	7343.66	0.0731707	0.097561	RER1
ZN511_HUMAN-0	ZNF511	ZN511_HUMAN	HUMAN	Q8NB15	0	9.87903	11.1861	11.1861	11.5108	4200.79	0.121951	0.121951	ZN511					-1.4512						-1.17575						0.251254							0.599886
S19A2_HUMAN-0	SLC19A2	S19A2_HUMAN	HUMAN	O60779	0	9.49197	11.0031	11.0031	11.0031	2175.58	0.0487805	0.0487805	S19A2
RA54B_HUMAN-0	RAD54B	RA54B_HUMAN	HUMAN	Q9Y620	0	10.7889	11.5797	11.5797	11.7621	3797.77	0.097561	0.097561	RA54B					0.911111						0.750281						0.460397							0.336868
RBM33_HUMAN-0	RBM33	RBM33_HUMAN	HUMAN	Q96EV2	0	9.77752	11.274	11.274	11.8639	11544.8	0.146341	0.170732	RBM33
PTPR2_HUMAN-0	PTPRN2	PTPR2_HUMAN	HUMAN	Q92932	0	11.3691	10.739	10.739	10.739	1835.04	0.0487805	0.0487805	PTPR2																													10.1886		11.2895
ZN451_HUMAN-0	ZNF451	ZN451_HUMAN	HUMAN	Q9Y4E5	0	13.9958	14.8753	14.8753	14.8753	30112.5	0.0487805	0.0487805	ZN451
ELP6_HUMAN-0	ELP6	ELP6_HUMAN	HUMAN	Q0PNE2	0	9.53203	11.0919	11.0919	11.3949	3202.59	0.0731707	0.0731707	ELP6
MK07_HUMAN-0	MAPK7	MK07_HUMAN	HUMAN	Q13164	0	12.5343	13.4771	13.4771	13.4771	11478.9	0.0731707	0.0731707	MK07
IMP3_HUMAN-0	IMP3	IMP3_HUMAN	HUMAN	Q9NV31	0	10.4792	12.0456	12.0456	12.1486	4945.17	0.097561	0.097561	IMP3					-0.898882						-0.739744						0.466648							0.33101
AXIN1_HUMAN-0	AXIN1	AXIN1_HUMAN	HUMAN	O15169	0	9.90321	10.6733	10.6733	10.9166	3259.59	0.0731707	0.0731707	AXIN1
CPT2_HUMAN-0	CPT2	CPT2_HUMAN	HUMAN	P23786	0	10.1289	11.6667	11.6667	12.3939	26545.2	0.292683	0.317073	CPT2
HDGR3_HUMAN-0	HDGFL3	HDGR3_HUMAN	HUMAN	Q9Y3E1	0	10.9091	12.1168	12.1168	12.1168	4441.59	0.0487805	0.0487805	HDGR3
MLF1_HUMAN-0	MLF1	MLF1_HUMAN	HUMAN	P58340	0	10.588	11.5474	11.5474	11.8891	7431.51	0.121951	0.121951	MLF1
CSCL1_HUMAN-0	TMEM63A	CSCL1_HUMAN	HUMAN	O94886	0	10.6422	11.6369	11.6369	12.6425	10392.9	0.219512	0.219512	CSCL1
CSCL2_HUMAN-0	TMEM63B	CSCL2_HUMAN	HUMAN	Q5T3F8	0	11.2538	12.7463	12.7463	13.984	32009.7	0.317073	0.317073	CSCL2
SPAG1_HUMAN-0	SPAG1	SPAG1_HUMAN	HUMAN	Q07617	0	10.4325	11.7847	11.7847	13.0711	24625.2	0.365854	0.365854	SPAG1
ZN696_HUMAN-0	ZNF696	ZN696_HUMAN	HUMAN	Q9H7X3	0	12.9157	13.8696	13.8696	13.8696	15025.1	0.097561	0.097561	ZN696
CEL3(A|B)_HUMAN-0,0	CELA3A;CELA3B	CEL3(A|B)_HUMAN	HUMAN	P08861;P09093	0	11.2151	9.72979	9.72979	9.72979	873.033	0.0487805	0.0487805	CEL3(A|B),0
REC04_HUMAN-0	HERV-K104	REC04_HUMAN	HUMAN	P61576	0	10.6587	11.5901	11.5901	11.5901	3088.57	0.0487805	0.0487805	REC04
SMYD5_HUMAN-0	SMYD5	SMYD5_HUMAN	HUMAN	Q6GMV2	0	9.02092	10.3268	10.3268	10.8132	2962.4	0.121951	0.121951	SMYD5					-1.50121						-1.23591						0.228482							0.641148
GAK_HUMAN-0	GAK	GAK_HUMAN	HUMAN	O14976	0	10.7195	11.49	11.49	11.8429	18810.9	0.317073	0.317073	GAK																															10.8424
WDFY2_HUMAN-0	WDFY2	WDFY2_HUMAN	HUMAN	Q96P53	0	9.64444	10.9282	10.9282	11.6705	5285.48	0.195122	0.195122	WDFY2					-1.45438						-1.16612						0.255053							0.593369
VAMP4_HUMAN-0	VAMP4	VAMP4_HUMAN	HUMAN	O75379	0	10.4887	12.0145	12.0145	12.5268	8977.71	0.121951	0.121951	VAMP4
STX5_HUMAN-0	STX5	STX5_HUMAN	HUMAN	Q13190	0	10.5409	12.0018	12.0018	12.627	14790.4	0.195122	0.219512	STX5
TRBP2_HUMAN-0	TARBP2	TRBP2_HUMAN	HUMAN	Q15633	0	10.6026	11.6953	11.6953	11.6953	3322.08	0.0731707	0.0731707	TRBP2
APH1B_HUMAN-0	APH1B	APH1B_HUMAN	HUMAN	Q8WW43	0	11.9345	13.0723	13.0723	13.0723	10788.3	0.0487805	0.0487805	APH1B
FIZ1_HUMAN-0	FIZ1	FIZ1_HUMAN	HUMAN	Q96SL8	0	10.9878	12.2195	12.2195	12.2195	4773.13	0.0487805	0.0487805	FIZ1
TT39A_HUMAN-0	TTC39A	TT39A_HUMAN	HUMAN	Q5SRH9	0	10.2305	11.3328	11.3328	11.3328	2579.57	0.0487805	0.0487805	TT39A
NLGN1_HUMAN-0	NLGN1	NLGN1_HUMAN	HUMAN	Q8N2Q7	0	9.93939	10.9009	10.9009	10.9009	1925.39	0.0731707	0.0731707	NLGN1
L2HDH_HUMAN-0	L2HGDH	L2HDH_HUMAN	HUMAN	Q9H9P8	0	9.94178	11.475	11.475	12.0655	6927.2	0.121951	0.121951	L2HDH
TM204_HUMAN-0	TMEM204	TM204_HUMAN	HUMAN	Q9BSN7	0	10.0071	11.1245	11.1245	11.1245	2654.06	0.0487805	0.0487805	TM204
CAHD1_HUMAN-0	CACHD1	CAHD1_HUMAN	HUMAN	Q5VU97	0	11.2679	12.2791	12.2791	13.1048	10573.8	0.292683	0.292683	CAHD1
ATPK_HUMAN-0	ATP5MF	ATPK_HUMAN	HUMAN	P56134	0	10.3667	11.719	11.719	12.1772	9382.32	0.097561	0.121951	ATPK
STEEP_HUMAN-0	STEEP1	STEEP_HUMAN	HUMAN	Q9H5V9	0	9.98522	11.2104	11.2203	11.5285	3230.91	0.170732	0.170732	STEEP					-1.17222						-1.08291						0.288812							0.539384
IGF1_HUMAN-0	IGF1	IGF1_HUMAN	HUMAN	P05019	0	11.1001	12.1355	12.1355	12.1355	4513.1	0.0487805	0.0487805	IGF1
DPOD3_HUMAN-0	POLD3	DPOD3_HUMAN	HUMAN	Q15054	0	10.1876	11.5263	11.5263	11.6421	3751.93	0.146341	0.146341	DPOD3					-0.763395						-0.697083						0.491952							0.308078
PDIP3_HUMAN-0	POLDIP3	PDIP3_HUMAN	HUMAN	Q9BY77	0	9.38904	10.9363	10.9363	11.8969	5398.69	0.146341	0.146341	PDIP3
IKBE_HUMAN-0	NFKBIE	IKBE_HUMAN	HUMAN	O00221	0	10.3063	11.8662	11.8662	12.5963	10898.7	0.121951	0.121951	IKBE
AL2CL_HUMAN-0	ALS2CL	AL2CL_HUMAN	HUMAN	Q60I27	0	11.9032	13.0273	13.0273	13.0273	8445.87	0.0731707	0.0731707	AL2CL
SMAD1_HUMAN-0	SMAD1	SMAD1_HUMAN	HUMAN	Q15797	0	10.8665	12.3492	12.3492	12.745	10863.3	0.097561	0.097561	SMAD1
SIT1_HUMAN-0	SIT1	SIT1_HUMAN	HUMAN	Q9Y3P8	0	11.8402	11.3582	11.3582	11.3582	2806.55	0.0487805	0.0487805	SIT1																											11.8914			10.825
DAB2P_HUMAN-0	DAB2IP	DAB2P_HUMAN	HUMAN	Q5VWQ8	0	12.2507	13.2366	13.2366	13.2366	9676.37	0.146341	0.146341	DAB2P
MBP_HUMAN-0	MBP	MBP_HUMAN	HUMAN	P02686	0	10.1986	11.2572	11.2572	11.7536	7191.53	0.146341	0.170732	MBP
LMBD2_HUMAN-0	LMBRD2	LMBD2_HUMAN	HUMAN	Q68DH5	0	10.395	11.9398	11.9398	12.473	7579.23	0.097561	0.097561	LMBD2
CTR9_HUMAN-0	CTR9	CTR9_HUMAN	HUMAN	Q6PD62	0	11.1402	12.4324	12.4324	12.5966	6766.69	0.170732	0.170732	CTR9					-0.787065						-0.647801						0.523278							0.281267
TLXNB_HUMAN-0	TLX1NB	TLXNB_HUMAN	HUMAN	P0CAT3	0	11.965	12.8851	12.8851	12.8851	7629.58	0.0731707	0.0731707	TLXNB
TM50B_HUMAN-0	TMEM50B	TM50B_HUMAN	HUMAN	P56557	0	10.7003	12.2089	12.2089	12.2089	5228.14	0.0487805	0.0487805	TM50B
TCEA2_HUMAN-0	TCEA2	TCEA2_HUMAN	HUMAN	Q15560	0	11.0679	11.9399	11.9399	11.9399	3930.59	0.0487805	0.0487805	TCEA2
SUOX_HUMAN-0	SUOX	SUOX_HUMAN	HUMAN	P51687	0	10.5237	11.7475	11.7475	11.7475	3458.83	0.097561	0.097561	SUOX
ROS1_HUMAN-0	ROS1	ROS1_HUMAN	HUMAN	P08922	0	12.0744	11.5527	11.5527	11.5527	3289.6	0.0487805	0.0487805	ROS1																													10.9286		12.1768
ERO1B_HUMAN-0	ERO1B	ERO1B_HUMAN	HUMAN	Q86YB8	0	10.4961	11.8251	11.8251	11.9052	5543.66	0.0731707	0.0731707	ERO1B
RUNX1_HUMAN-0	RUNX1	RUNX1_HUMAN	HUMAN	Q01196	0	10.1996	11.6048	11.6048	12.0373	7379.22	0.170732	0.170732	RUNX1					-1.31254						-1.08101						0.290465							0.536907
SPD2A_HUMAN-0	SH3PXD2A	SPD2A_HUMAN	HUMAN	Q5TCZ1	0	10.7608	12.3207	12.3207	12.9918	13535.9	0.195122	0.195122	SPD2A
N6MT1_HUMAN-0	N6AMT1	N6MT1_HUMAN	HUMAN	Q9Y5N5	0	10.0866	11.4866	11.4866	11.7179	6206.51	0.146341	0.146341	N6MT1					-2.25668						-1.84101						0.0780471							1.10764
LARGN_HUMAN-0	PRR16	LARGN_HUMAN	HUMAN	Q569H4	0	9.2791	10.7903	10.7903	11.225	3107.08	0.097561	0.097561	LARGN
TMUB1_HUMAN-0	TMUB1	TMUB1_HUMAN	HUMAN	Q9BVT8	0	12.2327	13.3974	13.3974	13.6332	17661	0.0731707	0.0731707	TMUB1
TTC4_HUMAN-0	TTC4	TTC4_HUMAN	HUMAN	O95801	0	10.793	11.8097	11.8097	12.291	12058.3	0.219512	0.219512	TTC4					-1.71227						-1.63118						0.115418							0.937727
VPS41_HUMAN-0	VPS41	VPS41_HUMAN	HUMAN	P49754	0	9.87155	11.3948	11.3948	12.4118	9879.78	0.170732	0.170732	VPS41
COMD7_HUMAN-0	COMMD7	COMD7_HUMAN	HUMAN	Q86VX2	0	10.1364	11.6963	11.6963	11.6963	3617.07	0.0487805	0.0487805	COMD7
S41A1_HUMAN-0	SLC41A1	S41A1_HUMAN	HUMAN	Q8IVJ1	0	10.4398	11.411	11.411	11.523	4840.11	0.097561	0.097561	S41A1
IRAK4_HUMAN-0	IRAK4	IRAK4_HUMAN	HUMAN	Q9NWZ3	0	11.9067	12.4868	12.4868	12.5973	10444.6	0.121951	0.121951	IRAK4						-2.96556						-2.39815						0.0246313							1.60851
WASC4_HUMAN-0	WASHC4	WASC4_HUMAN	HUMAN	Q2M389	0	11.1474	12.6673	12.6673	13.9217	26581.7	0.292683	0.292683	WASC4
PRR7_HUMAN-0	PRR7	PRR7_HUMAN	HUMAN	Q8TB68	0	9.97924	11.5122	11.5122	11.704	3379.08	0.0731707	0.0731707	PRR7
S26A6_HUMAN-0	SLC26A6	S26A6_HUMAN	HUMAN	Q9BXS9	0	11.465	12.9431	12.9431	13.7442	14482.9	0.146341	0.146341	S26A6
WDTC1_HUMAN-0	WDTC1	WDTC1_HUMAN	HUMAN	Q8N5D0	0	10.8051	12.2625	12.2625	12.7233	11354.3	0.146341	0.146341	WDTC1
RM40_HUMAN-0	MRPL40	RM40_HUMAN	HUMAN	Q9NQ50	0	9.83235	11.3445	11.3445	11.9062	4825.14	0.097561	0.097561	RM40
NDUA7_HUMAN-0	NDUFA7	NDUA7_HUMAN	HUMAN	O95182	0	10.6953	11.682	11.682	12.1231	10329.9	0.170732	0.170732	NDUA7
TMX4_HUMAN-0	TMX4	TMX4_HUMAN	HUMAN	Q9H1E5	0	10.5764	11.649	11.649	11.649	3764.45	0.0731707	0.0731707	TMX4
LIMK1_HUMAN-0	LIMK1	LIMK1_HUMAN	HUMAN	P53667	0	9.82211	11.3421	11.3421	12.0599	8637.72	0.121951	0.121951	LIMK1
KI16B_HUMAN-0	KIF16B	KI16B_HUMAN	HUMAN	Q96L93	0	11.0927	11.6494	11.6494	11.8893	6467.89	0.097561	0.121951	KI16B				-1.81395						-1.54939						0.133886							0.873265
ZNHI3_HUMAN-0	ZNHIT3	ZNHI3_HUMAN	HUMAN	Q15649	0	10.154	11.4344	11.4344	11.4344	2793.76	0.0731707	0.0731707	ZNHI3
ZDH18_HUMAN-0	ZDHHC18	ZDH18_HUMAN	HUMAN	Q9NUE0	0	11.4881	12.5196	12.5196	13.3489	19564.6	0.243902	0.243902	ZDH18
CASP2_HUMAN-0	CASP2	CASP2_HUMAN	HUMAN	P42575	0	10.27	11.7422	11.7422	11.921	4477.08	0.097561	0.097561	CASP2					-1.04182						-0.85794						0.399434							0.398555
ZN322_HUMAN-0	ZNF322	ZN322_HUMAN	HUMAN	Q6U7Q0	0	12.4082	11.4392	11.4392	11.4392	2790.55	0.097561	0.097561	ZN322			0.385016						0.274579						0.785995							0.10458							11.2598
NAA40_HUMAN-0	NAA40	NAA40_HUMAN	HUMAN	Q86UY6	0	10.6095	11.9617	11.9617	12.548	9407.78	0.097561	0.097561	NAA40
ORC4_HUMAN-0	ORC4	ORC4_HUMAN	HUMAN	O43929	0	10.0785	11.6382	11.6382	12.6338	10459.3	0.195122	0.195122	ORC4
C1QR1_HUMAN-0	CD93	C1QR1_HUMAN	HUMAN	Q9NPY3	0	13.1571	14.1447	14.1447	14.4412	22382.2	0.317073	0.317073	C1QR1
SYJ2B_HUMAN-0	SYNJ2BP	SYJ2B_HUMAN	HUMAN	P57105	0	10.5601	11.8488	11.8488	12.0251	5981.5	0.097561	0.097561	SYJ2B					0.0073618						0.00569269						0.995505							0.00195651
CCD33_HUMAN-0	CCDC33	CCD33_HUMAN	HUMAN	Q8N5R6	0	11.5939	12.6313	12.6313	12.6313	6365.71	0.121951	0.121951	CCD33
COL11_HUMAN-0	COLEC11	COL11_HUMAN	HUMAN	Q9BWP8	0	10.6485	11.5839	11.5839	11.7835	4033.79	0.097561	0.097561	COL11
MOT10_HUMAN-0	SLC16A10	MOT10_HUMAN	HUMAN	Q8TF71	0	11.0354	12.5375	12.5375	13.1153	9160.26	0.097561	0.097561	MOT10
TENR_HUMAN-0	TNR	TENR_HUMAN	HUMAN	Q92752	0	11.8918	11.7355	11.7355	11.7355	4156.42	0.0731707	0.0731707	TENR
SIAT1_HUMAN-0	ST6GAL1	SIAT1_HUMAN	HUMAN	P15907	0	10.6793	11.6974	11.6974	12.7947	7278.71	0.243902	0.243902	SIAT1
YIF1A_HUMAN-0	YIF1A	YIF1A_HUMAN	HUMAN	O95070	0	10.1313	11.189	11.189	11.5308	4739.78	0.097561	0.146341	YIF1A
MERTK_HUMAN-0	MERTK	MERTK_HUMAN	HUMAN	Q12866	0	10.3939	11.3839	11.3839	11.3839	2724.55	0.097561	0.097561	MERTK
AEBP2_HUMAN-0	AEBP2	AEBP2_HUMAN	HUMAN	Q6ZN18	0	11.2565	12.136	12.136	12.136	4502.13	0.0487805	0.0487805	AEBP2
ILDR1_HUMAN-0	ILDR1	ILDR1_HUMAN	HUMAN	Q86SU0	0	11.4968	11.0274	11.0274	11.0274	2203.56	0.0487805	0.0487805	ILDR1
M2OM_HUMAN-0	SLC25A11	M2OM_HUMAN	HUMAN	Q02978	0	8.65245	10.2123	10.2123	10.3237	2772.1	0.0731707	0.0731707	M2OM
REXO4_HUMAN-0	REXO4	REXO4_HUMAN	HUMAN	Q9GZR2	0	10.0567	11.79	11.79	12.4291	15546.7	0.219512	0.219512	REXO4					-3.23766						-2.66659						0.0135167							1.86913
RAMAC_HUMAN-0	RAMAC	RAMAC_HUMAN	HUMAN	Q9BTL3	0	12.8782	13.9517	13.9517	14.3233	25914.1	0.243902	0.243902	RAMAC
FBXW8_HUMAN-0	FBXW8	FBXW8_HUMAN	HUMAN	Q8N3Y1	0	9.54897	10.888	10.888	11.0209	2331.42	0.097561	0.097561	FBXW8					-0.215886						-0.175222						0.862379							0.0643019
SYHM_HUMAN-0	HARS2	SYHM_HUMAN	HUMAN	P49590	0	9.66474	11.1138	11.1138	11.4982	3545.42	0.121951	0.121951	SYHM					-0.718032						-0.59101						0.560053							0.251771
NUB1_HUMAN-0	NUB1	NUB1_HUMAN	HUMAN	Q9Y5A7	0	9.02924	10.4165	10.4165	11.0824	3423.77	0.170732	0.170732	NUB1					-0.942876						-0.759962						0.454697							0.342277
FAN_HUMAN-0	NSMAF	FAN_HUMAN	HUMAN	Q92636	0	11.247	12.3621	12.3621	12.6472	10375.1	0.317073	0.317073	FAN					-0.572955						-0.63176						0.533073							0.273213
AOC1_HUMAN-0	AOC1	AOC1_HUMAN	HUMAN	P19801	0	11.1434	12.2093	12.2093	12.2093	4974.2	0.097561	0.097561	AOC1
LRP10_HUMAN-0	LRP10	LRP10_HUMAN	HUMAN	Q7Z4F1	0	10.8026	12.3625	12.3625	12.3625	5777.18	0.0487805	0.0487805	LRP10
ASTRC_HUMAN-0	GRAMD1C	ASTRC_HUMAN	HUMAN	Q8IYS0	0	10.8608	11.7192	11.7192	11.7192	3448.76	0.0731707	0.0731707	ASTRC					0.606884						0.499374						0.622075							0.206157
WDR35_HUMAN-0	WDR35	WDR35_HUMAN	HUMAN	Q9P2L0	0	11.0899	11.9976	11.9976	11.9976	4117.84	0.0731707	0.0731707	WDR35
PI51C_HUMAN-0	PIP5K1C	PI51C_HUMAN	HUMAN	O60331	0	10.2319	11.7351	11.7351	12.6166	10956.3	0.170732	0.170732	PI51C
CCL18_HUMAN-0	CCL18	CCL18_HUMAN	HUMAN	P55774	0	10.9557	11.9447	11.9447	12.197	5277.99	0.170732	0.170732	CCL18
PCSK9_HUMAN-0	PCSK9	PCSK9_HUMAN	HUMAN	Q8NBP7	0	11.3088	12.1697	12.1697	12.5276	6296.46	0.292683	0.292683	PCSK9		-0.187072						-0.179939						0.858547							0.0662358						12.2225
ACBD5_HUMAN-0	ACBD5	ACBD5_HUMAN	HUMAN	Q5T8D3	0	9.76789	11.3075	11.3075	11.8915	5505.64	0.097561	0.097561	ACBD5
CTR2_HUMAN-0	SLC7A2	CTR2_HUMAN	HUMAN	P52569	0	10.7508	12.2267	12.2267	12.6679	9843.77	0.097561	0.121951	CTR2
NUDC3_HUMAN-0	NUDCD3	NUDC3_HUMAN	HUMAN	Q8IVD9	0	12.578	13.3159	13.3735	13.6824	31189.6	0.487805	0.487805	NUDC3					-0.579743						-0.513352						0.61189							0.213327
DIRA1_HUMAN-0	DIRAS1	DIRA1_HUMAN	HUMAN	O95057	0	13.1541	12.0104	12.0104	12.0104	4191.75	0.0731707	0.0731707	DIRA1																																				12.0095
RM18_HUMAN-0	MRPL18	RM18_HUMAN	HUMAN	Q9H0U6	0	11.2593	12.2791	12.2791	13.395	18219.4	0.219512	0.219512	RM18
SCYL1_HUMAN-0	SCYL1	SCYL1_HUMAN	HUMAN	Q96KG9	0	11.0278	12.4079	12.4079	13.1968	24084.3	0.268293	0.268293	SCYL1					-0.680958						-0.545555						0.59042							0.228839
CLPT1_HUMAN-0	CLPTM1	CLPT1_HUMAN	HUMAN	O96005	0	11.5321	12.0678	12.0678	12.3253	12624.3	0.195122	0.195122	CLPT1				-2.05888						-1.73769						0.0946013							1.0241
UBS3B_HUMAN-0	UBASH3B	UBS3B_HUMAN	HUMAN	Q8TF42	0	10.6347	12.1724	12.1724	12.8834	14143.1	0.341463	0.341463	UBS3B					0.311411						0.242799						0.810229							0.091392
ECD_HUMAN-0	ECD	ECD_HUMAN	HUMAN	O95905	0	9.0023	10.5879	10.5879	10.7366	3007.42	0.121951	0.121951	ECD					-2.71833						-2.23492						0.0350187							1.4557
STEA2_HUMAN-0	STEAP2	STEA2_HUMAN	HUMAN	Q8NFT2	0	10.6008	11.6595	11.6595	12.3363	9281.94	0.195122	0.219512	STEA2
ABHDB_HUMAN-0	ABHD11	ABHDB_HUMAN	HUMAN	Q8NFV4	0	10.375	11.4337	11.4337	12.147	7711.79	0.317073	0.317073	ABHDB					-0.872248						-0.770092						0.448479							0.348258							9.34211
ANKL2_HUMAN-0	ANKLE2	ANKL2_HUMAN	HUMAN	Q86XL3	0	10.1254	11.6331	11.6331	12.3662	21790.6	0.292683	0.292683	ANKL2
RN220_HUMAN-0	RNF220	RN220_HUMAN	HUMAN	Q5VTB9	0	11.2364	12.4505	12.4505	12.6311	6406.66	0.121951	0.121951	RN220
SPC25_HUMAN-0	SPC25	SPC25_HUMAN	HUMAN	Q9HBM1	0	10.448	12.0079	12.0079	12.5059	11804.8	0.195122	0.195122	SPC25
TR11B_HUMAN-0	TNFRSF11B	TR11B_HUMAN	HUMAN	O00300	0	10.7037	11.7284	11.7284	12.6355	6381.14	0.097561	0.097561	TR11B
SNED1_HUMAN-0	SNED1	SNED1_HUMAN	HUMAN	Q8TER0	0	10.4995	11.4854	11.4854	11.4854	2901.78	0.146341	0.146341	SNED1
CENPB_HUMAN-0	CENPB	CENPB_HUMAN	HUMAN	P07199	0	10.9507	11.5952	11.5952	11.9516	12250.9	0.268293	0.268293	CENPB					-2.61132						-2.08107						0.0478523							1.3201
CC85C_HUMAN-0	CCDC85C	CC85C_HUMAN	HUMAN	A6NKD9	0	9.15235	10.66	10.66	11.3498	7467.71	0.146341	0.146341	CC85C
LLPH_HUMAN-0	LLPH	LLPH_HUMAN	HUMAN	Q9BRT6	0	10.2922	11.6243	11.6243	11.6243	3157.09	0.0487805	0.0487805	LLPH
ZDHC9_HUMAN-0	ZDHHC9	ZDHC9_HUMAN	HUMAN	Q9Y397	0	9.06512	10.1955	10.1955	10.1955	1359.03	0.0487805	0.0487805	ZDHC9
ATPF2_HUMAN-0	ATPAF2	ATPF2_HUMAN	HUMAN	Q8N5M1	0	10.1514	11.147	11.147	11.6417	3677.45	0.121951	0.121951	ATPF2					0.625783						0.510919						0.614087							0.21177
CAD12_HUMAN-0	CDH12	CAD12_HUMAN	HUMAN	P55289	0	9.34141	10.5441	10.5441	10.5441	1556.05	0.0487805	0.0487805	CAD12
RAD51_HUMAN-0	RAD51	RAD51_HUMAN	HUMAN	Q06609	0	10.6939	12.1341	12.1341	12.2221	5041.89	0.121951	0.121951	RAD51					-0.674277						-0.600903						0.553328							0.257018
FHIT_HUMAN-0	FHIT	FHIT_HUMAN	HUMAN	P49789	0	10.7254	11.9159	11.9159	11.9159	3872.13	0.0731707	0.0731707	FHIT
RBM26_HUMAN-0	RBM26	RBM26_HUMAN	HUMAN	Q5T8P6	0	11.0113	12.0457	12.0457	13.2249	19814.1	0.926829	0.95122	RBM26					-0.933845						-1.10275						0.279542							0.553552
CHD1_HUMAN-0	CHD1	CHD1_HUMAN	HUMAN	O14646	0	10.3259	11.4115	11.4115	11.7091	7027.86	0.292683	0.292683	CHD1					-0.261529						-0.313332						0.756442							0.121225
RAB4B_HUMAN-0	RAB4B	RAB4B_HUMAN	HUMAN	P61018	0	10.7629	11.8139	11.8139	12.054	5802.52	0.121951	0.121951	RAB4B
RESF1_HUMAN-0	RESF1	RESF1_HUMAN	HUMAN	Q9HCM1	0	14.5728	15.5584	15.5584	15.5584	48412.8	0.0731707	0.0731707	RESF1
RM27_HUMAN-0	MRPL27	RM27_HUMAN	HUMAN	Q9P0M9	0	10.4659	11.9879	11.9879	12.4587	7529.21	0.097561	0.097561	RM27
PADI1_HUMAN-0	PADI1	PADI1_HUMAN	HUMAN	Q9ULC6	0	10.5662	11.3204	11.3204	11.3204	2764.08	0.0731707	0.0731707	PADI1																															10.4859
I2BP2_HUMAN-0	IRF2BP2	I2BP2_HUMAN	HUMAN	Q7Z5L9	0	10.5379	11.4951	11.4951	12.1764	8776.25	0.414634	0.414634	I2BP2					-1.32105						-1.38649						0.177401							0.751044
DAXX_HUMAN-0	DAXX	DAXX_HUMAN	HUMAN	Q9UER7	0	9.50234	11.081	11.081	11.081	2205.4	0.0731707	0.0731707	DAXX					-0.562279						-0.463053						0.647509							0.188755
CEAM7_HUMAN-0	CEACAM7	CEAM7_HUMAN	HUMAN	Q14002	0	11.5641	10.6757	10.6757	10.6757	1689.04	0.0731707	0.0731707	CEAM7
THOC5_HUMAN-0	THOC5	THOC5_HUMAN	HUMAN	Q13769	0	10.5203	12.0726	12.0726	13.15	20025.1	0.268293	0.292683	THOC5
NAKD2_HUMAN-0	NADK2	NAKD2_HUMAN	HUMAN	Q4G0N4	0	10.6942	11.7057	11.7057	12.3432	12164	0.560976	0.560976	NAKD2					-0.395282						-0.479114						0.635587							0.196825
COMD5_HUMAN-0	COMMD5	COMD5_HUMAN	HUMAN	Q9GZQ3	0	11.1393	12.0705	12.0705	12.8975	11322.4	0.512195	0.512195	COMD5					-0.374826						-0.500163						0.620877							0.206994
CUL9_HUMAN-0	CUL9	CUL9_HUMAN	HUMAN	Q8IWT3	0	11.5921	12.6349	12.6349	12.6349	6598.66	0.0487805	0.0487805	CUL9
CHMP5_HUMAN-0	CHMP5	CHMP5_HUMAN	HUMAN	Q9NZZ3	0	9.6107	11.0377	11.0377	11.5521	7227.96	0.170732	0.170732	CHMP5					-0.915521						-0.65095						0.521279							0.28293
MPP7_HUMAN-0	MPP7	MPP7_HUMAN	HUMAN	Q5T2T1	0	10.9684	11.9937	11.9937	13.0477	34295.7	0.585366	0.658537	MPP7
AT8B3_HUMAN-0	ATP8B3	AT8B3_HUMAN	HUMAN	O60423	0	11.443	12.4827	12.4827	12.4827	5764.22	0.097561	0.097561	AT8B3
WBP1L_HUMAN-0	WBP1L	WBP1L_HUMAN	HUMAN	Q9NX94	0	8.79258	10.3125	10.3125	10.3125	1420.05	0.0487805	0.0487805	WBP1L
PCD15_HUMAN-0	PCDH15	PCD15_HUMAN	HUMAN	Q96QU1	0	9.27419	10.5498	10.5498	11.1045	3462.85	0.170732	0.170732	PCD15					-1.11386						-1.11014						0.27753							0.556691
ATG4C_HUMAN-0	ATG4C	ATG4C_HUMAN	HUMAN	Q96DT6	0	9.15642	10.4669	10.4669	10.8319	2842.07	0.146341	0.146341	ATG4C					-0.446812						-0.446672						0.658967							0.181137
GABPA_HUMAN-0	GABPA	GABPA_HUMAN	HUMAN	Q06546	0	11.5652	12.898	12.898	13.9891	16730.8	0.439024	0.439024	GABPA					-0.615326						-0.59935						0.553947							0.256531
XYLB_HUMAN-0	XYLB	XYLB_HUMAN	HUMAN	O75191	0	9.62853	11.0157	11.0157	11.4938	4455.47	0.121951	0.121951	XYLB					-0.396097						-0.318764						0.75267							0.123395
MILK2_HUMAN-0	MICALL2	MILK2_HUMAN	HUMAN	Q8IY33	0	10.8717	11.2893	11.2893	11.7681	10927.5	0.292683	0.292683	MILK2
MSTO1_HUMAN-0	MSTO1	MSTO1_HUMAN	HUMAN	Q9BUK6	0	10.8004	11.85	11.85	12.387	9483.99	0.487805	0.487805	MSTO1					-0.807372						-1.16035						0.255391							0.592794
LRIG2_HUMAN-0	LRIG2	LRIG2_HUMAN	HUMAN	O94898	0	9.08003	10.625	10.625	11.0614	2794.08	0.0731707	0.0731707	LRIG2
SNX15_HUMAN-0	SNX15	SNX15_HUMAN	HUMAN	Q9NRS6	0	11.5922	12.4468	12.4468	13.3698	14353.5	0.609756	0.609756	SNX15					0.0965863	-2.52953					0.139628	-2.31273					0.889921	0.0280479						0.0506484	1.5521
LFNG_HUMAN-0	LFNG	LFNG_HUMAN	HUMAN	Q8NES3	0	12.2568	13.1	13.1	13.1989	9448.21	0.0731707	0.0731707	LFNG
BET1L_HUMAN-0	BET1L	BET1L_HUMAN	HUMAN	Q9NYM9	0	12.3179	12.883	12.883	13.5084	21549.4	0.243902	0.243902	BET1L				-2.14705						-1.81878						0.080974							1.09165
GCP4_HUMAN-0	TUBGCP4	GCP4_HUMAN	HUMAN	Q9UGJ1	0	9.38081	10.8676	10.8676	11.0652	4505.48	0.121951	0.121951	GCP4					-3.07614						-2.53229						0.0183071							1.73738
P66A_HUMAN-0	GATAD2A	P66A_HUMAN	HUMAN	Q86YP4	0	11.9671	13.0129	13.0129	14.0094	41580.3	1.53659	1.56098	P66A					0.386391						0.467924						0.643469							0.191473
SIA8A_HUMAN-0	ST8SIA1	SIA8A_HUMAN	HUMAN	Q92185	0	10.1026	11.2556	11.2556	11.4376	3909.79	0.097561	0.097561	SIA8A
AGRG4_HUMAN-0	ADGRG4	AGRG4_HUMAN	HUMAN	Q8IZF6	0	10.3913	11.3114	11.3114	11.3114	2571.74	0.0731707	0.0731707	AGRG4
MPZL2_HUMAN-0	MPZL2	MPZL2_HUMAN	HUMAN	O60487	0	11.5346	9.9887	9.9887	9.9887	1072.03	0.0487805	0.0487805	MPZL2																																	9.51179		10.4656
TYRO3_HUMAN-0	TYRO3	TYRO3_HUMAN	HUMAN	Q06418	0	9.44075	10.809	10.809	10.809	1961.06	0.0731707	0.0731707	TYRO3					-1.24154						-1.02217						0.316921							0.499048
CRUM3_HUMAN-0	CRB3	CRUM3_HUMAN	HUMAN	Q9BUF7	0	11.7331	11.6558	11.6558	11.8721	6109.63	0.0731707	0.0731707	CRUM3
SPG17_HUMAN-0	SPAG17	SPG17_HUMAN	HUMAN	Q6Q759	0	11.075	10.5027	10.5027	10.6512	1810.55	0.121951	0.121951	SPG17				-1.10785						-0.894673						0.37987							0.420365											10.829
RM51_HUMAN-0	MRPL51	RM51_HUMAN	HUMAN	Q4U2R6	0	11.6777	12.6509	12.6509	12.6509	6506.89	0.0731707	0.0731707	RM51
BRD8_HUMAN-0	BRD8	BRD8_HUMAN	HUMAN	Q9H0E9	0	10.351	11.0042	11.0042	11.2844	4265.87	0.170732	0.170732	BRD8					1.40573						1.39227						0.176132							0.754162
S1PBP_HUMAN-0	S100PBP	S1PBP_HUMAN	HUMAN	Q96BU1	0	11.6714	12.8773	12.8773	12.8773	7526.21	0.0731707	0.0731707	S1PBP
GCC2_HUMAN-0	GCC2	GCC2_HUMAN	HUMAN	Q8IWJ2	0	11.5382	12.5673	12.5673	13.1715	29420.6	0.95122	0.95122	GCC2					0.2952						0.29039						0.773827							0.111356
CNOT2_HUMAN-0	CNOT2	CNOT2_HUMAN	HUMAN	Q9NZN8	0	11.7056	12.7349	12.7349	13.6277	20914.8	0.292683	0.292683	CNOT2
SKI8_HUMAN-0	SKIC8	SKI8_HUMAN	HUMAN	Q9GZS3	0	12.5763	13.3217	13.3217	14.0943	39295.6	1.2439	1.29268	SKI8				-3.99904	-0.429601					-3.4849	-0.59193					0.00158926	0.558494						2.79881	0.252981
ANGL3_HUMAN-0	ANGPTL3	ANGL3_HUMAN	HUMAN	Q9Y5C1	0	9.71397	10.9928	10.9928	10.9928	2050.4	0.0731707	0.0731707	ANGL3
JOS2_HUMAN-0	JOSD2	JOS2_HUMAN	HUMAN	Q8TAC2	0	9.75956	11.2814	11.2814	11.8866	6847.7	0.097561	0.097561	JOS2
ERD21_HUMAN-0	KDELR1	ERD21_HUMAN	HUMAN	P24390	0	10.5478	12.0404	12.0404	12.4692	6282.64	0.0731707	0.121951	ERD21
HDHD2_HUMAN-0	HDHD2	HDHD2_HUMAN	HUMAN	Q9H0R4	0	9.94928	11.446	11.446	11.9563	4319.77	0.146341	0.146341	HDHD2					-0.661271						-0.544619						0.591053							0.228373
ALPK3_HUMAN-0	ALPK3	ALPK3_HUMAN	HUMAN	Q96L96	0	11.6827	12.0966	12.0966	12.0966	5025.09	0.0731707	0.0731707	ALPK3
HOME1_HUMAN-0	HOMER1	HOME1_HUMAN	HUMAN	Q86YM7	0	10.3283	11.2402	11.2402	11.756	7071.68	0.243902	0.243902	HOME1																															10.9694
PINX1_HUMAN-0	PINX1	PINX1_HUMAN	HUMAN	Q96BK5	0	11.2038	12.4241	12.4241	12.4241	5823.82	0.0731707	0.0731707	PINX1					-0.979851						-0.805994						0.428181							0.368373
GOG7B_HUMAN-0	GOLGA7B	GOG7B_HUMAN	HUMAN	Q2TAP0	0	9.7277	11.2534	11.2534	11.2534	2729.08	0.0487805	0.0487805	GOG7B
ADX_HUMAN-0	FDX1	ADX_HUMAN	HUMAN	P10109	0	13.0284	13.7752	13.7752	13.8483	14967.4	0.219512	0.219512	ADX																															13.4216
DC8L2_HUMAN-0	DCAF8L2	DC8L2_HUMAN	HUMAN	P0C7V8	0	10.3656	11.8905	11.8905	12.9375	15309.9	0.195122	0.195122	DC8L2
MGT5B_HUMAN-0	MGAT5B	MGT5B_HUMAN	HUMAN	Q3V5L5	0	11.3076	12.2236	12.2236	12.9702	8241.49	0.219512	0.219512	MGT5B
STAB1_HUMAN-0	STAB1	STAB1_HUMAN	HUMAN	Q9NY15	0	13.178	12.9762	12.9762	13.778	38706.5	0.658537	0.658537	STAB1																											13.9404	12.391		12.5972
UFD1_HUMAN-0	UFD1	UFD1_HUMAN	HUMAN	Q92890	0	13.0641	14.0415	14.0415	14.9002	49627.6	0.97561	0.97561	UFD1					1.08242						1.39645						0.173198							0.761456
TRAF2_HUMAN-0	TRAF2	TRAF2_HUMAN	HUMAN	Q12933	0	10.9006	12.088	12.1455	13.0557	16722.8	0.487805	0.487805	TRAF2					-0.688607						-0.764567						0.451429							0.34541
GALM_HUMAN-0	GALM	GALM_HUMAN	HUMAN	Q96C23	0	12.224	11.7321	11.7321	12.13	4917.4	0.146341	0.146341	GALM	-0.63399						-0.649325						0.522064							0.282276							12.0015	12.0968						11.7641		11.0661
PANK4_HUMAN-0	PANK4	PANK4_HUMAN	HUMAN	Q9NVE7	0	10.3676	11.3897	11.3897	11.674	6812.89	0.414634	0.414634	PANK4					-0.753848						-0.948378						0.351069							0.454608
GOSR1_HUMAN-0	GOSR1	GOSR1_HUMAN	HUMAN	O95249	0	10.7664	12.0385	12.0385	12.6856	21380.5	0.317073	0.341463	GOSR1					-1.1602						-0.903987						0.37501							0.425957
ATG13_HUMAN-0	ATG13	ATG13_HUMAN	HUMAN	O75143	0	9.98023	11.3785	11.3785	11.7683	5624.47	0.121951	0.121951	ATG13					-1.72579						-1.42101						0.168211							0.774146
IRGQ_HUMAN-0	IRGQ	IRGQ_HUMAN	HUMAN	Q8WZA9	0	11.5593	12.8186	12.8186	13.7706	18498.5	0.585366	0.585366	IRGQ					0.518872						0.640413						0.527314							0.277931
A16L1_HUMAN-0	ATG16L1	A16L1_HUMAN	HUMAN	Q676U5	0	10.9353	12.0387	12.0387	12.8397	16124.7	0.585366	0.585366	A16L1					-0.361496						-0.456315						0.651691							0.185958
ABRX2_HUMAN-0	ABRAXAS2	ABRX2_HUMAN	HUMAN	Q15018	0	11.6871	12.8427	12.8427	14.1141	24648.4	0.707317	0.731707	ABRX2					-0.388473						-0.46859						0.643133							0.191699
LETM1_HUMAN-0	LETM1	LETM1_HUMAN	HUMAN	O95202	0	11.8087	12.8688	12.8864	14.186	43675.2	1.68293	1.85366	LETM1					-0.167156						-0.238185						0.813416							0.0896872
CA174_HUMAN-0	C1orf174	CA174_HUMAN	HUMAN	Q8IYL3	0	10.6793	11.6236	11.6236	11.6236	3196.35	0.097561	0.097561	CA174
MD1L1_HUMAN-0	MAD1L1	MD1L1_HUMAN	HUMAN	Q9Y6D9	0	10.8986	11.9049	11.9049	12.6875	12833.8	0.487805	0.487805	MD1L1					-1.53897						-1.39149						0.175897							0.754741
BD1L1_HUMAN-0	BOD1L1	BD1L1_HUMAN	HUMAN	Q8NFC6	0	10.3355	11.6471	11.6756	12.6309	8709.45	0.512195	0.512195	BD1L1					-0.117541						-0.106116						0.916307							0.037959
RM46_HUMAN-0	MRPL46	RM46_HUMAN	HUMAN	Q9H2W6	0	10.057	11.0074	11.0074	11.2099	6556.77	0.219512	0.219512	RM46					-0.953272						-0.951161						0.350302							0.455557
IDH3B_HUMAN-0	IDH3B	IDH3B_HUMAN	HUMAN	O43837	0	10.728	11.7909	11.7909	12.1806	9450.27	0.219512	0.243902	IDH3B					-2.0224						-1.62897						0.116411							0.934006			11.1843
ADH1G_HUMAN-0	ADH1C	ADH1G_HUMAN	HUMAN	P00326	0	13.4911	12.738	12.738	12.924	10289.7	0.195122	0.195122	ADH1G	-1.39357						-1.18561						0.24695							0.607391							13.6814			11.8922	13.8215	11.7381
3BP2_HUMAN-0	SH3BP2	3BP2_HUMAN	HUMAN	P78314	0	11.154	12.2545	12.2545	12.5707	8038.7	0.0731707	0.0731707	3BP2
MANEA_HUMAN-0	MANEA	MANEA_HUMAN	HUMAN	Q5SRI9	0	10.7811	11.9459	11.9459	12.3659	6218.32	0.243902	0.243902	MANEA					0.0866697						0.102054						0.91947							0.0364626
CXCL2_HUMAN-0	CXCL2	CXCL2_HUMAN	HUMAN	P19875	0	10.8939	11.9133	11.9133	11.9133	3979.12	0.0731707	0.0731707	CXCL2
HMMR_HUMAN-0	HMMR	HMMR_HUMAN	HUMAN	O75330	0	10.0475	11.4933	11.4933	12.4891	10545.6	0.317073	0.317073	HMMR					-0.243486						-0.197411						0.845172							0.0730547
SDA1_HUMAN-0	SDAD1	SDA1_HUMAN	HUMAN	Q9NVU7	0	10.4	11.3477	11.3477	11.3477	2661.48	0.121951	0.121951	SDA1
HS904_HUMAN-0	HSP90AA4P	HS904_HUMAN	HUMAN	Q58FG1	0	11.0166	12.1951	12.1951	12.1951	4732.65	0.0487805	0.0487805	HS904
HM20B_HUMAN-0	HMG20B	HM20B_HUMAN	HUMAN	Q9P0W2	0	8.73001	10.2899	10.2899	10.5992	2373.56	0.0731707	0.0731707	HM20B
SYCP2_HUMAN-0	SYCP2	SYCP2_HUMAN	HUMAN	Q9BX26	0	12.0577	11.4847	11.4847	11.4847	3456.75	0.0731707	0.0731707	SYCP2
VWA7_HUMAN-0	VWA7	VWA7_HUMAN	HUMAN	Q9Y334	0	11.498	11.5401	11.5401	11.5401	3352.1	0.0731707	0.0731707	VWA7
LZTR1_HUMAN-0	LZTR1	LZTR1_HUMAN	HUMAN	Q8N653	0	10.5247	12.0297	12.0297	12.6988	22293.6	0.317073	0.317073	LZTR1
DNLI3_HUMAN-0	LIG3	DNLI3_HUMAN	HUMAN	P49916	0	9.77536	10.9858	10.9858	11.4064	4293.4	0.390244	0.390244	DNLI3					-0.789401						-0.900025						0.376083							0.424717
TAF5_HUMAN-0	TAF5	TAF5_HUMAN	HUMAN	Q15542	0	10.196	11.3662	11.3662	11.879	7617.62	0.390244	0.390244	TAF5					-0.443528						-0.558014						0.581279							0.235615
STALP_HUMAN-0	STAMBPL1	STALP_HUMAN	HUMAN	Q96FJ0	0	11.1253	12.2274	12.2274	12.8535	12933.7	0.219512	0.219512	STALP
ZN593_HUMAN-0	ZNF593	ZN593_HUMAN	HUMAN	O00488	0	10.8018	12.0084	12.0084	12.3104	5779.43	0.146341	0.146341	ZN593
YRDC_HUMAN-0	YRDC	YRDC_HUMAN	HUMAN	Q86U90	0	10.0665	11.4781	11.4781	11.9195	8234.91	0.195122	0.195122	YRDC					-0.437859						-0.352618						0.727461							0.13819
EMC5_HUMAN-0	MMGT1	EMC5_HUMAN	HUMAN	Q8N4V1	0	11.3083	11.2369	11.2369	11.2369	2413.55	0.0487805	0.0487805	EMC5																											11.2234	11.2503
DYLT3_HUMAN-0	DYNLT3	DYLT3_HUMAN	HUMAN	P51808	0	10.1982	10.7661	10.7661	10.9591	3212.3	0.146341	0.146341	DYLT3	-1.82338						-1.27126						0.215365							0.666824											11.0231			9.19972
GBRL2_HUMAN-0	GABARAPL2	GBRL2_HUMAN	HUMAN	P60520	0	11.8928	12.7711	12.7731	13.3176	20276.2	0.731707	0.853659	GBRL2					0.308158						0.351928						0.727442							0.138201							10.8494
FKB11_HUMAN-0	FKBP11	FKB11_HUMAN	HUMAN	Q9NYL4	0	13.1554	14.6508	14.6508	15.3103	63033.7	0.195122	0.195122	FKB11
DCC_HUMAN-0	DCC	DCC_HUMAN	HUMAN	P43146	0	9.88115	11.1638	11.1638	11.1638	2367.57	0.0487805	0.0487805	DCC
NOE1_HUMAN-0	OLFM1	NOE1_HUMAN	HUMAN	Q99784	0	11.4684	12.1565	12.1565	13.1933	15891.2	0.804878	0.804878	NOE1		1.32222						1.99399						0.055652							1.25452						11.0573	11.3977			11.2878
AKIP_HUMAN-0	AURKAIP1	AKIP_HUMAN	HUMAN	Q9NWT8	0	14.0922	15.151	15.151	15.151	36624.6	0.0487805	0.0487805	AKIP
NS1BP_HUMAN-0	IVNS1ABP	NS1BP_HUMAN	HUMAN	Q9Y6Y0	0	11.068	12.0803	12.0803	12.8836	12520.9	0.512195	0.512195	NS1BP					0.396047						0.509433						0.614449							0.211514
NUD16_HUMAN-0	NUDT16	NUD16_HUMAN	HUMAN	Q96DE0	0	11.8977	12.4858	12.5183	13.3202	17475.2	0.585366	0.585366	NUD16				-2.13489	0.335135					-2.45914	0.482544					0.0199265	0.632929						1.70057	0.198645
AGO2_HUMAN-0	AGO2	AGO2_HUMAN	HUMAN	Q9UKV8	0	10.6291	11.6042	11.6042	12.0498	5111.59	0.292683	0.292683	AGO2					0.534695						0.662285						0.513215							0.2897
MOXD1_HUMAN-0	MOXD1	MOXD1_HUMAN	HUMAN	Q6UVY6	0	10.6263	11.6107	11.6107	11.8095	8860.79	0.243902	0.243902	MOXD1					-1.87003						-2.02283						0.0535128							1.27154
LSM2_HUMAN-0	LSM2	LSM2_HUMAN	HUMAN	Q9Y333	0	12.1866	13.3568	13.3568	14.188	21784.6	0.292683	0.365854	LSM2
ZDH14_HUMAN-0	ZDHHC14	ZDH14_HUMAN	HUMAN	Q8IZN3	0	12.0206	12.8406	12.8406	13.062	14491.4	0.097561	0.097561	ZDH14						-2.40768						-1.94134						0.0640774							1.1933
KCMF1_HUMAN-0	KCMF1	KCMF1_HUMAN	HUMAN	Q9P0J7	0	12.2802	12.6297	12.6297	12.709	9104.66	0.317073	0.317073	KCMF1				-1.75483	0.492276					-2.05553	0.653837					0.0489497	0.518379						1.31025	0.285352
BID_HUMAN-0	BID	BID_HUMAN	HUMAN	P55957	0	10.0567	10.975	10.975	11.493	3408.36	0.317073	0.341463	BID					-0.258882						-0.378391						0.707902							0.150027
MTMR1_HUMAN-0	MTMR1	MTMR1_HUMAN	HUMAN	Q13613	0	10.5872	12.0977	12.0977	13.6245	35104.4	0.365854	0.390244	MTMR1
RBM10_HUMAN-0	RBM10	RBM10_HUMAN	HUMAN	P98175	0	12.0461	13.346	13.346	14.0115	23506.3	0.756098	0.756098	RBM10					-0.922237						-1.15003						0.259879							0.585228
R113A_HUMAN-0	RNF113A	R113A_HUMAN	HUMAN	O15541	0	10.3709	10.4684	10.4684	10.4684	1613.04	0.0731707	0.0731707	R113A					1.66946						1.37401						0.182168							0.739527
TYW3_HUMAN-0	TYW3	TYW3_HUMAN	HUMAN	Q6IPR3	0	9.59504	10.928	10.928	11.1684	3082.42	0.121951	0.121951	TYW3					-1.50642						-1.23653						0.228257							0.641577
ANKH1_HUMAN-0	ANKHD1	ANKH1_HUMAN	HUMAN	Q8IWZ3	0	11.638	12.5905	12.5905	13.3463	19769.1	1.14634	1.14634	ANKH1					0.582229						0.790376						0.435738							0.360775
S22A9_HUMAN-0	SLC22A9	S22A9_HUMAN	HUMAN	Q8IVM8	0	13.3156	14.2865	14.2865	14.2865	20011.7	0.097561	0.097561	S22A9
PRG2_HUMAN-0	PRG2	PRG2_HUMAN	HUMAN	P13727	0	10.3977	11.4364	11.4364	11.4364	2777.76	0.0731707	0.0731707	PRG2
TIRR_HUMAN-0	NUDT16L1	TIRR_HUMAN	HUMAN	Q9BRJ7	0	9.4091	10.934	10.934	10.934	2023.07	0.0487805	0.0487805	TIRR
MPP10_HUMAN-0	MPHOSPH10	MPP10_HUMAN	HUMAN	O00566	0	10.1822	11.3925	11.3929	11.9512	5374.79	0.317073	0.317073	MPP10					-0.636587						-0.776052						0.444479							0.352149
CCD86_HUMAN-0	CCDC86	CCD86_HUMAN	HUMAN	Q9H6F5	0	11.5672	12.5498	12.5671	13.7293	17540.5	0.512195	0.512195	CCD86
ASB6_HUMAN-0	ASB6	ASB6_HUMAN	HUMAN	Q9NWX5	0	10.3354	11.6244	11.6244	11.8537	4181.86	0.146341	0.146341	ASB6					-0.202151						-0.203091						0.840712							0.0753528
TICN3_HUMAN-0	SPOCK3	TICN3_HUMAN	HUMAN	Q9BQ16	0	10.1723	11.2066	11.2066	11.6939	3532.61	0.0731707	0.0731707	TICN3
ANKY2_HUMAN-0	ANKMY2	ANKY2_HUMAN	HUMAN	Q8IV38	0	9.98563	11.3846	11.3846	11.3846	2972.09	0.0731707	0.0731707	ANKY2					-0.319143						-0.256374						0.799852							0.0969902
MTAP2_HUMAN-0	MAP2	MTAP2_HUMAN	HUMAN	P11137	0	10.0188	11.1913	11.1913	11.1913	2369.56	0.0487805	0.0487805	MTAP2
GIT2_HUMAN-0	GIT2	GIT2_HUMAN	HUMAN	Q14161	0	10.9053	11.9766	11.9766	12.9018	14143.3	0.292683	0.292683	GIT2
KDSR_HUMAN-0	KDSR	KDSR_HUMAN	HUMAN	Q06136	0	10.4063	11.8108	11.8108	12.513	10599.6	0.170732	0.170732	KDSR					-0.620394						-0.487844						0.630098							0.200592
AR6P4_HUMAN-0	ARL6IP4	AR6P4_HUMAN	HUMAN	Q66PJ3	0	10.0452	11.3598	11.3598	11.6787	7089.19	0.146341	0.146341	AR6P4					-3.55232						-2.8675						0.00849592							2.07079
SAT2_HUMAN-0	SAT2	SAT2_HUMAN	HUMAN	Q96F10	0	10.4762	11.4992	11.4992	11.4992	2900.05	0.0487805	0.0487805	SAT2
FXL20_HUMAN-0	FBXL20	FXL20_HUMAN	HUMAN	Q96IG2	0	10.5812	11.5933	11.5933	12.4634	14226.7	0.292683	0.292683	FXL20
ELOA1_HUMAN-0	ELOA	ELOA1_HUMAN	HUMAN	Q14241	0	9.67465	10.8529	10.8529	11.2387	3198.89	0.195122	0.195122	ELOA1					-0.214103						-0.238529						0.813345							0.089725
ECHD1_HUMAN-0	ECHDC1	ECHD1_HUMAN	HUMAN	Q9NTX5	0	11.0385	12.064	12.064	13.1787	16079.6	0.780488	0.780488	ECHD1					0.0842714						0.111966						0.911624							0.0401844
S12A6_HUMAN-0	SLC12A6	S12A6_HUMAN	HUMAN	Q9UHW9	0	10.5161	11.3531	11.3531	11.4972	4195.86	0.121951	0.121951	S12A6																											10.8162
I2BP1_HUMAN-0	IRF2BP1	I2BP1_HUMAN	HUMAN	Q8IU81	0	10.1713	11.4217	11.4217	11.9469	7022.2	0.195122	0.195122	I2BP1					-0.847237						-0.848202						0.404393							0.393196
MAP1S_HUMAN-0	MAP1S	MAP1S_HUMAN	HUMAN	Q66K74	0	10.7785	11.9074	11.9103	13.1533	16462.2	0.902439	0.902439	MAP1S					0.111637						0.138475						0.890858							0.0501915
HOIL1_HUMAN-0	RBCK1	HOIL1_HUMAN	HUMAN	Q9BYM8	0	10.2452	11.3039	11.3039	12.0083	8533.74	0.268293	0.268293	HOIL1					-0.281456						-0.236434						0.815027							0.0888281
SIM12_HUMAN-0	SMIM12	SIM12_HUMAN	HUMAN	Q96EX1	0	9.63303	11.1612	11.1612	11.1612	2364.57	0.0487805	0.0487805	SIM12
ARMD3_HUMAN-0	ARMH3	ARMD3_HUMAN	HUMAN	Q5T2E6	0	10.1676	11.6882	11.6882	12.0858	5718.16	0.0731707	0.0731707	ARMD3
RED_HUMAN-0	IK	RED_HUMAN	HUMAN	Q13123	0	11.7965	12.8477	12.8993	14.1489	31478.3	1	1	RED					-0.431438						-0.534434						0.597269							0.22383
BL1S3_HUMAN-0	BLOC1S3	BL1S3_HUMAN	HUMAN	Q6QNY0	0	10.4516	11.4605	11.4605	12.1605	8050.69	0.243902	0.243902	BL1S3					-0.993769						-0.836213						0.410976							0.386183
FBX17_HUMAN-0	FBXO17	FBX17_HUMAN	HUMAN	Q96EF6	0	10.7169	11.8166	11.8166	12.1232	6782.16	0.121951	0.121951	FBX17
DUS3L_HUMAN-0	DUS3L	DUS3L_HUMAN	HUMAN	Q96G46	0	10.5996	11.8405	11.8405	12.2988	7237.6	0.243902	0.243902	DUS3L					-1.1362						-1.05959						0.299101							0.524182
CYAC3_HUMAN-0	CYB561A3	CYAC3_HUMAN	HUMAN	Q8NBI2	0	11.3588	11.8824	11.8824	12.0914	6927.9	0.121951	0.121951	CYAC3						-1.98679						-1.70725						0.100199							0.999137
SPIN1_HUMAN-0	SPIN1	SPIN1_HUMAN	HUMAN	Q9Y657	0	10.3865	11.6381	11.6383	12.4801	5802.12	0.268293	0.268293	SPIN1					-0.459924						-0.431471						0.669691							0.174125
TSPO_HUMAN-0	TSPO	TSPO_HUMAN	HUMAN	P30536	0	11.7525	11.9066	11.9066	11.9066	3872.59	0.0487805	0.0487805	TSPO																											12.0964				11.7169
SPD2B_HUMAN-0	SH3PXD2B	SPD2B_HUMAN	HUMAN	A1X283	0	10.1462	11.5908	11.5908	11.5908	3423.42	0.0731707	0.0731707	SPD2B					-0.541976						-0.436976						0.666045							0.176496
MED21_HUMAN-0	MED21	MED21_HUMAN	HUMAN	Q13503	0	9.68848	11.2482	11.2482	11.5467	4666.64	0.0731707	0.0731707	MED21
SIA4C_HUMAN-0	ST3GAL4	SIA4C_HUMAN	HUMAN	Q11206	0	11.1617	12.0799	12.0799	12.9004	10700.7	0.341463	0.341463	SIA4C
CWC15_HUMAN-0	CWC15	CWC15_HUMAN	HUMAN	Q9P013	0	11.8703	12.7497	12.7497	13.1031	9054.78	0.195122	0.195122	CWC15
PLAP_HUMAN-0	PLAA	PLAP_HUMAN	HUMAN	Q9Y263	0	11.5452	12.6664	12.6684	14.0747	35798.4	1.43902	1.4878	PLAP					-0.174745						-0.219858						0.82758							0.0821898
IF4E2_HUMAN-0	EIF4E2	IF4E2_HUMAN	HUMAN	O60573	0	10.0933	11.5529	11.5529	11.9325	4966.81	0.121951	0.121951	IF4E2					0.0233223						0.0189351						0.98505							0.0065418
MOCS3_HUMAN-0	MOCS3	MOCS3_HUMAN	HUMAN	O95396	0	9.63353	11.1854	11.1854	11.1854	2601.6	0.0487805	0.0487805	MOCS3
NOC4L_HUMAN-0	NOC4L	NOC4L_HUMAN	HUMAN	Q9BVI4	0	10.7994	11.8011	11.8011	12.3202	9208.54	0.439024	0.463415	NOC4L					-0.486537						-0.65034						0.520785							0.283341
VPS51_HUMAN-0	VPS51	VPS51_HUMAN	HUMAN	Q9UID3	0	11.0991	12.0588	12.0588	12.7232	23744.6	0.317073	0.317073	VPS51
PKHF2_HUMAN-0	PLEKHF2	PKHF2_HUMAN	HUMAN	Q9H8W4	0	10.4247	11.905	11.905	12.1987	6022.14	0.0731707	0.0731707	PKHF2
TFPT_HUMAN-0	TFPT	TFPT_HUMAN	HUMAN	P0C1Z6	0	8.90133	10.3202	10.3202	10.3202	1320.05	0.0731707	0.0731707	TFPT					-0.552084						-0.452611						0.654904							0.183822
SH319_HUMAN-0	SH3D19	SH319_HUMAN	HUMAN	Q5HYK7	0	10.5169	11.3128	11.3128	11.6605	22871.9	0.341463	0.365854	SH319
CARME_HUMAN-0	CARNMT1	CARME_HUMAN	HUMAN	Q8N4J0	0	10.1833	11.652	11.652	12.1994	5467.17	0.170732	0.170732	CARME					-0.26327						-0.233638						0.817173							0.0876858
FRDA_HUMAN-0	FXN	FRDA_HUMAN	HUMAN	Q16595	0	10.1857	11.2891	11.2891	12.104	4416.37	0.195122	0.195122	FRDA
PPP6_HUMAN-0	PPP6C	PPP6_HUMAN	HUMAN	O00743	0	11.3142	12.3239	12.3301	13.5218	24233.3	1.17073	1.29268	PPP6					0.220767						0.308485						0.759923							0.11923			10.9608
CSTFT_HUMAN-0	CSTF2T	CSTFT_HUMAN	HUMAN	Q9H0L4	0	11.9128	12.684	12.6971	13.683	32292.9	1.2439	1.2439	CSTFT					0.166955	-2.40519					0.233026	-2.12317					0.817382	0.0424155						0.0875751	1.37248
SDE2_HUMAN-0	SDE2	SDE2_HUMAN	HUMAN	Q6IQ49	0	11.0681	11.9977	11.9977	12.2632	6119.82	0.121951	0.121951	SDE2
OCAD1_HUMAN-0	OCIAD1	OCAD1_HUMAN	HUMAN	Q9NX40	0	11.4246	12.5716	12.5716	13.0133	10630	0.170732	0.170732	OCAD1					-1.43727						-1.27916						0.212615							0.672406
GNL3_HUMAN-0	GNL3	GNL3_HUMAN	HUMAN	Q9BVP2	0	12.303	13.3215	13.3246	14.2901	35854.3	0.707317	0.756098	GNL3					-0.0776529						-0.101108						0.920187							0.036124
PLVAP_HUMAN-0	PLVAP	PLVAP_HUMAN	HUMAN	Q9BX97	0	11.3051	12.4075	12.4075	13.2373	11238	0.146341	0.146341	PLVAP
ANM3_HUMAN-0	PRMT3	ANM3_HUMAN	HUMAN	O60678	0	11.1056	12.1381	12.1381	12.8886	17010.3	0.682927	0.707317	ANM3					-0.601765						-0.707602						0.485054							0.31421
C2AIL_HUMAN-0	CDKN2AIPNL	C2AIL_HUMAN	HUMAN	Q96HQ2	0	11.8946	13.0706	13.0706	13.0706	8755.64	0.121951	0.121951	C2AIL
MOG1_HUMAN-0	RANGRF	MOG1_HUMAN	HUMAN	Q9HD47	0	10.0482	11.1172	11.1172	11.2835	3532.24	0.219512	0.219512	MOG1					-0.38652						-0.523188						0.604968							0.218267
RUFY1_HUMAN-0	RUFY1	RUFY1_HUMAN	HUMAN	Q96T51	0	12.1752	13.1634	13.1731	14.2027	39777.4	1.31707	1.31707	RUFY1					-0.302242						-0.405548						0.688164							0.162308
ADA19_HUMAN-0	ADAM19	ADA19_HUMAN	HUMAN	Q9H013	0	10.1211	11.3023	11.3023	11.563	3490.42	0.097561	0.097561	ADA19
MTNA_HUMAN-0	MRI1	MTNA_HUMAN	HUMAN	Q9BV20	0	10.6018	11.6772	11.6772	12.0531	6044.6	0.317073	0.317073	MTNA					-0.059262						-0.079554						0.937159							0.0281867
CNO6L_HUMAN-0	CNOT6L	CNO6L_HUMAN	HUMAN	Q96LI5	0	10.1321	11.5838	11.5838	12.1666	13626.4	0.146341	0.146341	CNO6L
RIR2_HUMAN-0	RRM2	RIR2_HUMAN	HUMAN	P31350	0	12.7452	13.6839	13.6839	14.2933	34067.7	1.12195	1.14634	RIR2					0.563439	-1.99228					0.804076	-1.79817					0.42791	0.0825905						0.368648	1.08307
TXND9_HUMAN-0	TXNDC9	TXND9_HUMAN	HUMAN	O14530	0	11.063	12.1414	12.1556	13.4301	17533.7	0.878049	1	TXND9					-0.0460366						-0.0648622						0.94873							0.0228575
CNNM1_HUMAN-0	CNNM1	CNNM1_HUMAN	HUMAN	Q9NRU3	0	10.8332	12.393	12.393	12.5607	7137.24	0.0731707	0.0731707	CNNM1
HIKES_HUMAN-0	HIKESHI	HIKES_HUMAN	HUMAN	Q53FT3	0	10.3739	11.6131	11.6131	11.6131	3187.32	0.097561	0.097561	HIKES
MAGA3_HUMAN-0	MAGEA3	MAGA3_HUMAN	HUMAN	P43357	0	10.3468	11.5947	11.5947	11.921	4628.36	0.146341	0.146341	MAGA3					-0.22312						-0.224064						0.824533							0.0837919
NEK9_HUMAN-0	NEK9	NEK9_HUMAN	HUMAN	Q8TD19	0	11.3436	12.1004	12.1004	13.0047	24349.2	1.21951	1.2439	NEK9				-2.11341	-0.998454					-1.82919	-1.36639					0.0776929	0.182342						1.10962	0.739113
GID8_HUMAN-0	GID8	GID8_HUMAN	HUMAN	Q9NWU2	0	11.4135	12.6013	12.6013	12.7683	7244.44	0.146341	0.146341	GID8					-0.454508						-0.405021						0.688915							0.161834
SPCS2_HUMAN-0	SPCS2	SPCS2_HUMAN	HUMAN	Q15005	0	11.5986	12.4556	12.4556	13.2727	19144.5	0.243902	0.243902	SPCS2		1.22641						0.849532						0.404002							0.393617							11.2645
PPM1E_HUMAN-0	PPM1E	PPM1E_HUMAN	HUMAN	Q8WY54	0	10.1454	11.6176	11.6176	12.3047	5690.2	0.146341	0.146341	PPM1E					-0.559355						-0.460349						0.64942							0.187474
UTP15_HUMAN-0	UTP15	UTP15_HUMAN	HUMAN	Q8TED0	0	10.5323	11.6802	11.6802	12.0226	10049	0.268293	0.268293	UTP15					-0.669346						-0.659599						0.515557							0.287723
PUR1_HUMAN-0	PPAT	PUR1_HUMAN	HUMAN	Q06203	0	12.6323	13.6298	13.6298	14.5253	47289.3	1.4878	1.53659	PUR1					0.286439						0.375306						0.71017							0.148638
DNSL2_HUMAN-0	DNASE1L2	DNSL2_HUMAN	HUMAN	Q92874	0	11.9848	11.4921	11.4938	11.768	4834.54	0.463415	0.463415	DNSL2	-1.05916		-1.0629	-1.29184	1.71955	-0.94763	-0.963238		-1.0589	-1.43889	1.56383	-1.0555	0.343144		0.298114	0.160556	0.128368	0.299641		0.464523		0.525617	0.794372	0.891543	0.523398						12.17				11.2762	10.9455
GDF8_HUMAN-0	MSTN	GDF8_HUMAN	HUMAN	O14793	0	10.856	11.8955	11.8955	12.0856	4853.61	0.121951	0.121951	GDF8
ATX2_HUMAN-0	ATXN2	ATX2_HUMAN	HUMAN	Q99700	0	11.66	12.6033	12.6267	13.8749	35137.1	1.09756	1.2439	ATX2					-0.654746						-0.884868						0.38378							0.415917
GRAP1_HUMAN-0	GRIPAP1	GRAP1_HUMAN	HUMAN	Q4V328	0	10.2716	11.2396	11.2396	12.0008	7917	0.536585	0.536585	GRAP1					0.0743625						0.100188						0.92091							0.0357826							10.2773
SPTC1_HUMAN-0	SPTLC1	SPTC1_HUMAN	HUMAN	O15269	0	11.8987	12.605	12.605	12.9659	21674.5	0.243902	0.243902	SPTC1																													11.4052
SPOP_HUMAN-0	SPOP	SPOP_HUMAN	HUMAN	O43791	0	10.7504	10.7783	10.7783	10.7783	2118.83	0.097561	0.097561	SPOP
PSMD5_HUMAN-0	PSMD5	PSMD5_HUMAN	HUMAN	Q16401	0	11.9342	12.8097	12.8097	13.9078	45956.2	1.60976	1.65854	PSMD5				-2.90213	-0.52739					-2.45512	-0.653108					0.0205705	0.519025						1.68676	0.284811			11.8194
RASA2_HUMAN-0	RASA2	RASA2_HUMAN	HUMAN	Q15283	0	10.3454	11.8911	11.8911	12.3422	5990.64	0.097561	0.097561	RASA2
S39A8_HUMAN-0	SLC39A8	S39A8_HUMAN	HUMAN	Q9C0K1	0	12.525	12.5143	12.523	13.0187	9707.25	0.0731707	0.0731707	S39A8																											12.839	12.1896
AAGAB_HUMAN-0	AAGAB	AAGAB_HUMAN	HUMAN	Q6PD74	0	11.4972	12.522	12.5261	13.4258	18332.6	0.634146	0.658537	AAGAB					-0.413196						-0.568693						0.573952							0.241125
GHITM_HUMAN-0	GHITM	GHITM_HUMAN	HUMAN	Q9H3K2	0	11.0672	11.866	11.866	11.866	3795.77	0.0731707	0.0731707	GHITM					0.562737						0.463413						0.647254							0.188925
S30BP_HUMAN-0	SAP30BP	S30BP_HUMAN	HUMAN	Q9UHR5	0	10.4514	11.6883	11.7092	12.9333	9894.74	0.560976	0.560976	S30BP					-0.259043						-0.323525						0.748707							0.125688
GOSR2_HUMAN-0	GOSR2	GOSR2_HUMAN	HUMAN	O14653	0	12.1399	13.1876	13.1876	13.4009	14347.7	0.121951	0.121951	GOSR2
TM41B_HUMAN-0	TMEM41B	TM41B_HUMAN	HUMAN	Q5BJD5	0	9.58264	10.9327	10.9327	10.9327	2123.72	0.0731707	0.0731707	TM41B					-0.0658048						-0.0530389						0.958141							0.0185706
TM181_HUMAN-0	TMEM181	TM181_HUMAN	HUMAN	Q9P2C4	0	12.0194	11.6706	11.6706	12.0172	10274.5	0.341463	0.390244	TM181				-2.36332						-3.13979						0.00396979							2.40123
GPN1_HUMAN-0	GPN1	GPN1_HUMAN	HUMAN	Q9HCN4	0	10.798	11.8074	11.8074	12.5916	9216.16	0.487805	0.512195	GPN1					-0.0506293						-0.0709236						0.943946							0.0250527
KC1G2_HUMAN-0	CSNK1G2	KC1G2_HUMAN	HUMAN	P78368	0	10.2963	11.8219	11.8219	12.5941	7626.26	0.097561	0.121951	KC1G2
PHLB1_HUMAN-0	PHLDB1	PHLB1_HUMAN	HUMAN	Q86UU1	0	9.86206	10.8221	10.8221	11.1691	7704.2	0.243902	0.243902	PHLB1					-1.57579						-1.27219						0.215039							0.667482
HGH1_HUMAN-0	HGH1	HGH1_HUMAN	HUMAN	Q9BTY7	0	13.0923	13.7967	13.7967	14.4907	52054.6	1.39024	1.41463	HGH1				-3.8277	-0.360097					-3.43426	-0.51084					0.00181456	0.613338						2.74123	0.2123
DMXL1_HUMAN-0	DMXL1	DMXL1_HUMAN	HUMAN	Q9Y485	0	9.48096	11.0042	11.0042	11.6459	7595.71	0.170732	0.170732	DMXL1
SHC1_HUMAN-0	SHC1	SHC1_HUMAN	HUMAN	P29353	0	11.767	12.5484	12.5575	13.3631	27792.7	1.14634	1.21951	SHC1				-3.73737	-0.30279					-3.21502	-0.41184					0.00319845	0.683491						2.49506	0.165267
KEAP1_HUMAN-0	KEAP1	KEAP1_HUMAN	HUMAN	Q14145	0	10.3396	11.1295	11.1295	11.5243	8219.36	0.536585	0.560976	KEAP1					-1.17929						-1.52658						0.138108							0.859781			11.3843
RING1_HUMAN-0	RING1	RING1_HUMAN	HUMAN	Q06587	0	9.8348	10.9138	10.9332	11.8744	6551.9	0.560976	0.658537	RING1					-0.11145						-0.156966						0.876362							0.0573166
COIL_HUMAN-0	COIL	COIL_HUMAN	HUMAN	P38432	0	9.73034	11.2901	11.2901	11.8811	9447.76	0.195122	0.195122	COIL
PI42B_HUMAN-0	PIP4K2B	PI42B_HUMAN	HUMAN	P78356	0	11.3331	12.1247	12.1247	12.5052	10055.3	0.170732	0.170732	PI42B				-2.16246						-1.77515						0.0885907							1.05261
TPX2_HUMAN-0	TPX2	TPX2_HUMAN	HUMAN	Q9ULW0	0	9.97464	11.4469	11.4469	12.1402	9704.61	0.268293	0.292683	TPX2					-0.883959						-0.727954						0.473703							0.324494
HSF1_HUMAN-0	HSF1	HSF1_HUMAN	HUMAN	Q00613	0	11.2867	12.6502	12.6502	13.307	11802.2	0.439024	0.439024	HSF1					-0.133978						-0.130145						0.897418							0.047005
DEN6A_HUMAN-0	DENND6A	DEN6A_HUMAN	HUMAN	Q8IWF6	0	10.9345	12.4393	12.4393	12.8976	10474.2	0.097561	0.097561	DEN6A
RSRC1_HUMAN-0	RSRC1	RSRC1_HUMAN	HUMAN	Q96IZ7	0	9.8947	11.4546	11.4546	12.2945	5657.66	0.097561	0.097561	RSRC1
TTC5_HUMAN-0	TTC5	TTC5_HUMAN	HUMAN	Q8N0Z6	0	10.637	12.1628	12.1628	13.1101	17635.9	0.317073	0.341463	TTC5					-0.218465						-0.17228						0.864666							0.0631518
SUCO_HUMAN-0	SUCO	SUCO_HUMAN	HUMAN	Q9UBS9	0	10.2707	11.3008	11.3008	12.0195	4560.92	0.243902	0.243902	SUCO
DBR1_HUMAN-0	DBR1	DBR1_HUMAN	HUMAN	Q9UK59	0	11.1731	12.4528	12.4528	12.5391	6433.17	0.146341	0.146341	DBR1					-0.710661						-0.652669						0.519713							0.284236
SC16A_HUMAN-0	SEC16A	SC16A_HUMAN	HUMAN	O15027	0	11.8358	12.7267	12.7472	13.652	33625.6	1.31707	1.31707	SC16A					-0.502998						-0.705971						0.485851							0.313497			11.9271
ARVC_HUMAN-0	ARVCF	ARVC_HUMAN	HUMAN	O00192	0	11.1719	12.125	12.125	12.9341	15881.7	0.390244	0.390244	ARVC
TFCP2_HUMAN-0	TFCP2	TFCP2_HUMAN	HUMAN	Q12800	0	9.63569	10.9974	10.9974	11.1225	2685.49	0.170732	0.170732	TFCP2					-0.277193						-0.307736						0.760741							0.118763
LONM_HUMAN-0	LONP1	LONM_HUMAN	HUMAN	P36776	0	11.3527	12.497	12.497	13.4957	22440.1	0.829268	0.829268	LONM					-0.766803						-0.901172						0.375484							0.425409
GL1AD_HUMAN-0	POLR2M	GL1AD_HUMAN	HUMAN	Q6EEV4	0	9.45723	10.6581	10.6581	10.6581	1797.31	0.097561	0.097561	GL1AD					-1.27056						-1.11952						0.273587							0.562905
AMER1_HUMAN-0	AMER1	AMER1_HUMAN	HUMAN	Q5JTC6	0	11.0274	11.7856	11.7856	12.0171	6132.15	0.146341	0.146341	AMER1				-1.94212						-1.58489						0.126115							0.899233
PKDCC_HUMAN-0	PKDCC	PKDCC_HUMAN	HUMAN	Q504Y2	0	10.0021	11.1508	11.1508	11.1508	2308.05	0.0731707	0.0731707	PKDCC
SRP68_HUMAN-0	SRP68	SRP68_HUMAN	HUMAN	Q9UHB9	0	12.1136	12.8737	12.8737	13.8335	34777.1	1.26829	1.26829	SRP68					0.514251						0.716801						0.479052							0.319617
NDUS8_HUMAN-0	NDUFS8	NDUS8_HUMAN	HUMAN	O00217	0	12.2297	12.9726	12.9726	13.6155	17357.3	0.341463	0.365854	NDUS8			0.245364						0.172585						0.864371							0.0632999									12.4102
KV127_HUMAN-0	IGKV1-27	KV127_HUMAN	HUMAN	A0A075B6S5	0	13.2159	13.9913	13.9913	14.9932	37409.2	0.560976	0.609756	KV127		1.1191						1.43935						0.161162							0.792738						12.9313	13.2934
RNH2A_HUMAN-0	RNASEH2A	RNH2A_HUMAN	HUMAN	O75792	0	10.6139	11.7784	11.7784	12.3342	6659.88	0.365854	0.365854	RNH2A					0.0770334						0.0938875						0.925869							0.0334506
COMDA_HUMAN-0	COMMD10	COMDA_HUMAN	HUMAN	Q9Y6G5	0	10.0182	11.0833	11.0833	11.3509	11800.3	0.170732	0.170732	COMDA
DUS3_HUMAN-0	DUSP3	DUS3_HUMAN	HUMAN	P51452	0	11.179	11.9011	11.9012	12.4952	7583.47	0.585366	0.585366	DUS3			0.200465	-1.98406	0.0076846				0.171982	-1.8054	0.0110563				0.864609	0.0810777	0.991252					0.0631802	1.0911	0.00381598			11.6533				11.3837
CLIP1_HUMAN-0	CLIP1	CLIP1_HUMAN	HUMAN	P30622	0	10.9708	11.5686	11.6302	12.6457	33906.1	2	2	CLIP1					0.0876164						0.114356						0.909745							0.0410802							11.0621
RPB2_HUMAN-0	POLR2B	RPB2_HUMAN	HUMAN	P30876	0	11.5788	12.6557	12.7229	14.0101	30898.5	1.26829	1.26829	RPB2					-0.348731						-0.44521						0.659599							0.18072
BAALC_HUMAN-0	BAALC	BAALC_HUMAN	HUMAN	Q8WXS3	0	13.1346	11.9739	11.9739	11.9739	4044.11	0.0487805	0.0487805	BAALC
KGUA_HUMAN-0	GUK1	KGUA_HUMAN	HUMAN	Q16774	0	11.4223	11.8609	11.8609	12.4419	8762.42	0.658537	0.682927	KGUA				-2.42758	-0.16593					-2.81115	-0.240185					0.0086233	0.811824						2.06433	0.090538							11.5083
CIAO3_HUMAN-0	CIAO3	CIAO3_HUMAN	HUMAN	Q9H6Q4	0	10.4054	11.6002	11.6002	12.1411	5578.18	0.195122	0.195122	CIAO3					-0.296917						-0.330333						0.743802							0.128543
UN45A_HUMAN-0	UNC45A	UN45A_HUMAN	HUMAN	Q9H3U1	0	11.4441	12.3772	12.3797	13.3596	25732	1.09756	1.09756	UN45A					-0.541866						-0.654774						0.517784							0.285851
YIF1B_HUMAN-0	YIF1B	YIF1B_HUMAN	HUMAN	Q5BJH7	0	9.32302	10.8686	10.8686	11.3476	3550.62	0.0731707	0.0731707	YIF1B
KLF16_HUMAN-0	KLF16	KLF16_HUMAN	HUMAN	Q9BXK1	0	9.79903	10.5958	10.5958	10.7643	1967.71	0.097561	0.097561	KLF16					1.18502						0.975452						0.339091							0.469684
NRG2_HUMAN-0	NRG2	NRG2_HUMAN	HUMAN	O14511	0	10.9107	11.8931	11.8931	12.7148	7858.24	0.268293	0.268293	NRG2
TRIR_HUMAN-0	TRIR	TRIR_HUMAN	HUMAN	Q9BQ61	0	11.006	11.941	11.941	12.5306	6672.42	0.170732	0.170732	TRIR
XPF_HUMAN-0	ERCC4	XPF_HUMAN	HUMAN	Q92889	0	10.1327	10.9773	10.9773	11.3821	2963.07	0.0731707	0.0731707	XPF
BCL7C_HUMAN-0	BCL7C	BCL7C_HUMAN	HUMAN	Q8WUZ0	0	11.932	13.0153	13.0153	13.0153	8347.78	0.0487805	0.0487805	BCL7C
IF122_HUMAN-0	IFT122	IF122_HUMAN	HUMAN	Q9HBG6	0	13.9049	14.1304	14.1304	14.1304	21932.4	0.0487805	0.0487805	IF122
ACSL3_HUMAN-0	ACSL3	ACSL3_HUMAN	HUMAN	O95573	0	11.3195	11.6279	11.6279	12.3316	14234.2	0.390244	0.390244	ACSL3				-1.77003						-1.44381						0.160764							0.793812
PDS5B_HUMAN-0	PDS5B	PDS5B_HUMAN	HUMAN	Q9NTI5	0	9.89742	11.1474	11.1474	11.4261	2879.08	0.097561	0.097561	PDS5B					-0.146394						-0.120542						0.90506							0.0433226
TRIPC_HUMAN-0	TRIP12	TRIPC_HUMAN	HUMAN	Q14669	0	10.8968	12.1514	12.1514	13.4385	24574.5	1.04878	1.04878	TRIPC					-0.83114						-0.98992						0.331022							0.480143
VAV2_HUMAN-0	VAV2	VAV2_HUMAN	HUMAN	P52735	0	11.695	12.4351	12.4351	12.7182	10950.9	0.170732	0.170732	VAV2		1.88467						1.55211						0.133758							0.87368									10.8619
GPN3_HUMAN-0	GPN3	GPN3_HUMAN	HUMAN	Q9UHW5	0	10.528	11.6831	11.6831	11.9634	4750.58	0.268293	0.292683	GPN3					0.151119						0.189693						0.850922							0.0701105
B4GT2_HUMAN-0	B4GALT2	B4GT2_HUMAN	HUMAN	O60909	0	11.6655	12.3669	12.3669	12.4974	6580.66	0.121951	0.121951	B4GT2
PHAX_HUMAN-0	PHAX	PHAX_HUMAN	HUMAN	Q9H814	0	12.1508	12.9837	12.9837	13.8959	19137	0.560976	0.560976	PHAX
TRI56_HUMAN-0	TRIM56	TRI56_HUMAN	HUMAN	Q9BRZ2	0	10.1748	11.6981	11.6981	12.3426	20658.5	0.243902	0.243902	TRI56
RLIG1_HUMAN-0	RLIG1	RLIG1_HUMAN	HUMAN	Q8N999	0	11.9582	12.9004	12.9004	13.1183	13367	0.268293	0.268293	RLIG1					0.195062						0.240977						0.811398							0.0907662
CAPON_HUMAN-0	NOS1AP	CAPON_HUMAN	HUMAN	O75052	0	12.0353	12.6144	12.6144	12.9257	17093.1	0.243902	0.268293	CAPON				-1.83141						-1.59329						0.123691							0.907661
TAF9B_HUMAN-0	TAF9B	TAF9B_HUMAN	HUMAN	Q9HBM6	0	10.0737	11.0611	11.0611	11.4507	6093.16	0.268293	0.268293	TAF9B					-0.283853						-0.335833						0.739599							0.131004
CWC22_HUMAN-0	CWC22	CWC22_HUMAN	HUMAN	Q9HCG8	0	9.98525	11.5451	11.5451	12.1697	6703.68	0.097561	0.097561	CWC22
IL11_HUMAN-0	IL11	IL11_HUMAN	HUMAN	P20809	0	10.2659	11.4276	11.4276	11.6215	3353.44	0.097561	0.097561	IL11
OCRL_HUMAN-0	OCRL	OCRL_HUMAN	HUMAN	Q01968	0	10.7938	11.8625	11.8625	12.215	11631	0.219512	0.243902	OCRL
FRMD6_HUMAN-0	FRMD6	FRMD6_HUMAN	HUMAN	Q96NE9	0	10.7266	11.4191	11.4191	12.337	17057.5	0.292683	0.341463	FRMD6				-2.30461						-1.85615						0.075783							1.12043
EVI5_HUMAN-0	EVI5	EVI5_HUMAN	HUMAN	O60447	0	11.0391	10.909	10.9191	11.3644	13490.9	1.04878	1.07317	EVI5				-1.35571	-0.526212	-1.91338				-1.78369	-0.692332	-2.22015				0.0842863	0.493893	0.0338692					1.07424	0.306367	1.47019
ISCU_HUMAN-0	ISCU	ISCU_HUMAN	HUMAN	Q9H1K1	0	10.7594	11.8482	11.8482	12.0044	4804.38	0.121951	0.121951	ISCU					0.157328						0.13725						0.891935							0.0496668
SL9A6_HUMAN-0	SLC9A6	SL9A6_HUMAN	HUMAN	Q92581	0	10.3939	11.4997	11.4997	12.3884	7749.19	0.195122	0.195122	SL9A6
PEBB_HUMAN-0	CBFB	PEBB_HUMAN	HUMAN	Q13951	0	11.9752	12.7285	12.7285	13.4385	19183.4	0.707317	0.829268	PEBB					-0.491333						-0.648679						0.521491							0.282753
PP1R8_HUMAN-0	PPP1R8	PP1R8_HUMAN	HUMAN	Q12972	0	10.9397	12.1638	12.1638	13.4982	20218.1	0.95122	0.97561	PP1R8					-0.0254685						-0.0324026						0.974381							0.011271
GLMP_HUMAN-0	GLMP	GLMP_HUMAN	HUMAN	Q8WWB7	0	9.80812	11.1787	11.1787	11.3829	3481.37	0.121951	0.121951	GLMP					0.24947						0.245032						0.808437							0.092354
PEX19_HUMAN-0	PEX19	PEX19_HUMAN	HUMAN	P40855	0	10.8608	12.0055	12.0055	12.4772	6254.15	0.292683	0.292683	PEX19					0.582657						0.740789						0.465002							0.332545
ZN706_HUMAN-0	ZNF706	ZN706_HUMAN	HUMAN	Q9Y5V0	0	11.5318	12.6471	12.6471	12.6471	6552.18	0.0487805	0.0487805	ZN706
UBP15_HUMAN-0	USP15	UBP15_HUMAN	HUMAN	Q9Y4E8	0	12.0441	11.9302	11.962	12.6977	38579.6	3.09756	3.21951	UBP15				-1.32495	1.11229	-1.37318				-1.54967	1.72099	-1.60609				0.130496	0.0943588	0.11752					0.884403	1.02522	0.92989				10.5708		11.5343
SH2B1_HUMAN-0	SH2B1	SH2B1_HUMAN	HUMAN	Q9NRF2	0	11.8436	12.3059	12.3059	12.9297	21572.8	0.439024	0.463415	SH2B1				-2.0111	-1.85211					-1.66761	-1.53578					0.107904	0.137184						0.966963	0.862696
NIT1_HUMAN-0	NIT1	NIT1_HUMAN	HUMAN	Q86X76	0	11.8235	12.0869	12.0996	12.8126	16502.5	1.29268	1.31707	NIT1				-1.46689	0.272103	-2.62512				-1.69937	0.406955	-2.35567				0.0989717	0.686755	0.0247948					1.00449	0.163198	1.60564		11.5704				11.0499
TBCD_HUMAN-0	TBCD	TBCD_HUMAN	HUMAN	Q9BTW9	0	11.4785	12.6053	12.6053	13.8092	21604.1	0.926829	0.926829	TBCD					0.204138						0.285897						0.776994							0.109583
L1CAM_HUMAN-0	L1CAM	L1CAM_HUMAN	HUMAN	P32004	0	12.0082	12.0614	12.0614	12.6506	9031	0.707317	0.707317	L1CAM	-0.560666	1.63	0.518366				-0.504569	2.14733	0.571345				0.617682	0.0402764	0.572177					0.209235	1.39495	0.24247							11.0458	11.1886			10.5566
E2AK2_HUMAN-0	EIF2AK2	E2AK2_HUMAN	HUMAN	P19525	0	11.1612	12.1701	12.1749	13.1761	22149.4	0.926829	0.97561	E2AK2					-0.365382						-0.486879						0.630012							0.200651
EMC10_HUMAN-0	EMC10	EMC10_HUMAN	HUMAN	Q5UCC4	0	10.2086	11.6224	11.6224	11.9345	6038.84	0.146341	0.146341	EMC10					-2.58901						-2.11392						0.045132							1.34552
TLE3_HUMAN-0	TLE3	TLE3_HUMAN	HUMAN	Q04726	0	10.9846	12.33	12.33	12.9384	11362	0.195122	0.195122	TLE3					-1.48357						-1.22088						0.23402							0.630747
PB1_HUMAN-0	PBRM1	PB1_HUMAN	HUMAN	Q86U86	0	10.146	11.6876	11.6876	12.838	14528.9	0.243902	0.243902	PB1
CE022_HUMAN-0	C5orf22	CE022_HUMAN	HUMAN	Q49AR2	0	11.7634	12.8462	12.8462	13.1293	9347.49	0.243902	0.243902	CE022
HV353_HUMAN-0	IGHV3-53	HV353_HUMAN	HUMAN	P01767	0	11.2249	12.061	12.061	12.061	4623.77	0.121951	0.121951	HV353		1.5575						1.38658						0.17784							0.74997							10.809
SHIP2_HUMAN-0	INPPL1	SHIP2_HUMAN	HUMAN	O15357	0	11.1012	11.9646	11.9646	12.4612	16824.2	0.634146	0.634146	SHIP2					-1.5523						-1.92556						0.0643932							1.19116
SEPR_HUMAN-0	FAP	SEPR_HUMAN	HUMAN	Q12884	0	11.9969	11.7568	11.7568	12.5969	8767.74	0.146341	0.146341	SEPR																											12.5777			10.9359
FRG1_HUMAN-0	FRG1	FRG1_HUMAN	HUMAN	Q14331	0	9.83917	11.1248	11.1248	11.5455	5323.51	0.121951	0.121951	FRG1					-0.41655						-0.325506						0.747626							0.126316
S22A5_HUMAN-0	SLC22A5	S22A5_HUMAN	HUMAN	O76082	0	9.88793	11.4478	11.4478	11.8282	4721.14	0.097561	0.097561	S22A5
TIKI1_HUMAN-0	TRABD2A	TIKI1_HUMAN	HUMAN	Q86V40	0	11.3076	12.3649	12.3649	12.959	10440.8	0.243902	0.243902	TIKI1
KLH18_HUMAN-0	KLHL18	KLH18_HUMAN	HUMAN	O94889	0	11.5765	11.5125	11.5125	11.5125	3037.32	0.097561	0.097561	KLH18
COQ8A_HUMAN-0	COQ8A	COQ8A_HUMAN	HUMAN	Q8NI60	0	10.0724	11.59	11.59	11.59	3509.59	0.0487805	0.0487805	COQ8A
BECN1_HUMAN-0	BECN1	BECN1_HUMAN	HUMAN	Q14457	0	10.5368	11.458	11.4589	11.8786	12440.9	0.317073	0.317073	BECN1					-1.61123						-1.56737						0.129149							0.888908
ASGR2_HUMAN-0	ASGR2	ASGR2_HUMAN	HUMAN	P07307	0	10.8856	11.8357	11.8357	12.1076	4616.94	0.195122	0.195122	ASGR2
CLIP4_HUMAN-0	CLIP4	CLIP4_HUMAN	HUMAN	Q8N3C7	0	9.69843	10.6401	10.6401	10.6401	1675.04	0.0487805	0.0487805	CLIP4
GP108_HUMAN-0	GPR108	GP108_HUMAN	HUMAN	Q9NPR9	0	10.365	11.3086	11.3086	11.8152	10487.5	0.195122	0.195122	GP108																															10.6403
PRRC1_HUMAN-0	PRRC1	PRRC1_HUMAN	HUMAN	Q96M27	0	12.2029	12.2891	12.3149	12.8259	15237.2	0.902439	0.97561	PRRC1				-1.31507	0.667116	-1.45277				-1.75373	1.02727	-1.69107				0.0885045	0.311558	0.0999885					1.05303	0.506461	1.00005						12.6349
CN119_HUMAN-0	C14orf119	CN119_HUMAN	HUMAN	Q9NWQ9	0	10.0064	11.1723	11.1723	11.4346	4103.61	0.0731707	0.0731707	CN119
TPPC9_HUMAN-0	TRAPPC9	TPPC9_HUMAN	HUMAN	Q96Q05	0	9.82486	11.3847	11.3847	11.9633	8878.25	0.146341	0.146341	TPPC9
CHUR_HUMAN-0	CHURC1	CHUR_HUMAN	HUMAN	Q8WUH1	0	11.4493	12.5213	12.5213	12.9078	9083.13	0.268293	0.268293	CHUR					0.00188545						0.00234467						0.998147							0.000805711
SHOT1_HUMAN-0	SHTN1	SHOT1_HUMAN	HUMAN	A0MZ66	0	11.3167	12.3455	12.3455	13.4213	30943.4	1.41463	1.41463	SHOT1					0.354165						0.48294						0.632772							0.198753
MK04_HUMAN-0	MAPK4	MK04_HUMAN	HUMAN	P31152	0	10.9546	12.3315	12.3315	12.3315	5437.81	0.0731707	0.0731707	MK04					-0.807711						-0.661531						0.51459							0.288539
NDUAD_HUMAN-0	NDUFA13	NDUAD_HUMAN	HUMAN	Q9P0J0	0	11.438	12.3152	12.3152	13.0709	12892.4	0.292683	0.292683	NDUAD					0.290923						0.239107						0.812977							0.089922							11.3349
ZN598_HUMAN-0	ZNF598	ZN598_HUMAN	HUMAN	Q86UK7	0	10.9695	11.8194	11.8194	12.5737	16682.9	0.878049	0.878049	ZN598					-1.02103						-1.27918						0.210995							0.675728
ATG7_HUMAN-0	ATG7	ATG7_HUMAN	HUMAN	O95352	0	10.6421	11.6834	11.6834	12.3402	11525.1	0.609756	0.609756	ATG7					-1.01242						-1.41913						0.166544							0.778471
GALD1_HUMAN-0	GATD1	GALD1_HUMAN	HUMAN	Q8NB37	0	11.8978	12.7936	12.7936	13.4136	17973.7	0.463415	0.463415	GALD1					1.42432						1.74974						0.091141							1.04029
SRPK1_HUMAN-0	SRPK1	SRPK1_HUMAN	HUMAN	Q96SB4	0	11.4813	12.2869	12.2997	13.4523	25968.3	1.2439	1.26829	SRPK1					0.725845						1.02668						0.313075							0.504352							9.81221
MIC26_HUMAN-0	APOO	MIC26_HUMAN	HUMAN	Q9BUR5	0	11.322	12.8819	12.8819	13.973	23917.2	0.170732	0.170732	MIC26
BCAR1_HUMAN-0	BCAR1	BCAR1_HUMAN	HUMAN	P56945	0	11.4125	11.6472	11.6579	12.3237	21676.5	1.39024	1.39024	BCAR1				-1.1622	0.619511	-1.62407				-1.34729	0.950053	-1.43794				0.187367	0.34922	0.160177					0.727307	0.456901	0.795399
ABT1_HUMAN-0	ABT1	ABT1_HUMAN	HUMAN	Q9ULW3	0	9.68617	11.246	11.246	11.246	2732.09	0.0487805	0.0487805	ABT1
SPA11_HUMAN-0	SERPINA11	SPA11_HUMAN	HUMAN	Q86U17	0	11.3999	12.32	12.32	12.5486	6350.85	0.097561	0.097561	SPA11
FBW1B_HUMAN-0	FBXW11	FBW1B_HUMAN	HUMAN	Q9UKB1	0	11.1068	12.3972	12.3972	13.297	12392.1	0.463415	0.463415	FBW1B					-0.249979						-0.285558						0.777485							0.109308
CND1_HUMAN-0	NCAPD2	CND1_HUMAN	HUMAN	Q15021	0	10.8485	11.8809	11.8809	12.243	9515.27	0.414634	0.414634	CND1					-0.0382628						-0.047477						0.962483							0.0166068
MED17_HUMAN-0	MED17	MED17_HUMAN	HUMAN	Q9NVC6	0	10.6358	12.1957	12.1957	12.4912	10102.3	0.097561	0.097561	MED17
TMED8_HUMAN-0	TMED8	TMED8_HUMAN	HUMAN	Q6PL24	0	11.1272	12.2574	12.2574	13.4092	13673.9	0.585366	0.609756	TMED8					0.147775						0.212924						0.832879							0.0794182
GET4_HUMAN-0	GET4	GET4_HUMAN	HUMAN	Q7L5D6	0	11.5797	12.8384	12.8709	13.9626	20858.7	0.609756	0.658537	GET4					-0.256982						-0.320088						0.751283							0.124196
SEM6B_HUMAN-0	SEMA6B	SEM6B_HUMAN	HUMAN	Q9H3T3	0	11.2706	12.5194	12.5194	12.9898	8307.25	0.0731707	0.0731707	SEM6B
PLPP_HUMAN-0	PDXP	PLPP_HUMAN	HUMAN	Q96GD0	0	11.2386	12.3297	12.3297	12.6511	7982.06	0.268293	0.268293	PLPP					0.16887						0.197515						0.844907							0.073191
VATB1_HUMAN-0	ATP6V1B1	VATB1_HUMAN	HUMAN	P15313	0	11.9801	10.7812	10.7812	10.7812	1776.05	0.0487805	0.0487805	VATB1																																			10.9773	10.585
MMAB_HUMAN-0	MMAB	MMAB_HUMAN	HUMAN	Q96EY8	0	10.6915	12.1252	12.1252	12.4604	7846.53	0.121951	0.121951	MMAB					-0.293875						-0.23543						0.815878							0.0883749
FCF1_HUMAN-0	FCF1	FCF1_HUMAN	HUMAN	Q9Y324	0	10.7424	11.9446	11.9446	12.034	4674.32	0.146341	0.146341	FCF1					-0.242027						-0.272657						0.787276							0.103873
SUN3_HUMAN-0	SUN3	SUN3_HUMAN	HUMAN	Q8TAQ9	0	10.4524	11.4496	11.4496	11.4496	2849.56	0.0487805	0.0487805	SUN3
AL9A1_HUMAN-0	ALDH9A1	AL9A1_HUMAN	HUMAN	P49189	0	14.4306	14.0522	14.0522	15.1701	103406	9.12195	9.46341	AL9A1	-0.423354		0.122969	-1.25451	1.41473	-0.736779	-0.807648		0.234593	-2.39328	2.69894	-1.40558	0.423049		0.815465	0.0204216	0.00941387	0.165919		0.37361		0.0885945	1.68991	2.02623	0.780104		14.3952	13.5499	13.3936	12.6994	13.9194	13.0367	12.3753	14.1594	13.3536	12.9157
ANM6_HUMAN-0	PRMT6	ANM6_HUMAN	HUMAN	Q96LA8	0	9.89943	11.0505	11.0505	11.0505	2124.32	0.097561	0.097561	ANM6
PRP4_HUMAN-0	PRPF4	PRP4_HUMAN	HUMAN	O43172	0	11.2129	12.0289	12.0335	13.011	23778.8	1.34146	1.34146	PRP4					-0.00129511						-0.00153571						0.998786							0.00052773							9.74319
AP2A2_HUMAN-0	AP2A2	AP2A2_HUMAN	HUMAN	O94973	0	11.9044	12.4473	12.4473	12.9389	25728	0.878049	0.95122	AP2A2				-2.57573	-1.30964					-2.17621	-1.67288					0.0381527	0.105515						1.41847	0.976687			12.0386
CF132_HUMAN-0	C6orf132	CF132_HUMAN	HUMAN	Q5T0Z8	0	12.6831	12.0889	12.0889	12.1642	5527.45	0.097561	0.097561	CF132																																	11.1092
TRM1L_HUMAN-0	TRMT1L	TRM1L_HUMAN	HUMAN	Q7Z2T5	0	9.54465	10.8491	10.8491	11.2144	3642.43	0.121951	0.121951	TRM1L					-0.98885						-0.795158						0.434335							0.362175
CTDS2_HUMAN-0	CTDSP2	CTDS2_HUMAN	HUMAN	O14595	0	10.8087	11.8112	11.8112	12.6271	11703.3	0.170732	0.195122	CTDS2
TF2LX_HUMAN-0	TGIF2LX	TF2LX_HUMAN	HUMAN	Q8IUE1	0	14.382	15.194	15.194	15.194	39678	0.121951	0.121951	TF2LX		1.19308						1.05876						0.299858							0.523084							14.3047
PSF1_HUMAN-0	GINS1	PSF1_HUMAN	HUMAN	Q14691	0	9.79694	10.8792	10.8843	11.4824	3264.61	0.170732	0.170732	PSF1
MEA1_HUMAN-0	MEA1	MEA1_HUMAN	HUMAN	Q16626	0	10.6692	11.801	11.801	12.2724	5676.72	0.317073	0.317073	MEA1					0.488594						0.7155						0.480034							0.318728
SHPK_HUMAN-0	SHPK	SHPK_HUMAN	HUMAN	Q9UHJ6	0	12.1999	13.1708	13.1708	14.0875	26041.3	0.95122	1	SHPK					0.695599						0.993738						0.328588							0.483349
RN114_HUMAN-0	RNF114	RN114_HUMAN	HUMAN	Q9Y508	0	11.2786	12.3809	12.3809	13.1293	13050.5	0.487805	0.536585	RN114					0.209164						0.251369						0.803369							0.0950851
PTER_HUMAN-0	PTER	PTER_HUMAN	HUMAN	Q96BW5	0	10.9737	12.0651	12.0685	13.2192	14436.9	0.609756	0.634146	PTER					0.258895						0.362518						0.719599							0.142909
OARD1_HUMAN-0	OARD1	OARD1_HUMAN	HUMAN	Q9Y530	0	11.6764	12.3868	12.3868	12.9866	12225.3	0.463415	0.463415	OARD1					0.209343						0.284279						0.778221							0.108897
SCRN2_HUMAN-0	SCRN2	SCRN2_HUMAN	HUMAN	Q96FV2	0	11.683	12.2424	12.2424	12.7769	10243.9	0.682927	0.682927	SCRN2				-1.92768	-0.305101	-1.96642				-1.66498	-0.416666	-1.69844				0.106708	0.679997	0.100153					0.971805	0.167493	0.999335						11.7026
ANR46_HUMAN-0	ANKRD46	ANR46_HUMAN	HUMAN	Q86W74	0	10.6433	11.7676	11.7676	12.1598	7460.23	0.097561	0.097561	ANR46
CHPT1_HUMAN-0	CHPT1	CHPT1_HUMAN	HUMAN	Q8WUD6	0	10.8295	12.1984	12.1984	12.2623	5865.84	0.097561	0.097561	CHPT1					-0.828375						-0.665921						0.511828							0.290876
S12A9_HUMAN-0	SLC12A9	S12A9_HUMAN	HUMAN	Q9BXP2	0	10.9463	11.7768	11.8807	12.5404	19842.9	0.268293	0.268293	S12A9																												10.1138
SPCS1_HUMAN-0	SPCS1	SPCS1_HUMAN	HUMAN	Q9Y6A9	0	10.132	11.6407	11.6407	12.2521	7286.19	0.0731707	0.097561	SPCS1
CTL4_HUMAN-0	SLC44A4	CTL4_HUMAN	HUMAN	Q53GD3	0	12.8531	11.9425	11.9425	12.2623	6254.24	0.243902	0.243902	CTL4																																	10.4798
SCPDL_HUMAN-0	SCCPDH	SCPDL_HUMAN	HUMAN	Q8NBX0	0	10.9678	12.0482	12.0482	12.5347	10724.6	0.195122	0.195122	SCPDL
FXR2_HUMAN-0	FXR2	FXR2_HUMAN	HUMAN	P51116	0	11.8847	12.8667	12.8667	14.1981	39120.6	1.43902	1.46341	FXR2					0.0847989						0.121539						0.904104							0.0437814
MBOA7_HUMAN-0	MBOAT7	MBOA7_HUMAN	HUMAN	Q96N66	0	12.0757	13.1955	13.1955	14.3456	45797.7	0.414634	0.414634	MBOA7
ARSJ_HUMAN-0	ARSJ	ARSJ_HUMAN	HUMAN	Q5FYB0	0	9.259	10.2907	10.2907	10.5384	2006.38	0.097561	0.097561	ARSJ
FCG3B_HUMAN-0	FCGR3B	FCG3B_HUMAN	HUMAN	O75015	0	10.9647	11.4129	11.4129	11.4129	3091.3	0.146341	0.146341	FCG3B		1.25183						1.41016						0.170373							0.768599							11.1523		9.81545
MK09_HUMAN-0	MAPK9	MK09_HUMAN	HUMAN	P45984	0	10.8926	11.9495	11.9495	12.4433	10096.4	0.414634	0.439024	MK09					-0.232683						-0.322473						0.749413							0.125279
ATG9A_HUMAN-0	ATG9A	ATG9A_HUMAN	HUMAN	Q7Z3C6	0	11.6712	12.1197	12.1197	12.9713	23806.4	0.439024	0.439024	ATG9A				-2.90481						-2.40298						0.0240279							1.61928
GP180_HUMAN-0	GPR180	GP180_HUMAN	HUMAN	Q86V85	0	8.05275	9.60001	9.60001	9.60001	794.029	0.0487805	0.0487805	GP180
MTA70_HUMAN-0	METTL3	MTA70_HUMAN	HUMAN	Q86U44	0	11.0718	12.2396	12.2546	13.3478	15643.6	0.756098	0.756098	MTA70					-0.183994						-0.17231						0.864482							0.0632441
RICTR_HUMAN-0	RICTOR	RICTR_HUMAN	HUMAN	Q6R327	0	11.7848	11.4849	11.4849	11.9903	16512.1	1.07317	1.09756	RICTR				-2.13282		-1.88452				-3.01863		-1.68689				0.00514923		0.102019					2.28826		0.991319		12.3115				11.829
COMD9_HUMAN-0	COMMD9	COMD9_HUMAN	HUMAN	Q9P000	0	11.0042	12.0311	12.0311	12.9989	12398.2	0.560976	0.560976	COMD9					-0.565712						-0.764732						0.450623							0.346187
MINY3_HUMAN-0	MINDY3	MINY3_HUMAN	HUMAN	Q9H8M7	0	12.1425	12.9632	12.9632	13.6174	17972.1	0.682927	0.682927	MINY3				-1.12169	0.649124					-0.969874	0.887442					0.340146	0.382158						0.468334	0.417757
UGGG2_HUMAN-0	UGGT2	UGGG2_HUMAN	HUMAN	Q9NYU1	0	13.0231	14.254	14.254	14.4009	22073.5	0.097561	0.097561	UGGG2
GNA1_HUMAN-0	GNPNAT1	GNA1_HUMAN	HUMAN	Q96EK6	0	11.3263	12.5155	12.5155	13.7074	22161.6	0.853659	0.95122	GNA1					-0.149296						-0.184687						0.854809							0.0681309
GULP1_HUMAN-0	GULP1	GULP1_HUMAN	HUMAN	Q9UBP9	0	11.2745	12.7318	12.7318	13.4957	16783.5	0.170732	0.170732	GULP1
VPS53_HUMAN-0	VPS53	VPS53_HUMAN	HUMAN	Q5VIR6	0	11.2905	11.6413	11.6413	11.8796	7829.84	0.170732	0.170732	VPS53
CTDP1_HUMAN-0	CTDP1	CTDP1_HUMAN	HUMAN	Q9Y5B0	0	10.9614	12.1899	12.1899	12.9383	9825.08	0.365854	0.365854	CTDP1					-0.134168						-0.124785						0.901656							0.0449591
PCM1_HUMAN-0	PCM1	PCM1_HUMAN	HUMAN	Q15154	0	10.1831	11.2556	11.2556	11.7264	12708.2	0.609756	0.634146	PCM1					-0.104196						-0.13097						0.896738							0.0473345
TPMT_HUMAN-0	TPMT	TPMT_HUMAN	HUMAN	P51580	0	10.814	12.0849	12.0849	13.0461	13174.5	0.585366	0.585366	TPMT					-0.785431						-0.979834						0.335577							0.474207
RTF2_HUMAN-0	RTF2	RTF2_HUMAN	HUMAN	Q9BY42	0	10.2217	11.2852	11.2852	11.7102	6567.76	0.243902	0.292683	RTF2					-1.25076						-1.35646						0.186642							0.728991
WIPF2_HUMAN-0	WIPF2	WIPF2_HUMAN	HUMAN	Q8TF74	0	11.5207	12.0429	12.0429	12.77	15458.6	0.292683	0.292683	WIPF2				-2.1263						-1.81706						0.0812448							1.0902
COX5A_HUMAN-0	COX5A	COX5A_HUMAN	HUMAN	P20674	0	12.9192	13.7927	13.7927	14.6273	31849.2	0.219512	0.268293	COX5A																															13.3
MED22_HUMAN-0	MED22	MED22_HUMAN	HUMAN	Q15528	0	10.0293	11.0635	11.0635	11.1557	2822.27	0.146341	0.146341	MED22					0.0520475						0.0569027						0.955059							0.0199699
UQCC3_HUMAN-0	UQCC3	UQCC3_HUMAN	HUMAN	Q6UW78	0	10.7651	11.9574	11.9574	11.9574	4125.43	0.0731707	0.0731707	UQCC3
BAX_HUMAN-0	BAX	BAX_HUMAN	HUMAN	Q07812	0	11.9752	11.8655	11.8655	12.3226	15156.9	1.14634	1.26829	BAX				-1.70159	0.530378	-1.29928				-2.68571	0.837123	-1.5502				0.0107777	0.407907	0.129619					1.96747	0.389439	0.887331		12.2089				12.1564
TPRKB_HUMAN-0	TPRKB	TPRKB_HUMAN	HUMAN	Q9Y3C4	0	11.0979	12.504	12.504	12.7558	8535.78	0.170732	0.170732	TPRKB					-0.854323						-0.72264						0.476624							0.321824
TRPC1_HUMAN-0	TRPC1	TRPC1_HUMAN	HUMAN	P48995	0	11.8386	10.7111	10.7111	10.7111	1679.54	0.0487805	0.0487805	TRPC1
TKFC_HUMAN-0	TKFC	TKFC_HUMAN	HUMAN	Q3LXA3	0	10.8905	11.7338	11.7338	12.3181	8935.56	0.414634	0.463415	TKFC					0.151199						0.184041						0.855311							0.067876
DHX37_HUMAN-0	DHX37	DHX37_HUMAN	HUMAN	Q8IY37	0	10.9113	12.0249	12.0308	12.6765	9331.42	0.414634	0.414634	DHX37					-0.360038						-0.421263						0.676906							0.169472
AT133_HUMAN-0	ATP13A3	AT133_HUMAN	HUMAN	Q9H7F0	0	10.8026	10.8564	10.8564	11.5305	20966.9	0.439024	0.439024	AT133						-2.57139						-1.89481						0.0697683							1.15634
TCAB1_HUMAN-0	WRAP53	TCAB1_HUMAN	HUMAN	Q9BUR4	0	11.543	12.7436	12.7436	13.5935	12853.7	0.195122	0.195122	TCAB1
SLFN5_HUMAN-0	SLFN5	SLFN5_HUMAN	HUMAN	Q08AF3	0	11.6451	12.9055	12.9055	13.3277	21812.5	0.219512	0.219512	SLFN5					-1.15421						-0.931975						0.360654							0.442909
MARK3_HUMAN-0	MARK3	MARK3_HUMAN	HUMAN	P27448	0	12.6918	12.5607	12.5607	13.1286	29939.5	0.804878	0.902439	MARK3				-1.40209						-1.50871						0.143012							0.844627
MFAP3_HUMAN-0	MFAP3	MFAP3_HUMAN	HUMAN	P55082	0	10.7363	12.2496	12.2496	12.7979	21517.6	0.170732	0.170732	MFAP3
STEAL_HUMAN-0	STEAP1B	STEAL_HUMAN	HUMAN	Q6NZ63	0	10.1554	11.2494	11.2494	11.2494	3308.56	0.0487805	0.0487805	STEAL
NHLC3_HUMAN-0	NHLRC3	NHLC3_HUMAN	HUMAN	Q5JS37	0	11.0371	12.0342	12.0342	12.1408	4660.87	0.146341	0.146341	NHLC3																															11.5962
RIR2B_HUMAN-0	RRM2B	RIR2B_HUMAN	HUMAN	Q7LG56	0	10.3794	11.694	11.694	12.155	5381.97	0.243902	0.243902	RIR2B					-0.828672						-0.807194						0.426624							0.369954
APH1A_HUMAN-0	APH1A	APH1A_HUMAN	HUMAN	Q96BI3	0	10.7989	12.3153	12.3153	12.7845	13275.9	0.097561	0.097561	APH1A
GNL1_HUMAN-0	GNL1	GNL1_HUMAN	HUMAN	P36915	0	10.9418	12.0254	12.0254	12.7629	19948.7	0.487805	0.512195	GNL1					-0.917763						-1.02972						0.31265							0.504941
ATL5_HUMAN-0	ADAMTSL5	ATL5_HUMAN	HUMAN	Q6ZMM2	0	9.77265	10.8571	10.8571	10.8571	1870.05	0.0487805	0.0487805	ATL5
RASF8_HUMAN-0	RASSF8	RASF8_HUMAN	HUMAN	Q8NHQ8	0	10.198	11.7572	11.7572	12.8252	14366.9	0.219512	0.219512	RASF8
EGLN1_HUMAN-0	EGLN1	EGLN1_HUMAN	HUMAN	Q9GZT9	0	11.4169	12.1829	12.1829	13.2284	24950.8	1.09756	1.12195	EGLN1					0.712557	-2.64774					0.954724	-2.34651					0.347906	0.0262731						0.458539	1.58049
CSKI2_HUMAN-0	CASKIN2	CSKI2_HUMAN	HUMAN	Q8WXE0	0	11.9631	12.2384	12.2384	12.6067	17715.3	0.365854	0.365854	CSKI2				-2.09771						-2.27895						0.0311424							1.50665
PML_HUMAN-0	PML	PML_HUMAN	HUMAN	P29590	0	11.3017	12.3417	12.3417	13.3548	20559.6	1.12195	1.12195	PML					0.616136						0.880017						0.3861							0.4133							12.0543
TAF10_HUMAN-0	TAF10	TAF10_HUMAN	HUMAN	Q12962	0	9.38896	10.9784	10.9784	10.9784	2167.39	0.0731707	0.0731707	TAF10					-1.11865						-0.921179						0.366148							0.436344
SIA8D_HUMAN-0	ST8SIA4	SIA8D_HUMAN	HUMAN	Q92187	0	11.6279	12.6944	12.6944	13.5316	14187.8	0.317073	0.365854	SIA8D
CCND1_HUMAN-0	CCND1	CCND1_HUMAN	HUMAN	P24385	0	9.85639	11.4458	11.4458	11.6799	3524.79	0.097561	0.097561	CCND1					-0.408551						-0.336305						0.739571							0.13102
TPC2L_HUMAN-0	TRAPPC2L	TPC2L_HUMAN	HUMAN	Q9UL33	0	12.0649	12.2564	12.2564	12.7399	15612.7	0.463415	0.463415	TPC2L				-1.56636	-1.2612					-1.7566	-1.41438					0.0899437	0.168299						1.04603	0.773917
PHIP_HUMAN-0	PHIP	PHIP_HUMAN	HUMAN	Q8WWQ0	0	9.89576	11.2624	11.2624	11.8187	5224.4	0.195122	0.195122	PHIP					-0.826543						-0.731518						0.471281							0.32672
CUTC_HUMAN-0	CUTC	CUTC_HUMAN	HUMAN	Q9NTM9	0	12.6032	13.8046	13.8046	14.6291	26738.3	0.317073	0.317073	CUTC
ENOF1_HUMAN-0	ENOSF1	ENOF1_HUMAN	HUMAN	Q7L5Y1	0	11.6856	12.8562	12.8562	13.7417	25275.1	0.536585	0.536585	ENOF1					-0.461834						-0.479464						0.635626							0.196798
SYLM_HUMAN-0	LARS2	SYLM_HUMAN	HUMAN	Q15031	0	11.0861	12.2834	12.2834	13.1149	27712.7	0.365854	0.365854	SYLM					-1.39869						-1.11529						0.275797							0.55941
SCG3_HUMAN-0	SCG3	SCG3_HUMAN	HUMAN	Q8WXD2	0	9.68047	10.7575	10.7575	10.7575	1769.3	0.097561	0.097561	SCG3
NOP53_HUMAN-0	NOP53	NOP53_HUMAN	HUMAN	Q9NZM5	0	10.895	11.8422	11.8422	11.8422	3674.12	0.0487805	0.0487805	NOP53
UBL7_HUMAN-0	UBL7	UBL7_HUMAN	HUMAN	Q96S82	0	10.2337	11.3093	11.3093	11.6414	4261.45	0.243902	0.243902	UBL7					-0.715424						-0.891002						0.380817							0.419283
PDPR_HUMAN-0	PDPR	PDPR_HUMAN	HUMAN	Q8NCN5	0	11.1701	12.1556	12.2449	13.401	19735.7	0.97561	0.97561	PDPR					-0.0710396						-0.0893197						0.929465							0.0317669
THIK_HUMAN-0	ACAA1	THIK_HUMAN	HUMAN	P09110	0	11.1787	12.702	12.702	13.4013	19282.6	0.219512	0.243902	THIK
ABCF2_HUMAN-0	ABCF2	ABCF2_HUMAN	HUMAN	Q9UG63	0	12.092	12.1416	12.1493	13.1029	38411.6	2.31707	2.4878	ABCF2				-2.16	0.0711861	-2.20093				-2.56594	0.109172	-2.96463				0.0150267	0.913728	0.00559735					1.82314	0.0391829	2.25202
MXRA8_HUMAN-0	MXRA8	MXRA8_HUMAN	HUMAN	Q9BRK3	0	12.7238	13.4757	13.4757	13.7545	14533.9	0.170732	0.170732	MXRA8		1.03821						0.916426						0.368221							0.433891						12.697
CWC27_HUMAN-0	CWC27	CWC27_HUMAN	HUMAN	Q6UX04	0	10.8519	12.1516	12.1516	12.7594	7322.24	0.292683	0.292683	CWC27					-0.413504						-0.397946						0.693806							0.158762
TBCC_HUMAN-0	TBCC	TBCC_HUMAN	HUMAN	Q15814	0	11.5156	12.7959	12.7959	13.3229	11463.3	0.268293	0.268293	TBCC					-0.78105						-0.730298						0.471753							0.326285
ACV1B_HUMAN-0	ACVR1B	ACV1B_HUMAN	HUMAN	P36896	0	10.7306	12.2705	12.2705	13.0361	9878.25	0.121951	0.121951	ACV1B
CTU2_HUMAN-0	CTU2	CTU2_HUMAN	HUMAN	Q2VPK5	0	11.3537	12.5199	12.5369	13.6028	21801.7	0.780488	0.780488	CTU2					-0.854875						-1.05498						0.300471							0.522198
UBL5_HUMAN-0	UBL5	UBL5_HUMAN	HUMAN	Q9BZL1	0	11.3684	12.3213	12.3213	12.3802	6573.68	0.146341	0.170732	UBL5					-0.184536						-0.226816						0.822279							0.0849806
YTHD3_HUMAN-0	YTHDF3	YTHD3_HUMAN	HUMAN	Q7Z739	0	10.8833	11.9625	11.9625	12.3907	12967.7	0.170732	0.170732	YTHD3
ACOT1_HUMAN-0	ACOT1	ACOT1_HUMAN	HUMAN	Q86TX2	0	12.2514	13.2714	13.2714	13.92	23364.3	0.658537	0.682927	ACOT1					-0.354948						-0.451613						0.654915							0.183815
DCAF7_HUMAN-0	DCAF7	DCAF7_HUMAN	HUMAN	P61962	0	11.9289	13.0186	13.0186	14.1896	32955.8	1.09756	1.14634	DCAF7					-0.698416						-1.01276						0.319569							0.495436
MYH7_HUMAN-0	MYH7	MYH7_HUMAN	HUMAN	P12883	0	12.0801	11.8322	11.8322	12.0153	6191.59	0.097561	0.097561	MYH7
DPEP2_HUMAN-0	DPEP2	DPEP2_HUMAN	HUMAN	Q9H4A9	0	10.1401	11.1918	11.1918	11.1918	2358.07	0.0731707	0.0731707	DPEP2
DPYS_HUMAN-0	DPYS	DPYS_HUMAN	HUMAN	Q14117	0	11.876	12.75	12.803	13.1472	11358.3	0.219512	0.219512	DPYS																											12.4448
UBP13_HUMAN-0	USP13	UBP13_HUMAN	HUMAN	Q92995	0	11.423	12.3724	12.3791	13.053	20339.2	0.512195	0.536585	UBP13					-0.668092						-0.761872						0.452755							0.344136
TBCD4_HUMAN-0	TBC1D4	TBCD4_HUMAN	HUMAN	O60343	0	11.622	12.2613	12.2613	13.0568	20981	1.07317	1.09756	TBCD4					0.286698						0.384685						0.703284							0.15287							11.8321
NMD3_HUMAN-0	NMD3	NMD3_HUMAN	HUMAN	Q96D46	0	11.2843	11.8914	11.9024	12.8782	14167.2	0.780488	0.780488	NMD3				-2.12956	0.555465					-1.94715	0.846478					0.0609504	0.404002						1.21502	0.393617
SC24A_HUMAN-0	SEC24A	SC24A_HUMAN	HUMAN	O95486	0	11.2776	12.062	12.062	12.612	11806.3	0.658537	0.658537	SC24A					0.704255						0.9861						0.332258							0.478525			11.7228
SSXT_HUMAN-0	SS18	SSXT_HUMAN	HUMAN	Q15532	0	9.03484	10.2982	10.2982	10.2982	1417.24	0.121951	0.121951	SSXT					-0.559668						-0.621359						0.539786							0.267778
SYSM_HUMAN-0	SARS2	SYSM_HUMAN	HUMAN	Q9NP81	0	10.7664	11.8955	11.8955	12.6002	13356.9	0.536585	0.536585	SYSM					-0.377355						-0.48666						0.630295							0.200456
EPS8_HUMAN-0	EPS8	EPS8_HUMAN	HUMAN	Q12929	0	12.0284	11.9096	11.9096	12.5591	31127	1.07317	1.19512	EPS8			0.571067						0.596761						0.555307							0.255467					10.8017			10.2131	12.1367
ELP5_HUMAN-0	ELP5	ELP5_HUMAN	HUMAN	Q8TE02	0	11.1148	12.0119	12.0387	12.7144	10542.9	0.341463	0.341463	ELP5					-0.122577						-0.160365						0.873748							0.058614
TM222_HUMAN-0	TMEM222	TM222_HUMAN	HUMAN	Q9H0R3	0	9.64524	10.1584	10.1584	10.4872	3572.62	0.0731707	0.097561	TM222
INAR1_HUMAN-0	IFNAR1	INAR1_HUMAN	HUMAN	P17181	0	9.6065	11.1358	11.1358	11.7887	10510.3	0.146341	0.146341	INAR1
ARMC6_HUMAN-0	ARMC6	ARMC6_HUMAN	HUMAN	Q6NXE6	0	11.412	12.2211	12.247	13.2721	23712.5	0.926829	0.926829	ARMC6				-2.04741	-0.656217					-1.71513	-0.869181					0.0970122	0.3919						1.01317	0.406825
EFNMT_HUMAN-0	METTL13	EFNMT_HUMAN	HUMAN	Q8N6R0	0	11.2697	12.7478	12.7478	13.6267	26904.7	0.365854	0.365854	EFNMT
EEA1_HUMAN-0	EEA1	EEA1_HUMAN	HUMAN	Q15075	0	11.4443	12.2585	12.2585	13.3949	77840.6	4.39024	4.46341	EEA1					-0.259845						-0.338893						0.737137							0.132452							11.0641
SNF5_HUMAN-0	SMARCB1	SNF5_HUMAN	HUMAN	Q12824	0	11.2656	12.5237	12.5237	13.3603	13441.6	0.487805	0.487805	SNF5					-0.501343						-0.598488						0.554514							0.256087
MALT1_HUMAN-0	MALT1	MALT1_HUMAN	HUMAN	Q9UDY8	0	10.7895	11.865	11.865	12.4486	11792.2	0.414634	0.414634	MALT1					-0.664287						-0.777294						0.443758							0.352853
RAE1_HUMAN-0	CHM	RAE1_HUMAN	HUMAN	P24386	0	11.684	12.5904	12.5904	13.1454	14549.9	0.487805	0.512195	RAE1					-0.730257						-0.842549						0.406636							0.390794
MTHFS_HUMAN-0	MTHFS	MTHFS_HUMAN	HUMAN	P49914	0	11.2913	12.1248	12.1248	12.2403	6691.96	0.146341	0.146341	MTHFS					-1.60038						-1.33342						0.194446							0.711201
PHF5A_HUMAN-0	PHF5A	PHF5A_HUMAN	HUMAN	Q7RTV0	0	12.205	13.2456	13.2546	14.2135	24327.7	0.585366	0.585366	PHF5A					-0.270329						-0.359301						0.722072							0.14142
CHAC2_HUMAN-0	CHAC2	CHAC2_HUMAN	HUMAN	Q8WUX2	0	10.2758	11.4957	11.5066	12.0484	5223.72	0.292683	0.292683	CHAC2					-0.17276						-0.213299						0.832642							0.0795415
ZN787_HUMAN-0	ZNF787	ZN787_HUMAN	HUMAN	Q6DD87	0	11.2441	12.1215	12.1215	13.0117	9363.83	0.292683	0.292683	ZN787
CCS_HUMAN-0	CCS	CCS_HUMAN	HUMAN	O14618	0	12.1816	11.9663	11.9967	12.7694	16455.9	1.41463	1.41463	CCS	-2.00094		-1.13337	-1.23073	0.545796	-2.03362	-1.54109		-1.00794	-1.99833	0.939962	-3.03305	0.131819		0.320041	0.0530825	0.353344	0.00441186		0.880022		0.494795	1.27505	0.451803	2.35538						12.1646			10.1637
DUOX2_HUMAN-0	DUOX2	DUOX2_HUMAN	HUMAN	Q9NRD8	0	12.2615	12.2429	12.2429	12.2429	7225.17	0.0731707	0.0731707	DUOX2																																	10.0862
IF4A2_HUMAN-0	EIF4A2	IF4A2_HUMAN	HUMAN	Q14240	0	11.1159	12.2184	12.2184	12.9698	12217.7	0.439024	0.463415	IF4A2					-0.989123						-1.24966						0.221791							0.654056
WDR11_HUMAN-0	WDR11	WDR11_HUMAN	HUMAN	Q9BZH6	0	11.1252	11.2411	11.2411	11.7828	25463.9	1.19512	1.21951	WDR11				-0.3091	-0.897996	-1.50491				-0.250941	-0.941175	-1.22175				0.803764	0.354979	0.232386					0.0948715	0.449797	0.633791
PNISR_HUMAN-0	PNISR	PNISR_HUMAN	HUMAN	Q8TF01	0	10.8189	11.9431	11.9431	12.3358	8490.75	0.097561	0.097561	PNISR
KIFC1_HUMAN-0	KIFC1	KIFC1_HUMAN	HUMAN	Q9BW19	0	11.2271	12.4331	12.4331	13.0296	13118.1	0.341463	0.341463	KIFC1					-0.904028						-0.897139						0.378224							0.422251
CASP7_HUMAN-0	CASP7	CASP7_HUMAN	HUMAN	P55210	0	10.6129	11.2733	11.2812	12.3068	9398.43	0.365854	0.365854	CASP7					1.01064						0.988111						0.332226							0.478566
SLAI2_HUMAN-0	SLAIN2	SLAI2_HUMAN	HUMAN	Q9P270	0	10.733	12.2929	12.2929	13.6622	21627.6	0.268293	0.268293	SLAI2
OIT3_HUMAN-0	OIT3	OIT3_HUMAN	HUMAN	Q8WWZ8	0	10.2846	11.4536	11.4536	12.1301	6428.63	0.268293	0.268293	OIT3
GAMT_HUMAN-0	GAMT	GAMT_HUMAN	HUMAN	Q14353	0	11.8883	12.9847	13.007	13.8413	17355.4	0.536585	0.536585	GAMT					0.271268						0.374619						0.710675							0.148329
POMP_HUMAN-0	POMP	POMP_HUMAN	HUMAN	Q9Y244	0	9.17822	10.4735	10.4735	10.4735	1600.04	0.097561	0.097561	POMP					-0.168015						-0.166302						0.86926							0.0608503
RDHE2_HUMAN-0	SDR16C5	RDHE2_HUMAN	HUMAN	Q8N3Y7	0	10.7994	10.7217	10.7217	10.8974	2432.8	0.121951	0.121951	RDHE2			-1.57356						-1.28857						0.209862							0.678067									11.7339
NIBA1_HUMAN-0	NIBAN1	NIBA1_HUMAN	HUMAN	Q9BZQ8	0	11.2936	11.5868	11.5868	12.1138	10065.8	0.170732	0.170732	NIBA1																											12.5625				10.6111
ALG13_HUMAN-0	ALG13	ALG13_HUMAN	HUMAN	Q9NP73	0	9.1735	10.7308	10.7308	11.001	3392.58	0.0731707	0.0731707	ALG13
ZFAN3_HUMAN-0	ZFAND3	ZFAN3_HUMAN	HUMAN	Q9H8U3	0	9.53452	10.713	10.713	10.713	1706.06	0.0487805	0.0487805	ZFAN3
EDN1_HUMAN-0	EDN1	EDN1_HUMAN	HUMAN	P05305	0	11.1545	12.1879	12.1879	12.1879	4807.14	0.0731707	0.0731707	EDN1
ARFG2_HUMAN-0	ARFGAP2	ARFG2_HUMAN	HUMAN	Q8N6H7	0	11.3877	12.4526	12.4526	13.2314	22133	0.804878	0.829268	ARFG2					-0.336366						-0.43868						0.664267							0.177657
GLRX5_HUMAN-0	GLRX5	GLRX5_HUMAN	HUMAN	Q86SX6	0	10.3614	11.3368	11.3368	11.4187	3500.58	0.292683	0.292683	GLRX5					-0.0487189						-0.0687635						0.945651							0.0242692							11.0238
FLII_HUMAN-0	FLII	FLII_HUMAN	HUMAN	Q13045	0	11.9724	11.8464	11.8546	12.9536	28769.9	2.82927	2.90244	FLII				-1.45528	0.756328	-1.33782				-2.30094	1.19583	-1.22122				0.0274802	0.239817	0.230178					1.56098	0.62012	0.637936						12.1046
GPT_HUMAN-0	DPAGT1	GPT_HUMAN	HUMAN	Q9H3H5	0	10.8656	11.6626	11.6626	11.6626	4041.59	0.097561	0.097561	GPT																												11.2101
CIA2A_HUMAN-0	CIAO2A	CIA2A_HUMAN	HUMAN	Q9H5X1	0	10.7788	11.8385	11.8526	12.4051	8027.97	0.341463	0.365854	CIA2A					0.22346						0.310736						0.758228							0.1202
TBC13_HUMAN-0	TBC1D13	TBC13_HUMAN	HUMAN	Q9NVG8	0	10.5202	11.5184	11.5184	12.2145	12798.1	0.585366	0.585366	TBC13					0.214506						0.239853						0.81226							0.0903051
DPCD_HUMAN-0	DPCD	DPCD_HUMAN	HUMAN	Q9BVM2	0	10.4281	11.5794	11.5794	12.1631	9110.74	0.195122	0.195122	DPCD					-1.18666						-1.18168						0.248479							0.604711
WDR82_HUMAN-0	WDR82	WDR82_HUMAN	HUMAN	Q6UXN9	0	12.2402	13.372	13.372	14.2879	32572.9	0.707317	0.780488	WDR82					-0.756654						-0.946011						0.352254							0.453145
CSTOS_HUMAN-0	CUSTOS	CSTOS_HUMAN	HUMAN	Q96C57	0	10.651	11.7934	11.7934	12.1461	4671.12	0.146341	0.146341	CSTOS
OTU6B_HUMAN-0	OTUD6B	OTU6B_HUMAN	HUMAN	Q8N6M0	0	11.8388	12.6792	12.6792	13.5901	19355.7	0.609756	0.609756	OTU6B				-2.40918	0.40673					-2.10766	0.56261					0.0438412	0.578033						1.35812	0.238047
DGKB_HUMAN-0	DGKB	DGKB_HUMAN	HUMAN	Q9Y6T7	0	13.1996	12.9544	12.9544	12.9544	8081.51	0.0731707	0.0731707	DGKB
VPS39_HUMAN-0	VPS39	VPS39_HUMAN	HUMAN	Q96JC1	0	10.561	11.893	11.893	12.3928	6926.2	0.121951	0.121951	VPS39
ABTB3_HUMAN-0	ABTB3	ABTB3_HUMAN	HUMAN	A6QL63	0	10.1753	11.3403	11.3403	12.0527	10529.3	0.146341	0.146341	ABTB3
PHF10_HUMAN-0	PHF10	PHF10_HUMAN	HUMAN	Q8WUB8	0	9.94769	11.2938	11.2938	11.5489	4612.14	0.170732	0.170732	PHF10					-1.3498						-1.18822						0.245941							0.609168
DDX23_HUMAN-0	DDX23	DDX23_HUMAN	HUMAN	Q9BUQ8	0	11.4834	12.1544	12.1544	12.9381	25441.2	1.4878	1.4878	DDX23					0.60485						0.817083						0.420129							0.376617			11.6475	11.2366		10.4666
KI21A_HUMAN-0	KIF21A	KI21A_HUMAN	HUMAN	Q7Z4S6	0	10.9868	11.8738	11.8823	12.5275	14111.4	0.658537	0.658537	KI21A					-1.41605						-1.94557						0.0614776							1.21128
THTM_HUMAN-0	MPST	THTM_HUMAN	HUMAN	P25325	0	11.6918	12.2203	12.2203	12.924	14302.9	0.853659	0.853659	THTM				-1.7778	-0.267255					-1.53761	-0.365476					0.134309	0.717243						0.871894	0.144334			11.1485	10.6574			12.5147
PDXD1_HUMAN-0	PDXDC1	PDXD1_HUMAN	HUMAN	Q6P996	0	10.7149	11.9276	11.9276	12.9507	14361.6	0.634146	0.634146	PDXD1					-0.871225						-1.07499						0.291575							0.53525
ACSA_HUMAN-0	ACSS2	ACSA_HUMAN	HUMAN	Q9NR19	0	10.3788	11.3841	11.3841	11.6439	4945.47	0.121951	0.121951	ACSA																															10.3913
STML2_HUMAN-0	STOML2	STML2_HUMAN	HUMAN	Q9UJZ1	0	12.5514	13.6726	13.6726	14.3539	37778.1	0.292683	0.317073	STML2
CO4A6_HUMAN-0	COL4A6	CO4A6_HUMAN	HUMAN	Q14031	0	12.5775	13.2238	13.2238	13.4216	12665	0.121951	0.121951	CO4A6																															12.2292
ZSWM9_HUMAN-0	ZSWIM9	ZSWM9_HUMAN	HUMAN	Q86XI8	0	16.8514	17.1757	17.1757	17.1757	164286	0.219512	0.219512	ZSWM9		0.764629	-0.876568					1.0631	-0.806121					0.296837	0.426982						0.527481	0.369591					17.2204	17.1879		16.0027
DTNA_HUMAN-0	DTNA	DTNA_HUMAN	HUMAN	Q9Y4J8	0	12.0001	11.6188	11.6188	12.1434	13646.7	0.512195	0.536585	DTNA				-2.23506		-1.64738				-2.61604		-1.3172				0.0141869		0.198474					1.84811		0.702297
ELP1_HUMAN-0	ELP1	ELP1_HUMAN	HUMAN	O95163	0	10.9453	12.038	12.0498	13.185	27790.5	1.5122	1.5122	ELP1					0.0433114						0.0601135						0.952478							0.0211448
NSE4A_HUMAN-0	NSMCE4A	NSE4A_HUMAN	HUMAN	Q9NXX6	0	10.483	11.5663	11.5663	12.5407	13805.4	0.219512	0.219512	NSE4A
SIL1_HUMAN-0	SIL1	SIL1_HUMAN	HUMAN	Q9H173	0	11.5543	12.5568	12.5568	13.689	21486.4	0.536585	0.536585	SIL1
NDK7_HUMAN-0	NME7	NDK7_HUMAN	HUMAN	Q9Y5B8	0	11.2802	12.3742	12.3742	13.2619	16155.9	0.609756	0.609756	NDK7					-0.00859664						-0.0121022						0.990427							0.00417748
RT29_HUMAN-0	DAP3	RT29_HUMAN	HUMAN	P51398	0	9.8313	11.3475	11.3475	11.9081	5618.21	0.097561	0.097561	RT29
NPL4_HUMAN-0	NPLOC4	NPL4_HUMAN	HUMAN	Q8TAT6	0	12.6996	13.3083	13.352	14.5471	57511.2	1.70732	1.70732	NPL4				-1.86249	0.306555	-1.31855				-1.67235	0.435223	-1.18394				0.105235	0.666629	0.246071					0.977841	0.176116	0.60894
GLT18_HUMAN-0	GALNT18	GLT18_HUMAN	HUMAN	Q6P9A2	0	12.3246	13.5189	13.5189	14.7465	58901.5	1.34146	1.34146	GLT18
RDH14_HUMAN-0	RDH14	RDH14_HUMAN	HUMAN	Q9HBH5	0	10.4245	11.9843	11.9843	11.9843	4587.6	0.0487805	0.0487805	RDH14
FACE1_HUMAN-0	ZMPSTE24	FACE1_HUMAN	HUMAN	O75844	0	11.257	11.9497	11.9497	12.551	10555	0.268293	0.317073	FACE1																											11.4919				10.9766
PAIP1_HUMAN-0	PAIP1	PAIP1_HUMAN	HUMAN	Q9H074	0	11.8779	12.5564	12.5564	13.5039	19415.8	0.756098	0.780488	PAIP1				-1.98015	0.43527					-1.77885	0.618256					0.0857729	0.541242						1.06665	0.266608										10.2657
SDF2L_HUMAN-0	SDF2L1	SDF2L_HUMAN	HUMAN	Q9HCN8	0	11.2402	12.1873	12.1873	12.6625	8066.98	0.341463	0.341463	SDF2L					-0.413873						-0.515317						0.610385							0.214396			11.8596				11.3499
NUDT4_HUMAN-0	NUDT4	NUDT4_HUMAN	HUMAN	Q9NZJ9	0	11.608	12.6819	12.6819	12.8315	8772.16	0.195122	0.195122	NUDT4					-0.334723						-0.392347						0.697889							0.156214
CI114_HUMAN-0	SPOUT1	CI114_HUMAN	HUMAN	Q5T280	0	11.2298	12.4129	12.4129	12.6484	8654.23	0.170732	0.170732	CI114					0.00298419						0.0031586						0.997504							0.00108537
PCDGA_HUMAN-0	PCDHGA10	PCDGA_HUMAN	HUMAN	Q9Y5H3	0	10.6156	11.6132	11.6132	11.6132	3143.07	0.0487805	0.0487805	PCDGA
PHC2_HUMAN-0	PHC2	PHC2_HUMAN	HUMAN	Q8IXK0	0	9.48095	10.8574	10.8574	11.0622	5654.96	0.195122	0.219512	PHC2					-1.42578						-1.47937						0.151084							0.820781
DHX16_HUMAN-0	DHX16	DHX16_HUMAN	HUMAN	O60231	0	10.8281	12.1204	12.1204	12.5306	6749.19	0.170732	0.170732	DHX16					-0.277439						-0.244997						0.808464							0.0923395
TGBR3_HUMAN-0	TGFBR3	TGBR3_HUMAN	HUMAN	Q03167	0	10.6768	11.6546	11.7769	12.9819	10176.9	0.609756	0.609756	TGBR3		-0.243376			-0.986873			-0.181122			-0.948153			0.857628			0.35148				0.0667011			0.454099			11.215
SUV3_HUMAN-0	SUPV3L1	SUV3_HUMAN	HUMAN	Q8IYB8	0	10.625	11.9892	11.9892	12.3578	8052.25	0.219512	0.219512	SUV3					-0.616101						-0.539523						0.594311							0.225986
NDUBB_HUMAN-0	NDUFB11	NDUBB_HUMAN	HUMAN	Q9NX14	0	12.553	13.4039	13.4039	13.4039	13051.6	0.097561	0.097561	NDUBB																															12.5606
CNBD2_HUMAN-0	CNBD2	CNBD2_HUMAN	HUMAN	Q96M20	0	11.5132	13.0731	13.0731	13.0731	9761.7	0.0487805	0.0487805	CNBD2
SIRB1_HUMAN-0	SIRPB1	SIRB1_HUMAN	HUMAN	O00241	0	10.7804	11.5838	11.5838	12.5304	6565.56	0.268293	0.268293	SIRB1																															11.3477
NELFD_HUMAN-0	NELFCD	NELFD_HUMAN	HUMAN	Q8IXH7	0	10.409	11.568	11.568	12.4867	9472.47	0.487805	0.487805	NELFD					-1.26216						-1.18559						0.246136							0.608825
NETO2_HUMAN-0	NETO2	NETO2_HUMAN	HUMAN	Q8NC67	0	10.1331	11.2895	11.2895	11.8229	5266.49	0.268293	0.268293	NETO2					-0.420644						-0.507995						0.615591							0.210707
PRAG1_HUMAN-0	PRAG1	PRAG1_HUMAN	HUMAN	Q86YV5	0	12.2245	12.4386	12.4386	12.7818	35377.7	0.634146	0.634146	PRAG1						-1.18062						-0.842868						0.407314							0.390071
ADNP_HUMAN-0	ADNP	ADNP_HUMAN	HUMAN	Q9H2P0	0	10.8414	11.939	11.939	12.5943	14772	0.609756	0.658537	ADNP					-1.47116						-1.77113						0.0878544							1.05624
DPH6_HUMAN-0	DPH6	DPH6_HUMAN	HUMAN	Q7L8W6	0	11.0742	12.1043	12.1043	12.7491	13880.7	0.243902	0.243902	DPH6
RN181_HUMAN-0	RNF181	RN181_HUMAN	HUMAN	Q9P0P0	0	11.3127	12.3852	12.3852	12.9308	9270.35	0.439024	0.439024	RN181					0.321958						0.470898						0.641244							0.192977
UBTD2_HUMAN-0	UBTD2	UBTD2_HUMAN	HUMAN	Q8WUN7	0	12.2025	12.2481	12.2481	12.7491	13344.9	0.292683	0.341463	UBTD2				-2.32152	-1.03368	-2.41542				-2.51229	-0.884353	-2.06647				0.0185509	0.38463	0.0489029					1.73163	0.414957	1.31067
GON7_HUMAN-0	GON7	GON7_HUMAN	HUMAN	Q9BXV9	0	10.8052	11.6001	11.6001	11.7028	3854.52	0.146341	0.146341	GON7
ATS16_HUMAN-0	ADAMTS16	ATS16_HUMAN	HUMAN	Q8TE57	0	11.2772	10.1409	10.1409	10.1409	1135.04	0.0731707	0.0731707	ATS16
CK5P3_HUMAN-0	CDK5RAP3	CK5P3_HUMAN	HUMAN	Q96JB5	0	11.6504	12.6719	12.6801	13.6148	30301.8	1.21951	1.2439	CK5P3					-0.78046						-0.993972						0.328475							0.483497
IKIP_HUMAN-0	IKBIP	IKIP_HUMAN	HUMAN	Q70UQ0	0	10.4634	11.5144	11.5144	11.5144	3674.45	0.0731707	0.0731707	IKIP
WAC2C_HUMAN-0	WASHC2C	WAC2C_HUMAN	HUMAN	Q9Y4E1	0	11.7544	12.1325	12.136	12.8575	17067.1	1.02439	1.02439	WAC2C				-1.4803	0.601155					-1.75983	0.945428					0.0880121	0.351539						1.05546	0.454027
CT2NL_HUMAN-0	CTTNBP2NL	CT2NL_HUMAN	HUMAN	Q9P2B4	0	10.7558	11.9279	11.9279	12.8224	23247.7	0.560976	0.560976	CT2NL					-1.59946						-1.58767						0.12496							0.90323
TIAR_HUMAN-0	TIAL1	TIAR_HUMAN	HUMAN	Q01085	0	12.7957	12.7477	12.7477	13.2206	24325.2	1.07317	1.07317	TIAR				-1.94006	0.643082	-1.80755				-2.74338	0.964526	-2.04936				0.0095304	0.341411	0.0479934					2.02089	0.466722	1.31882
ZN622_HUMAN-0	ZNF622	ZN622_HUMAN	HUMAN	Q969S3	0	11.5803	12.667	12.667	13.5326	17333.9	0.682927	0.707317	ZN622					-0.0339519						-0.045279						0.964207							0.0158297
ARRB2_HUMAN-0	ARRB2	ARRB2_HUMAN	HUMAN	P32121	0	10.6783	11.8131	11.8131	12.2852	7874.51	0.341463	0.341463	ARRB2					0.600527						0.774931						0.44489							0.351747
SREK1_HUMAN-0	SREK1	SREK1_HUMAN	HUMAN	Q8WXA9	0	10.4714	11.5185	11.5185	11.9807	7204.04	0.195122	0.195122	SREK1					-1.14757						-1.25712						0.219913							0.657749
CHSTC_HUMAN-0	CHST12	CHSTC_HUMAN	HUMAN	Q9NRB3	0	11.032	12.1948	12.1948	12.3409	5881.78	0.121951	0.121951	CHSTC
UB2R1_HUMAN-0	CDC34	UB2R1_HUMAN	HUMAN	P49427	0	11.1723	11.9985	12.036	12.7361	13266	0.439024	0.439024	UB2R1					0.701995						0.861612						0.395984							0.402322
FHOD1_HUMAN-0	FHOD1	FHOD1_HUMAN	HUMAN	Q9Y613	0	11.6765	12.4651	12.4651	13.4266	24571	1.34146	1.36585	FHOD1				-1.94851	-0.330373					-1.70809	-0.457913					0.0983269	0.650435						1.00733	0.186796
P5CR3_HUMAN-0	PYCR3	P5CR3_HUMAN	HUMAN	Q53H96	0	11.2092	11.5849	11.5867	12.3312	11078.9	0.682927	0.756098	P5CR3				-1.04918	0.968926					-1.19493	1.45983					0.240913	0.154103						0.61814	0.812189
CHD3_HUMAN-0	CHD3	CHD3_HUMAN	HUMAN	Q12873	0	9.90852	11.1955	11.1955	11.4872	4539.87	0.170732	0.170732	CHD3					-0.056227						-0.044156						0.965146							0.0154069
COPG2_HUMAN-0	COPG2	COPG2_HUMAN	HUMAN	Q9UBF2	0	12.3074	12.9799	12.9799	13.7476	31750.1	1.02439	1.09756	COPG2					0.956541						1.14959						0.259413							0.586008
KAT1_HUMAN-0	KYAT1	KAT1_HUMAN	HUMAN	Q16773	0	10.3229	11.6077	11.6077	11.9696	5715.17	0.243902	0.243902	KAT1					-0.918911						-0.878135						0.387636							0.411576
NHS_HUMAN-0	NHS	NHS_HUMAN	HUMAN	Q6T4R5	0	11.607	11.8932	11.8932	12.7501	47897	1.09756	1.14634	NHS				-1.4587						-1.28518						0.210087							0.677601
FYN_HUMAN-0	FYN	FYN_HUMAN	HUMAN	P06241	0	12.3268	11.8491	11.8491	12.1389	10773.7	0.560976	0.560976	FYN	-1.00652			-0.956462		-1.87884	-0.762196			-1.06025		-1.5907	0.452111			0.2978		0.122544		0.344755			0.526075		0.911707		12.8174			11.239		11.0217
CBPQ_HUMAN-0	CPQ	CBPQ_HUMAN	HUMAN	Q9Y646	0	11.2801	12.1654	12.19	12.8774	12175	0.829268	0.829268	CBPQ		0.89464						1.15362						0.257491							0.589238						10.9773				11.1325
MOCOS_HUMAN-0	MOCOS	MOCOS_HUMAN	HUMAN	Q96EN8	0	11.3234	12.3747	12.4109	13.4731	19961.9	0.634146	0.658537	MOCOS					0.271222						0.306533						0.761555							0.118299
HSP7E_HUMAN-0	HSPA14	HSP7E_HUMAN	HUMAN	Q0VDF9	0	12.4317	13.4288	13.4615	14.8314	62863	1.92683	1.92683	HSP7E					-0.254766						-0.353777						0.72607							0.139021
NADE_HUMAN-0	NADSYN1	NADE_HUMAN	HUMAN	Q6IA69	0	12.0483	12.3468	12.3498	13.122	26060.2	1.46341	1.46341	NADE				-1.60977	0.918222	-2.13707				-1.48531	1.41205	-2.54564				0.147581	0.167916	0.0161102					0.83097	0.774908	1.7929
FBX30_HUMAN-0	FBXO30	FBX30_HUMAN	HUMAN	Q8TB52	0	11.3224	12.0862	12.0862	12.5941	11247.1	0.341463	0.341463	FBX30					-0.418397						-0.515297						0.610549							0.21428										10.1536
TE2IP_HUMAN-0	TERF2IP	TE2IP_HUMAN	HUMAN	Q9NYB0	0	10.647	11.859	11.8921	12.8546	9692.26	0.463415	0.463415	TE2IP					0.337135						0.394684						0.696184							0.157276
METH_HUMAN-0	MTR	METH_HUMAN	HUMAN	Q99707	0	10.8112	12.0371	12.0371	12.3494	6550.42	0.195122	0.195122	METH					-0.314804						-0.314816						0.75552							0.121754
PHF14_HUMAN-0	PHF14	PHF14_HUMAN	HUMAN	O94880	0	10.1592	11.2522	11.2522	11.2522	2520.82	0.097561	0.097561	PHF14					-0.748276						-0.665671						0.511732							0.290958
ISY1_HUMAN-0	ISY1	ISY1_HUMAN	HUMAN	Q9ULR0	0	9.69349	10.6963	10.6963	11.0199	2531.75	0.195122	0.195122	ISY1					-0.403357						-0.484652						0.631841							0.199392
KTNA1_HUMAN-0	KATNA1	KTNA1_HUMAN	HUMAN	O75449	0	10.6745	12.0453	12.0453	12.953	14264.4	0.341463	0.341463	KTNA1					-0.142002						-0.141309						0.888761							0.051215
S27A5_HUMAN-0	SLC27A5	S27A5_HUMAN	HUMAN	Q9Y2P5	0	12.1956	12.7812	12.7812	12.7812	7220.49	0.0731707	0.0731707	S27A5		0.649136						0.534125						0.598181							0.223167										12.3485
TRNT1_HUMAN-0	TRNT1	TRNT1_HUMAN	HUMAN	Q96Q11	0	11.3053	12.403	12.403	13.117	10416.9	0.365854	0.365854	TRNT1					0.255444						0.239846						0.812266							0.0903019
GL8D1_HUMAN-0	GLT8D1	GL8D1_HUMAN	HUMAN	Q68CQ7	0	11.4607	12.6709	12.7379	14.0609	30826.7	0.682927	0.682927	GL8D1					-0.743045						-0.823769						0.417581							0.379259
DYR_HUMAN-0	DHFR	DYR_HUMAN	HUMAN	P00374	0	12.0631	12.3535	12.3535	13.01	26832.4	1.09756	1.17073	DYR				-1.87497	1.38144					-2.10409	1.76503					0.0433329	0.0871193						1.36318	1.05989
ARI1_HUMAN-0	ARIH1	ARI1_HUMAN	HUMAN	Q9Y4X5	0	10.6138	11.6849	11.6849	12.2443	6364.61	0.292683	0.292683	ARI1					0.915649						1.20038						0.240071							0.619661
DAAF5_HUMAN-0	DNAAF5	DAAF5_HUMAN	HUMAN	Q86Y56	0	10.6293	11.889	11.889	12.7946	14336.7	0.390244	0.390244	DAAF5					-0.697208						-0.69163						0.495558							0.304905
UBA6_HUMAN-0	UBA6	UBA6_HUMAN	HUMAN	A0AVT1	0	12.4686	13.011	13.011	13.7103	32125.6	1.53659	1.53659	UBA6				-1.12274	1.74409					-0.96705	2.37525					0.341532	0.0243808						0.466569	1.61295			10.1447
IKBA_HUMAN-0	NFKBIA	IKBA_HUMAN	HUMAN	P25963	0	10.3406	10.9611	10.9611	10.9611	2012.05	0.0487805	0.0487805	IKBA
TM154_HUMAN-0	TMEM154	TM154_HUMAN	HUMAN	Q6P9G4	0	12.0072	11.3438	11.3438	11.5422	5950.17	0.414634	0.414634	TM154				-1.41199		-1.48519				-2.28055		-2.0774				0.0291772		0.0456377					1.53496		1.34068
NGAP_HUMAN-0	RASAL2	NGAP_HUMAN	HUMAN	Q9UJF2	0	10.4645	10.9389	10.9389	11.5177	11740.6	0.341463	0.341463	NGAP				-2.82915						-2.43111						0.022578							1.64631
RGPD(3|4)_HUMAN-0,0	RGPD3;RGPD4	RGPD(3|4)_HUMAN	HUMAN	A6NKT7;Q7Z3J3	0	8.39024	9.81241	9.81241	9.81241	1017.37	0.0731707	0.0731707	RGPD(3|4),0					-0.183547						-0.146553						0.884712							0.0531979
MSI2H_HUMAN-0	MSI2	MSI2H_HUMAN	HUMAN	Q96DH6	0	10.2319	11.2631	11.2631	12.1143	7145.91	0.463415	0.463415	MSI2H					-0.397618						-0.466735						0.644442							0.190816
CRCM_HUMAN-0	MCC	CRCM_HUMAN	HUMAN	P23508	0	10.8212	11.8177	11.8177	12.7342	30527.2	0.536585	0.536585	CRCM
PCID2_HUMAN-0	PCID2	PCID2_HUMAN	HUMAN	Q5JVF3	0	9.55279	10.9052	10.9052	11.1613	3975.62	0.146341	0.146341	PCID2					-1.3978						-1.39119						0.176456							0.753364
HMOX2_HUMAN-0	HMOX2	HMOX2_HUMAN	HUMAN	P30519	0	10.8208	11.7228	11.7228	12.3033	11970.7	0.707317	0.829268	HMOX2					-0.0579821						-0.0800635						0.93672							0.0283904			10.7707				11.4687
OPA1_HUMAN-0	OPA1	OPA1_HUMAN	HUMAN	O60313	0	11.5086	12.5331	12.5331	13.2802	49498.6	0.804878	0.829268	OPA1																												11.2234
COA3_HUMAN-0	COA3	COA3_HUMAN	HUMAN	Q9Y2R0	0	10.2995	11.8594	11.8594	12.6469	10425.8	0.097561	0.097561	COA3
I13R1_HUMAN-0	IL13RA1	I13R1_HUMAN	HUMAN	P78552	0	12.2155	12.2839	12.2839	12.5977	14915.1	0.878049	0.878049	I13R1				-1.61654	0.542582	-1.34784				-1.94062	0.797749	-1.83471				0.0611747	0.430908	0.0758791					1.21343	0.365615	1.11988
BAP18_HUMAN-0	BAP18	BAP18_HUMAN	HUMAN	Q8IXM2	0	10.9509	11.914	11.914	12.1806	6360.98	0.365854	0.390244	BAP18					0.302365						0.419433						0.677997							0.168772							10.8416
MTMRC_HUMAN-0	MTMR12	MTMRC_HUMAN	HUMAN	Q9C0I1	0	10.5725	11.7778	11.7778	11.9785	5462.41	0.170732	0.170732	MTMRC					-0.711247						-0.573756						0.571485							0.242995
PDD2L_HUMAN-0	PDCD2L	PDD2L_HUMAN	HUMAN	Q9BRP1	0	11.5959	12.5731	12.5731	13.3219	16557.3	0.560976	0.560976	PDD2L					0.0963101						0.122709						0.903216							0.0442084
DCNL5_HUMAN-0	DCUN1D5	DCNL5_HUMAN	HUMAN	Q9BTE7	0	11.5734	12.6971	12.6971	13.8482	27140.3	0.804878	0.902439	DCNL5					-0.899625						-1.10456						0.278773							0.554749
UTP25_HUMAN-0	UTP25	UTP25_HUMAN	HUMAN	Q68CQ4	0	10.1148	11.2242	11.2242	11.8864	4951.93	0.219512	0.219512	UTP25					-0.00395271						-0.0043919						0.996529							0.00150989
TTK_HUMAN-0	TTK	TTK_HUMAN	HUMAN	P33981	0	10.2016	11.4012	11.4012	12.0011	13135.8	0.439024	0.439024	TTK					-0.650225						-0.708913						0.484702							0.314526
RIN1_HUMAN-0	RIN1	RIN1_HUMAN	HUMAN	Q13671	0	11.9373	13.0124	13.0124	14.0691	44412.6	0.487805	0.487805	RIN1
ADHX_HUMAN-0	ADH5	ADHX_HUMAN	HUMAN	P11766	0	12.3636	12.7768	12.7828	13.6039	28807.6	0.97561	1.02439	ADHX				-1.19893	1.30613	-1.8595				-1.0242	1.85963	-1.5885				0.313945	0.0727899	0.122679					0.503146	1.13793	0.911229		12.3312
OGFD3_HUMAN-0	OGFOD3	OGFD3_HUMAN	HUMAN	Q6PK18	0	11.531	12.8915	12.8915	13.4323	11441.9	0.268293	0.268293	OGFD3					-0.150101						-0.140894						0.889043							0.0510775
ACACA_HUMAN-0	ACACA	ACACA_HUMAN	HUMAN	Q13085	0	11.5578	12.6498	12.6774	14.0336	67218.4	2.85366	2.90244	ACACA					-0.286643						-0.404799						0.688602							0.162032
MPH6_HUMAN-0	MPHOSPH6	MPH6_HUMAN	HUMAN	Q99547	0	11.6544	12.8017	12.8017	12.9156	8120.84	0.195122	0.195122	MPH6					-0.66406						-0.646311						0.523546							0.281045
TPC13_HUMAN-0	TRAPPC13	TPC13_HUMAN	HUMAN	A5PLN9	0	11.2178	12.7587	12.7587	13.4101	17338.4	0.121951	0.121951	TPC13
NDUA5_HUMAN-0	NDUFA5	NDUA5_HUMAN	HUMAN	Q16718	0	11.266	12.3368	12.3368	12.7789	13612.1	0.195122	0.219512	NDUA5
ZC3HE_HUMAN-0	ZC3H14	ZC3HE_HUMAN	HUMAN	Q6PJT7	0	11.3169	12.2697	12.2856	13.3981	20108.7	1.04878	1.07317	ZC3HE					0.193704						0.271247						0.788127							0.103404
CLC4M_HUMAN-0	CLEC4M	CLC4M_HUMAN	HUMAN	Q9H2X3	0	12.9004	11.9747	11.9747	12.3632	11541.6	0.170732	0.170732	CLC4M	-1.33084						-1.06348						0.298175							0.525529							13.2744			11.5623		11.0875
VAC14_HUMAN-0	VAC14	VAC14_HUMAN	HUMAN	Q08AM6	0	11.4446	12.9709	12.9709	14.384	40249	0.292683	0.292683	VAC14
MA2B2_HUMAN-0	MAN2B2	MA2B2_HUMAN	HUMAN	Q9Y2E5	0	11.5503	12.7032	12.7032	13.6932	19111.6	0.634146	0.634146	MA2B2
BCAT2_HUMAN-0	BCAT2	BCAT2_HUMAN	HUMAN	O15382	0	11.158	12.1249	12.1467	12.7267	10504.4	0.365854	0.390244	BCAT2					-0.524697						-0.647955						0.522304							0.282077
GCR_HUMAN-0	NR3C1	GCR_HUMAN	HUMAN	P04150	0	10.3395	11.293	11.293	12.3026	10696	0.585366	0.585366	GCR					-0.656361						-0.823632						0.417381							0.379467
GST2(.|GSTT2)_HUMAN-0,0	GSTT2;GSTT2B	GST2(.|GSTT2)_HUMAN	HUMAN	P0CG29;P0CG30	0	10.146	11.5713	11.5713	12.0817	6456.65	0.170732	0.195122	GST2(.|GSTT2),0					-0.427509						-0.423947						0.675239							0.170542
RN214_HUMAN-0	RNF214	RN214_HUMAN	HUMAN	Q8ND24	0	10.9289	11.5377	11.5377	12.0209	11684.7	0.560976	0.560976	RN214					-0.932785						-1.06573						0.296006							0.528699						9.06881
SCRN3_HUMAN-0	SCRN3	SCRN3_HUMAN	HUMAN	Q0VDG4	0	9.83574	10.7753	10.7753	11.0806	2833.58	0.195122	0.195122	SCRN3				-2.53666	-0.670819					-1.85854	-0.62169					0.0744764	0.539572						1.12798	0.267951
CBL_HUMAN-0	CBL	CBL_HUMAN	HUMAN	P22681	0	10.8978	11.5734	11.5734	12.0055	10831.6	0.439024	0.439024	CBL				-1.74553	-0.953935					-1.52225	-1.05229					0.140045	0.302369						0.853732	0.519463
WDR44_HUMAN-0	WDR44	WDR44_HUMAN	HUMAN	Q5JSH3	0	10.8028	11.926	11.926	13.2127	21668.6	1.26829	1.26829	WDR44					-0.219792						-0.293015						0.771602							0.112607
CCD22_HUMAN-0	CCDC22	CCD22_HUMAN	HUMAN	O60826	0	10.8869	12.0722	12.0722	12.8139	17431.5	0.609756	0.609756	CCD22					-1.46646						-1.67551						0.105406							0.977136
ATE1_HUMAN-0	ATE1	ATE1_HUMAN	HUMAN	O95260	0	10.4903	11.6587	11.6603	12.6023	9614.56	0.487805	0.487805	ATE1					-0.216484						-0.270959						0.788414							0.103245
FAF1_HUMAN-0	FAF1	FAF1_HUMAN	HUMAN	Q9UNN5	0	12.4534	12.555	12.5716	13.4168	44043	1.78049	1.78049	FAF1				-2.2252	0.925133	-2.12268				-2.76391	1.30831	-1.80111				0.00940182	0.200106	0.0811338					2.02679	0.698739	1.0908
NTRI_HUMAN-0	NTM	NTRI_HUMAN	HUMAN	Q9P121	0	13.0325	12.7377	12.78	14.1069	44066.9	2.46341	2.5122	NTRI				-1.38896	0.982392	-1.66204				-2.30549	1.63064	-2.75877				0.0265536	0.111029	0.00879363					1.57588	0.954562	2.05583
NELFB_HUMAN-0	NELFB	NELFB_HUMAN	HUMAN	Q8WX92	0	11.3219	12.1427	12.1427	12.9161	10856.8	0.536585	0.536585	NELFB					0.102617	-2.9222					0.130369	-2.53612					0.897209	0.0170842						0.0471065	1.76741
S39A7_HUMAN-0	SLC39A7	S39A7_HUMAN	HUMAN	Q92504	0	9.69825	11.2215	11.2215	11.4338	3948.59	0.0731707	0.0731707	S39A7
RPAP3_HUMAN-0	RPAP3	RPAP3_HUMAN	HUMAN	Q9H6T3	0	11.417	12.4933	12.4933	13.3332	21071.3	1.02439	1.02439	RPAP3					0.316914						0.420973						0.676885							0.169485
HP1B3_HUMAN-0	HP1BP3	HP1B3_HUMAN	HUMAN	Q5SSJ5	0	12.2647	12.4043	12.4043	13.1817	27356.1	1.26829	1.39024	HP1B3				-2.47539	-0.0610489	-2.27839				-2.18895	-0.0899744	-2.01475				0.0362716	0.928888	0.0526929					1.44043	0.0320369	1.27825				10.268		10.4399
PCDGD_HUMAN-0	PCDHGB1	PCDGD_HUMAN	HUMAN	Q9Y5G3	0	10.3966	11.986	11.986	11.986	4134.09	0.0731707	0.0731707	PCDGD					-0.232349						-0.190507						0.850519							0.0703162
PNPO_HUMAN-0	PNPO	PNPO_HUMAN	HUMAN	Q9NVS9	0	12.2008	12.6309	12.6309	13.9844	36268.6	1.41463	1.56098	PNPO				-1.59897	1.00502					-2.15998	1.54575					0.0383863	0.132018						1.41582	0.879366
ELP2_HUMAN-0	ELP2	ELP2_HUMAN	HUMAN	Q6IA86	0	10.1708	10.9875	10.9875	11.434	6694.91	0.439024	0.439024	ELP2					0.286929						0.374502						0.710761							0.148276
RPGF6_HUMAN-0	RAPGEF6	RPGF6_HUMAN	HUMAN	Q8TEU7	0	10.4405	11.1266	11.1266	11.6082	8116.95	0.268293	0.268293	RPGF6					0.330615						0.261733						0.795677							0.0992633
RB3GP_HUMAN-0	RAB3GAP1	RB3GP_HUMAN	HUMAN	Q15042	0	10.829	11.8924	11.9055	13.0844	22377.5	1.19512	1.2439	RB3GP					-0.908111						-1.25416						0.21982							0.657933
TP4A3_HUMAN-0	PTP4A3	TP4A3_HUMAN	HUMAN	O75365	0	10.8899	12.4498	12.4498	12.9044	9230.21	0.121951	0.121951	TP4A3
EFTS_HUMAN-0	TSFM	EFTS_HUMAN	HUMAN	P43897	0	10.6881	12.01	12.01	12.4486	12569.6	0.268293	0.268293	EFTS					-1.15471						-1.11318						0.276247							0.558703
RO52_HUMAN-0	TRIM21	RO52_HUMAN	HUMAN	P19474	0	11.3732	11.7435	11.7596	12.7159	19282.3	1.09756	1.09756	RO52				-2.19227	-0.107744	-2.37339				-2.46552	-0.151466	-2.1102				0.0196352	0.880624	0.0433058					1.70696	0.0552096	1.36345
NUP43_HUMAN-0	NUP43	NUP43_HUMAN	HUMAN	Q8NFH3	0	11.9136	12.9959	12.9959	14.2827	29500.3	0.902439	0.902439	NUP43					0.488025						0.706657						0.485431							0.313872
APC7_HUMAN-0	ANAPC7	APC7_HUMAN	HUMAN	Q9UJX3	0	9.9544	11.4077	11.4077	11.7826	8733.57	0.219512	0.219512	APC7					-1.73405						-1.39933						0.17454							0.758105
ACPM_HUMAN-0	NDUFAB1	ACPM_HUMAN	HUMAN	O14561	0	11.5093	12.317	12.317	13.0095	13940.2	0.560976	0.609756	ACPM			-1.35103		0.77888				-0.978866		1.09281				0.335759		0.283493					0.473972		0.547457							12.2012
MAGI1_HUMAN-0	MAGI1	MAGI1_HUMAN	HUMAN	Q96QZ7	0	11.039	12.1428	12.1428	13.303	34686.7	0.536585	0.536585	MAGI1
HECD1_HUMAN-0	HECTD1	HECD1_HUMAN	HUMAN	Q9ULT8	0	11.3667	11.9853	11.9853	13.0343	32357.4	1.7561	1.7561	HECD1				-2.15342	1.19202					-1.88726	1.74114					0.0688553	0.0919288						1.16206	1.03655
EIF2D_HUMAN-0	EIF2D	EIF2D_HUMAN	HUMAN	P41214	0	11.3119	12.1029	12.1029	12.8584	18469.9	0.756098	0.756098	EIF2D					-0.760188						-0.956275						0.347135							0.459501									9.96292
DGLB_HUMAN-0	DAGLB	DGLB_HUMAN	HUMAN	Q8NCG7	0	11.4081	12.3966	12.3966	13.1866	32437.6	0.439024	0.487805	DGLB					-1.06278						-0.859994						0.397985							0.400134
MAD3_HUMAN-0	MXD3	MAD3_HUMAN	HUMAN	Q9BW11	0	10.9464	11.8995	11.8995	12.4039	6438.65	0.097561	0.097561	MAD3
IPO8_HUMAN-0	IPO8	IPO8_HUMAN	HUMAN	O15397	0	10.1712	11.2857	11.2857	12.0188	8227.38	0.487805	0.487805	IPO8					-0.916704						-1.08587						0.286818							0.542393
AB17B_HUMAN-0	ABHD17B	AB17B_HUMAN	HUMAN	Q5VST6	0	11.212	12.3108	12.3108	13.2195	16876.9	0.317073	0.317073	AB17B					-0.0743748						-0.062844						0.950392							0.0220974
ARHG7_HUMAN-0	ARHGEF7	ARHG7_HUMAN	HUMAN	Q14155	0	11.9878	11.8262	11.8262	12.2242	16393.4	0.707317	0.731707	ARHG7	-1.27902			-2.14289	-2.03969		-0.967393			-2.29214	-1.68998		0.341648			0.029639	0.102162			0.466421			1.52814	0.990713			12.697				12.1555					11.1472
OPTN_HUMAN-0	OPTN	OPTN_HUMAN	HUMAN	Q96CV9	0	10.3055	11.1802	11.1802	11.6089	9133.9	0.414634	0.414634	OPTN					-0.450077						-0.546385						0.589298							0.229665
CEP43_HUMAN-0	CEP43	CEP43_HUMAN	HUMAN	O95684	0	10.7364	11.925	11.9253	12.9366	9396	0.463415	0.463415	CEP43					0.123001						0.152913						0.879566							0.0557316
LAP4A_HUMAN-0	LAPTM4A	LAP4A_HUMAN	HUMAN	Q15012	0	12.1478	13.6745	13.6745	14.0314	22255.8	0.0731707	0.097561	LAP4A
LYSM2_HUMAN-0	LYSMD2	LYSM2_HUMAN	HUMAN	Q8IV50	0	11.4659	12.5007	12.5007	12.9104	11209.9	0.439024	0.439024	LYSM2					-0.568174						-0.778702						0.442476							0.35411
SMUF1_HUMAN-0	SMURF1	SMUF1_HUMAN	HUMAN	Q9HCE7	0	10.7435	11.5469	11.5469	11.6978	4250.61	0.121951	0.121951	SMUF1					-0.592921	-2.10327					-0.486765	-1.7267					0.630852	0.0971065						0.200072	1.01275
ITPK1_HUMAN-0	ITPK1	ITPK1_HUMAN	HUMAN	Q13572	0	10.7784	11.9172	11.9172	12.0216	5608.47	0.243902	0.243902	ITPK1					-0.177651						-0.238724						0.813062							0.0898761
METL9_HUMAN-0	METTL9	METL9_HUMAN	HUMAN	Q9H1A3	0	10.8773	12.2249	12.2249	12.6768	7676.84	0.243902	0.243902	METL9					-0.752586						-0.700092						0.490102							0.309713
DHX29_HUMAN-0	DHX29	DHX29_HUMAN	HUMAN	Q7Z478	0	10.981	11.9396	11.9396	12.4263	9210.53	0.439024	0.439024	DHX29					-0.0960984						-0.127923						0.899126							0.0461793
ABCF3_HUMAN-0	ABCF3	ABCF3_HUMAN	HUMAN	Q9NUQ8	0	11.0685	12.066	12.066	12.732	18735.8	0.878049	0.878049	ABCF3					-1.11944						-1.53012						0.136845							0.863771
REQU_HUMAN-0	DPF2	REQU_HUMAN	HUMAN	Q92785	0	10.7186	11.9956	11.9956	12.85	7475.58	0.317073	0.317073	REQU					-0.410845						-0.399292						0.692826							0.159376
JAGN1_HUMAN-0	JAGN1	JAGN1_HUMAN	HUMAN	Q8N5M9	0	10.0511	11.0214	11.0214	11.3802	4374.12	0.097561	0.121951	JAGN1
CPSF4_HUMAN-0	CPSF4	CPSF4_HUMAN	HUMAN	O95639	0	10.3734	11.6664	11.6664	12.3387	9765.22	0.390244	0.390244	CPSF4					-0.516091						-0.602608						0.551809							0.258211
PGES2_HUMAN-0	PTGES2	PGES2_HUMAN	HUMAN	Q9H7Z7	0	11.4798	12.4475	12.4475	13.0258	17798.2	0.268293	0.268293	PGES2					-1.08964						-0.905609						0.373809							0.42735
PSPB_HUMAN-0	SFTPB	PSPB_HUMAN	HUMAN	P07988	0	10.5571	11.4767	11.4767	12.1193	4994.65	0.170732	0.170732	PSPB
ZCCHL_HUMAN-0	ZC3HAV1L	ZCCHL_HUMAN	HUMAN	Q96H79	0	11.2296	12.397	12.397	12.9007	12014.1	0.195122	0.195122	ZCCHL					-1.30853						-1.2493						0.223154							0.651396
MED20_HUMAN-0	MED20	MED20_HUMAN	HUMAN	Q9H944	0	10.5769	11.6522	11.6522	11.9965	8798.98	0.341463	0.365854	MED20					-0.450779						-0.57722						0.568414							0.245335
C56D2_HUMAN-0	CYB561D2	C56D2_HUMAN	HUMAN	O14569	0	9.64823	11.2081	11.2081	11.3775	2781.56	0.0487805	0.0731707	C56D2
WDR33_HUMAN-0	WDR33	WDR33_HUMAN	HUMAN	Q9C0J8	0	11.3744	12.4572	12.4877	13.4819	18798.9	0.658537	0.682927	WDR33					0.0297846						0.0372624						0.970541							0.0129862
FUBP1_HUMAN-0	FUBP1	FUBP1_HUMAN	HUMAN	Q96AE4	0	12.3038	12.1373	12.1434	13.1248	33839.1	2.31707	2.36585	FUBP1	-1.39611			-1.28613	1.37264	-1.46073	-0.98407			-1.91117	2.16345	-2.17062	0.331483			0.0637663	0.0370478	0.0364609		0.479538			1.19541	1.43124	1.43817						12.5829					11.1868
RHG36_HUMAN-0	ARHGAP36	RHG36_HUMAN	HUMAN	Q6ZRI8	0	8.95613	10.0613	10.0613	10.0613	1090.53	0.0487805	0.0487805	RHG36
SPAS2_HUMAN-0	SPATS2	SPAS2_HUMAN	HUMAN	Q86XZ4	0	10.3336	11.289	11.289	11.8837	10167.4	0.585366	0.609756	SPAS2					-0.0210781						-0.0264964						0.979043							0.0091981
RPB4_HUMAN-0	POLR2D	RPB4_HUMAN	HUMAN	O15514	0	12.1979	13.1742	13.2016	14.2984	21930.6	0.341463	0.341463	RPB4
PPM1A_HUMAN-0	PPM1A	PPM1A_HUMAN	HUMAN	P35813	0	12.0755	12.3201	12.3201	13.0959	25419	1.4878	1.53659	PPM1A				-2.07866	0.193037	-3.55292				-2.50147	0.25972	-3.0233				0.0178705	0.796801	0.0049908					1.74786	0.0986504	2.30183						11.3526
DTX2_HUMAN-0	DTX2	DTX2_HUMAN	HUMAN	Q86UW9	0	10.2012	11.7039	11.7039	12.8044	9080.22	0.121951	0.121951	DTX2
PLK1_HUMAN-0	PLK1	PLK1_HUMAN	HUMAN	P53350	0	11.7602	12.8391	12.8391	13.7307	28422.5	0.414634	0.414634	PLK1
CUL3_HUMAN-0	CUL3	CUL3_HUMAN	HUMAN	Q13618	0	10.5265	11.6145	11.6145	12.1204	11495	0.634146	0.658537	CUL3					-0.151613						-0.197326						0.844952							0.0731681
STAU1_HUMAN-0	STAU1	STAU1_HUMAN	HUMAN	O95793	0	12.3182	13.2884	13.2884	14.2705	33072.9	0.95122	0.97561	STAU1					1.33862						1.74345						0.0918715							1.03682
P4HA2_HUMAN-0	P4HA2	P4HA2_HUMAN	HUMAN	O15460	0	9.92449	11.1916	11.1916	11.8122	9871.01	0.341463	0.341463	P4HA2					-1.05178						-0.994446						0.329557							0.482069
ALKB3_HUMAN-0	ALKBH3	ALKB3_HUMAN	HUMAN	Q96Q83	0	10.3796	11.6866	11.6866	11.6866	3542.45	0.0731707	0.0731707	ALKB3					-1.10525						-0.909441						0.372183							0.429243
UFL1_HUMAN-0	UFL1	UFL1_HUMAN	HUMAN	O94874	0	11.5479	12.4321	12.4321	13.196	27631	0.439024	0.439024	UFL1					-1.53579						-1.27742						0.213218							0.671176
AEDO_HUMAN-0	ADO	AEDO_HUMAN	HUMAN	Q96SZ5	0	11.2302	12.2707	12.2707	13.0103	13983.3	0.585366	0.585366	AEDO					-0.523007						-0.696235						0.491836							0.308179
RAD21_HUMAN-0	RAD21	RAD21_HUMAN	HUMAN	O60216	0	11.1274	12.1304	12.1304	12.8675	17867.8	0.682927	0.756098	RAD21					-0.332076						-0.458098						0.650303							0.186884
G6PE_HUMAN-0	H6PD	G6PE_HUMAN	HUMAN	O95479	0	9.82234	10.4515	10.4515	10.4515	1438.24	0.121951	0.121951	G6PE		0.664916						0.683011						0.500896							0.300252							9.98018			10.2715
SLD5_HUMAN-0	GINS4	SLD5_HUMAN	HUMAN	Q9BRT9	0	10.3917	11.6394	11.6394	12.1668	6418.69	0.365854	0.365854	SLD5					-0.0680927						-0.0624315						0.95068							0.0219656
AP3D1_HUMAN-0	AP3D1	AP3D1_HUMAN	HUMAN	O14617	0	10.6955	11.3875	11.3875	12.2396	12468.5	1	1	AP3D1					-0.0170854						-0.0260997						0.979351							0.00906163							10.039
IMA7_HUMAN-0	KPNA6	IMA7_HUMAN	HUMAN	O60684	0	12.5747	13.8277	13.8277	14.9645	65014.5	1.53659	1.58537	IMA7					-0.63505						-0.778401						0.442875							0.353718
AKP8L_HUMAN-0	AKAP8L	AKP8L_HUMAN	HUMAN	Q9ULX6	0	9.68239	10.9876	10.9876	11.5098	3764.6	0.170732	0.170732	AKP8L					-0.240613						-0.208554						0.836491							0.0775389
MAK16_HUMAN-0	MAK16	MAK16_HUMAN	HUMAN	Q9BXY0	0	10.3408	11.26	11.26	11.4757	3707.27	0.243902	0.243902	MAK16					-1.4524	-2.40776					-1.38066	-1.77291					0.178734	0.0875525						0.747794	1.05773
UT14C_HUMAN-0	UTP14C	UT14C_HUMAN	HUMAN	Q5TAP6	0	8.92646	10.4863	10.4863	10.4863	1458.05	0.0487805	0.0487805	UT14C
ARP8_HUMAN-0	ACTR8	ARP8_HUMAN	HUMAN	Q9H981	0	9.7809	11.236	11.236	11.465	3699.43	0.121951	0.121951	ARP8					-1.46887						-1.20933						0.238344							0.622796
PAPS2_HUMAN-0	PAPSS2	PAPS2_HUMAN	HUMAN	O95340	0	10.9861	11.8584	11.8817	12.9831	22447.6	0.878049	0.902439	PAPS2					0.246126						0.306962						0.761149							0.11853
PRP4B_HUMAN-0	PRPF4B	PRP4B_HUMAN	HUMAN	Q13523	0	11.2073	12.2545	12.2699	12.7534	12848.8	0.390244	0.390244	PRP4B					-0.558943						-0.699671						0.490131							0.309688
XPOT_HUMAN-0	XPOT	XPOT_HUMAN	HUMAN	O43592	0	11.8569	12.378	12.3962	13.4025	33140.7	1.85366	1.85366	XPOT				-1.31971	1.15972					-1.11515	1.69735					0.273373	0.0996705						0.563244	1.00143
PRC2C_HUMAN-0	PRRC2C	PRC2C_HUMAN	HUMAN	Q9Y520	0	11.8586	12.7083	12.7387	13.9313	49912.3	2.53659	2.56098	PRC2C					0.650087						0.99437						0.328012							0.48411
PR38B_HUMAN-0	PRPF38B	PR38B_HUMAN	HUMAN	Q5VTL8	0	9.95108	11.068	11.068	11.6625	8358.57	0.195122	0.195122	PR38B					-3.22819						-2.58092						0.0164139							1.78479
CBARP_HUMAN-0	CBARP	CBARP_HUMAN	HUMAN	Q8N350	0	10.871	12.3044	12.3044	12.7949	11609.3	0.243902	0.243902	CBARP					-0.91368						-0.742438						0.465045							0.332505
RNF5_HUMAN-0	RNF5	RNF5_HUMAN	HUMAN	Q99942	0	9.59204	10.6953	10.6953	10.6953	2128.08	0.0731707	0.0731707	RNF5
INAR2_HUMAN-0	IFNAR2	INAR2_HUMAN	HUMAN	P48551	0	9.63648	10.8625	10.8625	10.8625	1984.26	0.121951	0.121951	INAR2					-0.173321						-0.194395						0.847381							0.0719212
FSP1_HUMAN-0	AIFM2	FSP1_HUMAN	HUMAN	Q9BRQ8	0	10.1219	11.6817	11.6817	12.4035	10990.8	0.146341	0.146341	FSP1
T22D1_HUMAN-0	TSC22D1	T22D1_HUMAN	HUMAN	Q15714	0	9.099	10.6111	10.6111	10.6111	1813.06	0.0487805	0.0487805	T22D1
STK3_HUMAN-0	STK3	STK3_HUMAN	HUMAN	Q13188	0	10.6107	11.5481	11.5481	12.2084	15690.2	0.390244	0.390244	STK3					-0.633671						-0.635008						0.530985							0.274917
GSH0_HUMAN-0	GCLM	GSH0_HUMAN	HUMAN	P48507	0	11.9696	12.8167	12.8944	13.9759	37230.5	0.902439	1.07317	GSH0					0.144551						0.192584						0.84863							0.0712816							11.2814
CZIB_HUMAN-0	CZIB	CZIB_HUMAN	HUMAN	Q9NWV4	0	12.7123	13.5569	13.5569	14.0671	24164	0.536585	0.536585	CZIB					0.799092						1.19818						0.240245							0.619345
ARMC1_HUMAN-0	ARMC1	ARMC1_HUMAN	HUMAN	Q9NVT9	0	11.2429	12.3186	12.3186	12.4836	8617.87	0.268293	0.268293	ARMC1					-0.44168						-0.534538						0.597354							0.223768
RFLB_HUMAN-0	RFLNB	RFLB_HUMAN	HUMAN	Q8N5W9	0	10.569	11.7379	11.7379	12.0088	6277.7	0.0731707	0.0731707	RFLB
STEA1_HUMAN-0	STEAP1	STEA1_HUMAN	HUMAN	Q9UHE8	0	11.1499	11.6696	11.6696	12.2812	10955.5	0.317073	0.317073	STEA1						-2.26459						-1.9497						0.0625408							1.20384		10.4919
5NTC_HUMAN-0	NT5C2	5NTC_HUMAN	HUMAN	P49902	0	10.8682	11.9716	11.9716	12.5448	9574.93	0.317073	0.341463	5NTC					0.250802						0.29986						0.766586							0.115439
CDK4_HUMAN-0	CDK4	CDK4_HUMAN	HUMAN	P11802	0	11.6429	12.2232	12.2232	12.7002	14308.7	0.731707	0.731707	CDK4					0.0315108	-2.65423					0.0443158	-2.98626					0.964947	0.005586						0.0154966	2.2529		11.4999
BAG5_HUMAN-0	BAG5	BAG5_HUMAN	HUMAN	Q9UL15	0	10.3253	11.5712	11.5712	12.2285	10025	0.414634	0.414634	BAG5					-1.32188						-1.57763						0.126324							0.898515
XPO1_HUMAN-0	XPO1	XPO1_HUMAN	HUMAN	O14980	0	12.471	12.2592	12.2608	12.8458	42516.6	3.29268	3.41463	XPO1				-1.99933	0.920836	-1.82107				-2.40506	1.27907	-2.38485				0.0212958	0.208851	0.022332					1.67171	0.680164	1.65107		12.7318				11.9356
COPZ1_HUMAN-0	COPZ1	COPZ1_HUMAN	HUMAN	P61923	0	12.8272	12.6092	12.6162	13.1522	17625.9	1.21951	1.21951	COPZ1				-1.38785	1.22512	-1.89331				-2.35308	2.07718	-3.21007				0.0236309	0.04426	0.00261931					1.62652	1.35399	2.58181		12.1747				13.2379
TACC1_HUMAN-0	TACC1	TACC1_HUMAN	HUMAN	O75410	0	11.0717	11.9791	11.9791	12.7798	10184.9	0.585366	0.585366	TACC1					-0.73501	-1.95249					-0.70773	-1.45626					0.485192	0.156878						0.314087	0.804438
F1142_HUMAN-0	FAM114A2	F1142_HUMAN	HUMAN	Q9NRY5	0	11.6793	12.2114	12.2369	12.761	16471	0.634146	0.634146	F1142				-2.25673	-1.71241					-1.83564	-2.20234					0.0767072	0.035762						1.11516	1.44658
TWF2_HUMAN-0	TWF2	TWF2_HUMAN	HUMAN	Q6IBS0	0	12.6357	12.5172	12.5172	13.3826	42689	2.34146	2.5122	TWF2				-1.41824	1.24319	-2.48191				-1.8371	1.70804	-2.57766				0.0744758	0.0962544	0.0141956					1.12798	1.01658	1.84785		11.6434				12.1631
SYYM_HUMAN-0	YARS2	SYYM_HUMAN	HUMAN	Q9Y2Z4	0	11.5539	12.5909	12.5909	13.5904	25647.3	0.268293	0.365854	SYYM
FNTA_HUMAN-0	FNTA	FNTA_HUMAN	HUMAN	P49354	0	11.9958	12.5402	12.593	13.4857	28847.7	1.41463	1.41463	FNTA				-1.88693	0.180477	-1.95624				-1.74082	0.263263	-1.80476				0.0919853	0.794151	0.0811797					1.03628	0.100097	1.09055		12.0317				12.3818
BAG6_HUMAN-0	BAG6	BAG6_HUMAN	HUMAN	P46379	0	12.5272	13.0823	13.0999	14.1027	51357.4	1.80488	1.90244	BAG6				-3.54409	-0.479834	-2.77963				-3.08652	-0.660731	-2.42075				0.00443237	0.514011	0.0219927					2.35336	0.289028	1.65772
TPK1_HUMAN-0	TPK1	TPK1_HUMAN	HUMAN	Q9H3S4	0	10.1408	11.3771	11.3771	11.3771	2695.58	0.097561	0.097561	TPK1
2A5E_HUMAN-0	PPP2R5E	2A5E_HUMAN	HUMAN	Q16537	0	10.5154	11.6318	11.6318	11.9599	7696.86	0.317073	0.317073	2A5E					-0.883878						-1.06041						0.298039							0.525726
PPM1B_HUMAN-0	PPM1B	PPM1B_HUMAN	HUMAN	O75688	0	11.0979	11.9457	11.9479	12.9392	13871.9	0.585366	0.585366	PPM1B				-2.45198	0.11204					-2.11686	0.152939					0.0429903	0.879507						1.36663	0.0557605
MPP2_HUMAN-0	MPP2	MPP2_HUMAN	HUMAN	Q14168	0	10.3194	11.8224	11.8224	12.3167	8390.74	0.097561	0.097561	MPP2
KISHA_HUMAN-0	TMEM167A	KISHA_HUMAN	HUMAN	Q8TBQ9	0	11.1579	11.4222	11.4222	11.4222	4637.76	0.0731707	0.0731707	KISHA																																				9.90692
SLIRP_HUMAN-0	SLIRP	SLIRP_HUMAN	HUMAN	Q9GZT3	0	12.004	12.7667	12.7667	13.264	16826.8	0.365854	0.365854	SLIRP					-1.49784						-1.59326						0.123216							0.909334			11.8982
NOL11_HUMAN-0	NOL11	NOL11_HUMAN	HUMAN	Q9H8H0	0	11.5102	12.6341	12.6473	13.605	29688.8	0.780488	0.780488	NOL11					-1.58193						-1.89048						0.0694963							1.15804
WDR54_HUMAN-0	WDR54	WDR54_HUMAN	HUMAN	Q9H977	0	11.4418	12.5491	12.5491	12.7245	9787.9	0.390244	0.390244	WDR54					0.0475279						0.0664073						0.94751							0.0234161
PROF3_HUMAN-0	PFN3	PROF3_HUMAN	HUMAN	P60673	0	11.4295	12.1796	12.1796	12.1796	7104.51	0.0731707	0.0731707	PROF3						-2.54065						-2.02707						0.0539317							1.26816
QTRT2_HUMAN-0	QTRT2	QTRT2_HUMAN	HUMAN	Q9H974	0	11.365	12.654	12.654	13.3355	12695.4	0.560976	0.560976	QTRT2					-0.0319728						-0.0406089						0.967897							0.0141711
PDK1L_HUMAN-0	PDIK1L	PDK1L_HUMAN	HUMAN	Q8N165	0	9.89454	11.445	11.445	11.445	2836.07	0.0487805	0.0487805	PDK1L
RBX2_HUMAN-0	RNF7	RBX2_HUMAN	HUMAN	Q9UBF6	0	11.4534	12.0079	12.0079	12.1591	7078.44	0.121951	0.121951	RBX2				-1.63103						-1.38886						0.177155							0.751646
RRS1_HUMAN-0	RRS1	RRS1_HUMAN	HUMAN	Q15050	0	12.1105	12.8003	12.8003	13.6873	24988	0.780488	0.829268	RRS1					0.792759						1.06343						0.296089							0.528578
TGFR1_HUMAN-0	TGFBR1	TGFR1_HUMAN	HUMAN	P36897	0	10.4779	11.5359	11.5359	12.2428	9302.93	0.146341	0.146341	TGFR1
FSD1_HUMAN-0	FSD1	FSD1_HUMAN	HUMAN	Q9BTV5	0	10.2682	11.384	11.384	12.1941	7119.84	0.341463	0.365854	FSD1					-0.144065						-0.165981						0.869411							0.0607748
OGFR_HUMAN-0	OGFR	OGFR_HUMAN	HUMAN	Q9NZT2	0	12.0907	13.1328	13.1328	13.9066	26373.6	1.04878	1.07317	OGFR					0.111392						0.154572						0.878232							0.0563909
C19L1_HUMAN-0	CWF19L1	C19L1_HUMAN	HUMAN	Q69YN2	0	10.8627	12.0608	12.0963	13.4204	18256.2	0.853659	0.878049	C19L1					0.0665565						0.0809784						0.936036							0.0287072
TRYB(1|2)_HUMAN-0,0	TPSAB1;TPSB2	TRYB(1|2)_HUMAN	HUMAN	P20231;Q15661	0	10.9807	11.9008	11.9008	12.2184	5283.12	0.097561	0.097561	TRYB(1|2),0
GRHPR_HUMAN-0	GRHPR	GRHPR_HUMAN	HUMAN	Q9UBQ7	0	11.6675	11.4728	11.4728	11.7519	7582.77	1.12195	1.14634	GRHPR	-0.719087		-0.12	-1.23555	0.756629	-1.16882	-0.971291		-0.114613	-2.03131	1.3194	-1.54071	0.337398		0.909341	0.0490894	0.194742	0.131476		0.471857		0.0412734	1.30901	0.710539	0.881154		11.7052			10.4969	11.567	10.2901		10.3197		11.0021
RABL6_HUMAN-0	RABL6	RABL6_HUMAN	HUMAN	Q3YEC7	0	12.0441	12.7903	12.7903	13.5292	24963	0.853659	0.853659	RABL6				-0.857461	0.69084					-0.738744	0.899845					0.466224	0.375894						0.331406	0.424935							11.286
QCR7_HUMAN-0	UQCRB	QCR7_HUMAN	HUMAN	P14927	0	11.3046	12.2586	12.2586	13.1215	17910.6	0.317073	0.317073	QCR7																															11.599
NCOR2_HUMAN-0	NCOR2	NCOR2_HUMAN	HUMAN	Q9Y618	0	10.4017	11.7448	11.7448	12.2471	11066.3	0.219512	0.219512	NCOR2					-0.935806						-0.769018						0.449404							0.347363
IGSF3_HUMAN-0	IGSF3	IGSF3_HUMAN	HUMAN	O75054	0	10.6926	11.9799	11.9799	12.775	17778.7	0.585366	0.585366	IGSF3					-1.01999						-1.12591						0.270515							0.567808
LERL1_HUMAN-0	LEPROTL1	LERL1_HUMAN	HUMAN	O95214	0	8.80761	10.36	10.36	10.8075	2466.08	0.0487805	0.0731707	LERL1
LST1_HUMAN-0	LST1	LST1_HUMAN	HUMAN	O00453	0	11.6844	11.2891	11.2891	11.2891	2799.09	0.0487805	0.0487805	LST1																											11.9848			10.5934
TARA_HUMAN-0	TRIOBP	TARA_HUMAN	HUMAN	Q9H2D6	0	11.7708	11.4694	11.4694	11.7839	18354.3	0.926829	0.926829	TARA	-0.578103			-2.82163	-3.28728	-2.35167	-0.4804			-2.48699	-3.66497	-2.07276	0.634821			0.0193751	0.0010689	0.0478875		0.197348			1.71275	2.97106	1.31978		10.933					10.7339		9.97589
RHPN2_HUMAN-0	RHPN2	RHPN2_HUMAN	HUMAN	Q8IUC4	0	12.3842	11.5004	11.5334	12.0263	7011.74	0.219512	0.219512	RHPN2																																	11.0369	11.1612
STR3N_HUMAN-0	STARD3NL	STR3N_HUMAN	HUMAN	O95772	0	11.9824	11.4607	11.4607	11.6384	6744.42	0.268293	0.268293	STR3N				-2.71713		-2.6861				-2.86758		-3.27339				0.00778268		0.00283098					2.10887		2.54806											10.8926
FM25(A|C|G)_HUMAN-0,0,0	FAM25A;FAM25C;FAM25G	FM25(A|C|G)_HUMAN	HUMAN	B3EWG3;B3EWG5;B3EWG6	0	11.5416	10.7786	10.7786	10.7994	1942.67	0.414634	0.414634	FM25(A|C|G),0,0	-0.577104		0.403204	-0.217333	-0.27263	0.337811	-0.538149		0.398795	-0.296669	-0.254228	0.385806	0.594205		0.692698	0.76864	0.800949	0.702199		0.226064		0.159456	0.114277	0.096395	0.15354				11.2107						10.7465	10.5206
RAD1_HUMAN-0	RAD1	RAD1_HUMAN	HUMAN	O60671	0	11.1812	12.6562	12.6562	12.7224	6905.51	0.097561	0.097561	RAD1					-0.338605						-0.278408						0.78309							0.106188
EMC1_HUMAN-0	EMC1	EMC1_HUMAN	HUMAN	Q8N766	0	10.5068	11.5999	11.5999	12.1672	12448.8	0.463415	0.463415	EMC1					-0.297736						-0.327125						0.746102							0.127202
FL2D_HUMAN-0	WTAP	FL2D_HUMAN	HUMAN	Q15007	0	11.1881	12.1788	12.1788	13.2734	15316.5	0.853659	0.853659	FL2D					0.165629						0.222713						0.825379							0.0833465
YMEL1_HUMAN-0	YME1L1	YMEL1_HUMAN	HUMAN	Q96TA2	0	10.6482	11.7408	11.7408	12.1334	5457.57	0.195122	0.195122	YMEL1					-0.0871849						-0.097306						0.923231							0.0346894
ZPR1_HUMAN-0	ZPR1	ZPR1_HUMAN	HUMAN	O75312	0	12.4716	12.9563	12.9563	14.098	64229.1	2.70732	2.78049	ZPR1				-2.26454	1.00959					-2.61825	1.50695					0.0135604	0.141968						1.86773	0.847808
ETHE1_HUMAN-0	ETHE1	ETHE1_HUMAN	HUMAN	O95571	0	12.1657	12.1971	12.217	12.9181	18392.9	1.04878	1.04878	ETHE1				-1.83944	0.381879	-2.61307				-2.3814	0.56289	-2.98349				0.0231828	0.577321	0.00533351					1.63483	0.238582	2.27299						12.8323
BCL10_HUMAN-0	BCL10	BCL10_HUMAN	HUMAN	O95999	0	11.1482	12.3485	12.3485	12.7676	8487.8	0.268293	0.268293	BCL10					-0.47265						-0.592239						0.558453							0.253013
IMPCT_HUMAN-0	IMPACT	IMPCT_HUMAN	HUMAN	Q9P2X3	0	10.3916	11.6518	11.6518	12.1222	7672.04	0.414634	0.414634	IMPCT					-0.521642						-0.619589						0.540734							0.267016
SCFD1_HUMAN-0	SCFD1	SCFD1_HUMAN	HUMAN	Q8WVM8	0	11.3061	12.2805	12.2951	13.429	22075.1	1.17073	1.17073	SCFD1					0.175724						0.226494						0.822467							0.0848818							10.7022
TLS1_HUMAN-0	C9orf78	TLS1_HUMAN	HUMAN	Q9NZ63	0	10.4061	11.3123	11.3123	11.4659	3159.89	0.146341	0.146341	TLS1
GPDM_HUMAN-0	GPD2	GPDM_HUMAN	HUMAN	P43304	0	10.5568	11.5679	11.5679	12.3405	20248.2	0.414634	0.414634	GPDM
ARBK1_HUMAN-0	GRK2	ARBK1_HUMAN	HUMAN	P25098	0	11.908	12.6117	12.6117	13.2157	30661.5	0.512195	0.536585	ARBK1					-0.526189						-0.435915						0.666649							0.176103
LRP8_HUMAN-0	LRP8	LRP8_HUMAN	HUMAN	Q14114	0	11.9356	12.8051	12.8231	13.6871	22441.9	0.878049	0.878049	LRP8					1.11249						1.53996						0.134434							0.87149
TXLNA_HUMAN-0	TXLNA	TXLNA_HUMAN	HUMAN	P40222	0	12.8905	13.7418	13.7437	14.6067	82766.9	1.4878	1.56098	TXLNA					1.64959						1.82361						0.0785556							1.10482
ACPH_HUMAN-0	APEH	ACPH_HUMAN	HUMAN	P13798	0	13.5724	13.0729	13.1001	14.3236	63027.4	6.14634	6.17073	ACPH	-0.2762		-0.306424	-0.958945	1.75001	-1.10911	-0.488266		-0.541697	-1.69522	3.09366	-1.96068	0.627456		0.590389	0.0961384	0.00320662	0.0553958		0.202416		0.228862	1.0171	2.49395	1.25652		13.2974	10.9182	12.9343	12.5647	13.8684	11.1332	12.2276	13.0207	13.047	12.7734
P2R3B_HUMAN-0	PPP2R3B	P2R3B_HUMAN	HUMAN	Q9Y5P8	0	10.9203	11.6391	11.6391	11.6391	4153.1	0.0487805	0.0487805	P2R3B
TM192_HUMAN-0	TMEM192	TM192_HUMAN	HUMAN	Q8IY95	0	10.8193	11.8335	11.8335	12.0095	6976.3	0.097561	0.097561	TM192
UPP1_HUMAN-0	UPP1	UPP1_HUMAN	HUMAN	Q16831	0	11.8638	12.9633	12.9881	14.0873	26199.3	0.682927	0.682927	UPP1					-0.378204						-0.472764						0.640054							0.193783
PP6R1_HUMAN-0	PPP6R1	PP6R1_HUMAN	HUMAN	Q9UPN7	0	11.481	12.5225	12.5225	13.122	11061.9	0.487805	0.487805	PP6R1					-0.416887						-0.594889						0.556541							0.254503
DCXR_HUMAN-0	DCXR	DCXR_HUMAN	HUMAN	Q7Z4W1	0	12.8621	12.3826	12.384	13.5475	20344.2	3.26829	3.29268	DCXR	-0.311797		0.421787	-1.03446	1.17469	-1.21245	-0.61575		0.832964	-2.0429	2.31982	-2.3944	0.540801		0.408753	0.0462528	0.0243951	0.0203657		0.266962		0.388539	1.33486	1.6127	1.6911		11.8557	11.2533	12.3759	11.3129	12.744	10.9909	11.2083	11.8716	12.0499	11.8623
PPCS_HUMAN-0	PPCS	PPCS_HUMAN	HUMAN	Q9HAB8	0	11.8254	12.0492	12.0492	12.5535	12534.9	0.853659	0.853659	PPCS				-1.72632	0.497785	-1.56189				-2.32128	0.762078	-1.43469				0.0268115	0.451605	0.161095					1.57168	0.345241	0.792917						12.9086
P4R3A_HUMAN-0	PPP4R3A	P4R3A_HUMAN	HUMAN	Q6IN85	0	11.16	12.0604	12.0604	12.852	9441.44	0.390244	0.390244	P4R3A
ACO13_HUMAN-0	ACOT13	ACO13_HUMAN	HUMAN	Q9NPJ3	0	10.6867	11.7865	11.7865	12.4259	7246.44	0.439024	0.560976	ACO13					-0.206147						-0.255124						0.800496							0.0966408							10.8186
SC24D_HUMAN-0	SEC24D	SC24D_HUMAN	HUMAN	O94855	0	11.677	12.7653	12.7653	13.4876	22505	0.536585	0.536585	SC24D					-0.591364						-0.66677						0.510807							0.291743
NFKB2_HUMAN-0	NFKB2	NFKB2_HUMAN	HUMAN	Q00653	0	11.3408	11.7908	11.8003	12.8242	36769	2.14634	2.14634	NFKB2				-2.28921	-0.179556	-2.92713				-2.56636	-0.251618	-2.59426				0.0155228	0.803056	0.0145344					1.80903	0.0952543	1.8376
P53_HUMAN-0	TP53	P53_HUMAN	HUMAN	P04637	0	12.5282	13.0139	13.0139	13.9104	48710.8	1.12195	1.14634	P53					0.362335	-2.57044					0.43716	-1.96141					0.66524	0.0595165						0.177021	1.22536
DDX56_HUMAN-0	DDX56	DDX56_HUMAN	HUMAN	Q9NY93	0	11.1007	12.117	12.117	12.9044	14479.4	0.634146	0.634146	DDX56					0.4787						0.589265						0.560419							0.251487
SPESP_HUMAN-0	SPESP1	SPESP_HUMAN	HUMAN	Q6UW49	0	13.0606	14.2717	14.2717	14.7572	31748.7	0.390244	0.390244	SPESP
HVD82_HUMAN-0	IGHV4-38-2	HVD82_HUMAN	HUMAN	P0DP08	0	11.7372	12.789	12.789	12.789	7197.93	0.0731707	0.0731707	HVD82
GP107_HUMAN-0	GPR107	GP107_HUMAN	HUMAN	Q5VW38	0	12.356	12.0845	12.0845	12.0919	8261.1	0.219512	0.219512	GP107				-2.62971		-2.79439				-3.50873		-2.46615				0.00154436		0.0200604					2.81125		1.69766
CBX5_HUMAN-0	CBX5	CBX5_HUMAN	HUMAN	P45973	0	11.0418	12.1611	12.1611	13.2271	16472.9	0.634146	0.780488	CBX5					0.813527						1.08394						0.287658							0.541124
RT30_HUMAN-0	MRPS30	RT30_HUMAN	HUMAN	Q9NP92	0	10.8513	11.9443	11.9443	12.187	8857.53	0.170732	0.170732	RT30
SLBP_HUMAN-0	SLBP	SLBP_HUMAN	HUMAN	Q14493	0	12.1454	13.2505	13.2762	14.5327	29105.1	0.707317	0.707317	SLBP					-0.621188						-0.771577						0.446842							0.349846
PDIP2_HUMAN-0	POLDIP2	PDIP2_HUMAN	HUMAN	Q9Y2S7	0	11.2629	12.2693	12.3007	13.3517	16423	0.878049	0.878049	PDIP2					-0.666663						-0.95125						0.349355							0.456733							10.968
ZNHI2_HUMAN-0	ZNHIT2	ZNHI2_HUMAN	HUMAN	Q9UHR6	0	11.0003	12.0547	12.0875	12.9022	13280.7	0.487805	0.487805	ZNHI2					-0.405119						-0.557409						0.581534							0.235425
UB2Q1_HUMAN-0	UBE2Q1	UB2Q1_HUMAN	HUMAN	Q7Z7E8	0	10.6167	11.3859	11.3859	11.8344	10144.4	0.243902	0.243902	UB2Q1				-4.09759	-2.43677					-2.96187	-2.15724					0.00662664	0.0408204						2.17871	1.38912
KIF1C_HUMAN-0	KIF1C	KIF1C_HUMAN	HUMAN	O43896	0	11.3605	12.3222	12.3222	12.8498	17522	0.682927	0.682927	KIF1C					-1.36035						-1.53438						0.136598							0.864556			11.7005	11.7445
MCM9_HUMAN-0	MCM9	MCM9_HUMAN	HUMAN	Q9NXL9	0	13.1972	12.1019	12.1019	12.1019	4453.79	0.0731707	0.0731707	MCM9
ANFY1_HUMAN-0	ANKFY1	ANFY1_HUMAN	HUMAN	Q9P2R3	0	10.9827	11.971	11.971	13.1674	25372.9	1.60976	1.60976	ANFY1					-0.0787606						-0.109179						0.913814							0.0391422			11.2533
BACD2_HUMAN-0	TNFAIP1	BACD2_HUMAN	HUMAN	Q13829	0	9.41613	10.976	10.976	11.1759	4329.14	0.0731707	0.0731707	BACD2
RPB3_HUMAN-0	POLR2C	RPB3_HUMAN	HUMAN	P19387	0	11.86	12.6864	12.6864	13.7426	21212.2	0.756098	0.756098	RPB3					-0.137312	-2.60615					-0.194722	-2.33742					0.846971	0.0265436						0.0721314	1.57604
SMAD4_HUMAN-0	SMAD4	SMAD4_HUMAN	HUMAN	Q13485	0	10.983	11.9456	11.9626	12.5277	12098.4	0.390244	0.390244	SMAD4					0.203634						0.264263						0.793517							0.100444
AB1IP_HUMAN-0	APBB1IP	AB1IP_HUMAN	HUMAN	Q7Z5R6	0	11.1256	10.9499	10.9499	10.9499	2200.06	0.0731707	0.0731707	AB1IP																											11.8118			10.2034	10.8345
PDCD2_HUMAN-0	PDCD2	PDCD2_HUMAN	HUMAN	Q16342	0	9.65752	11.1622	11.1622	11.7979	3961.91	0.170732	0.170732	PDCD2					-0.795309						-0.705389						0.487105							0.312377
LZIC_HUMAN-0	LZIC	LZIC_HUMAN	HUMAN	Q8WZA0	0	11.9568	12.5452	12.5482	13.5764	21944.2	1.14634	1.14634	LZIC				-1.73688	0.785114					-1.98509	1.12164					0.0563624	0.27093						1.24901	0.567142							12.2122
ACBD6_HUMAN-0	ACBD6	ACBD6_HUMAN	HUMAN	Q9BR61	0	11.3374	12.1681	12.1681	12.462	7765.19	0.365854	0.365854	ACBD6					-0.170432						-0.213414						0.832611							0.0795579											10.4378
KCC1A_HUMAN-0	CAMK1	KCC1A_HUMAN	HUMAN	Q14012	0	10.522	11.5179	11.5179	12.3506	9591.61	0.634146	0.658537	KCC1A					-0.774031						-1.10476						0.278366							0.555384
BORG4_HUMAN-0	CDC42EP4	BORG4_HUMAN	HUMAN	Q9H3Q1	0	11.6171	12.1041	12.1041	13.0956	25541.3	0.365854	0.390244	BORG4				-2.237						-1.89332						0.0699752							1.15506
AGK_HUMAN-0	AGK	AGK_HUMAN	HUMAN	Q53H12	0	11.7856	13.3455	13.3455	13.6519	17231.5	0.146341	0.146341	AGK
UTP4_HUMAN-0	UTP4	UTP4_HUMAN	HUMAN	Q969X6	0	10.9824	11.8738	11.8738	12.5524	11828.2	0.536585	0.536585	UTP4					-0.313475						-0.38639						0.702034							0.153642
SNX33_HUMAN-0	SNX33	SNX33_HUMAN	HUMAN	Q8WV41	0	11.0224	12.1358	12.1358	13.0186	18604.7	0.243902	0.268293	SNX33
RL26L_HUMAN-0	RPL26L1	RL26L_HUMAN	HUMAN	Q9UNX3	0	10.7755	11.8559	11.8559	11.8559	4167.6	0.146341	0.146341	RL26L					-0.149204						-0.185428						0.854283							0.0683984
NDUB8_HUMAN-0	NDUFB8	NDUB8_HUMAN	HUMAN	O95169	0	12.5811	13.4802	13.4802	13.6039	16712.4	0.146341	0.170732	NDUB8		0.728828						0.506948						0.616645							0.209965										12.8054
MAOX_HUMAN-0	ME1	MAOX_HUMAN	HUMAN	P48163	0	13.3095	12.8739	12.8739	13.3403	22997.5	2.43902	2.43902	MAOX	-0.786618		-0.255777	-0.788164	1.38122	-0.917172	-1.1077		-0.301347	-1.46823	2.573	-1.70855	0.273886		0.76454	0.149008	0.013455	0.0944338		0.56243		0.1166	0.826791	1.87112	1.02487				12.2077		13.3252	11.3669	11.322	12.6992	12.4707	12.0403
SP1_HUMAN-0	SP1	SP1_HUMAN	HUMAN	P08047	0	9.62868	10.9122	10.9122	11.1154	2972.74	0.097561	0.097561	SP1					-1.49773						-1.20943						0.238306							0.622865
JUPI2_HUMAN-0	JPT2	JUPI2_HUMAN	HUMAN	Q9H910	0	12.6161	12.2974	12.2974	13.3127	31468.2	1.95122	2.12195	JUPI2				-1.10771	1.50028	-1.8313				-1.86956	2.53211	-3.09079				0.069079	0.0154837	0.00367798					1.16065	1.81013	2.43439
CDKAL_HUMAN-0	CDKAL1	CDKAL_HUMAN	HUMAN	Q5VV42	0	10.4802	11.8932	11.8932	12.4297	11330.4	0.243902	0.292683	CDKAL					-0.738135						-0.735044						0.469169							0.328671
RALYL_HUMAN-0	RALYL	RALYL_HUMAN	HUMAN	Q86SE5	0	11.5738	10.7731	10.7731	10.7731	2064.4	0.0731707	0.0731707	RALYL						-0.900965						-0.721337						0.477689							0.320855
AGAP3_HUMAN-0	AGAP3	AGAP3_HUMAN	HUMAN	Q96P47	0	11.143	12.1001	12.1661	13.3009	20262.1	0.853659	0.853659	AGAP3					-0.365898						-0.463572						0.646546							0.189401
MARE3_HUMAN-0	MAPRE3	MARE3_HUMAN	HUMAN	Q9UPY8	0	10.6629	11.6938	11.6938	11.8616	4472.12	0.121951	0.121951	MARE3					0.535565						0.53108						0.600062							0.221804
LCMT1_HUMAN-0	LCMT1	LCMT1_HUMAN	HUMAN	Q9UIC8	0	11.5402	12.6717	12.6717	13.5095	16767.3	0.560976	0.560976	LCMT1					0.304134						0.421767						0.676312							0.169853
SAMD1_HUMAN-0	SAMD1	SAMD1_HUMAN	HUMAN	Q6SPF0	0	10.1212	11.3729	11.3729	12.1045	5410.72	0.243902	0.243902	SAMD1					-0.561654						-0.62654						0.536437							0.270482
SRP72_HUMAN-0	SRP72	SRP72_HUMAN	HUMAN	O76094	0	10.5127	11.5847	11.5847	12.4144	11239.9	0.658537	0.658537	SRP72					0.102859						0.123127						0.902888							0.044366
GPD1L_HUMAN-0	GPD1L	GPD1L_HUMAN	HUMAN	Q8N335	0	10.6225	11.7958	11.7958	12.1364	7270.2	0.243902	0.243902	GPD1L					0.530511						0.562753						0.578435							0.237745
PSRC1_HUMAN-0	PSRC1	PSRC1_HUMAN	HUMAN	Q6PGN9	0	10.3176	11.7565	11.7565	12.0464	12644	0.170732	0.170732	PSRC1					-1.53762						-1.14269						0.264469							0.577626
P5CR2_HUMAN-0	PYCR2	P5CR2_HUMAN	HUMAN	Q96C36	0	10.8637	12.2152	12.2152	12.5414	7793.87	0.121951	0.121951	P5CR2					-0.114884						-0.0925664						0.927018							0.0329117
RMC1_HUMAN-0	RMC1	RMC1_HUMAN	HUMAN	Q96DM3	0	9.46786	10.9885	10.9885	11.4714	4121.62	0.0731707	0.0731707	RMC1
TF2B_HUMAN-0	GTF2B	TF2B_HUMAN	HUMAN	Q00403	0	10.4768	11.7065	11.7065	11.9751	6522.68	0.195122	0.195122	TF2B					-1.96269						-1.68075						0.105296							0.977589
SUZ12_HUMAN-0	SUZ12	SUZ12_HUMAN	HUMAN	Q15022	0	9.8622	11.072	11.072	11.2874	3391.6	0.195122	0.195122	SUZ12					-1.49341						-1.71931						0.09703							1.01309
PTRD1_HUMAN-0	PTRHD1	PTRD1_HUMAN	HUMAN	Q6GMV3	0	10.9693	11.8474	11.8474	12.5518	12415.9	0.292683	0.292683	PTRD1					-0.279414						-0.234524						0.816493							0.0880475							10.4979
VIP2_HUMAN-0	PPIP5K2	VIP2_HUMAN	HUMAN	O43314	0	10.8272	11.8797	11.8797	12.7851	14955.6	0.414634	0.414634	VIP2					-0.190958						-0.208041						0.836822							0.0773671
SC5A3_HUMAN-0	SLC5A3	SC5A3_HUMAN	HUMAN	P53794	0	10.9495	12.3252	12.3252	12.6402	9614.99	0.097561	0.097561	SC5A3					-0.90286						-0.721712						0.477462							0.321061
PPM1F_HUMAN-0	PPM1F	PPM1F_HUMAN	HUMAN	P49593	0	11.9416	11.9686	11.9686	12.5926	17657.4	1.26829	1.34146	PPM1F				-1.22635	1.30888	-1.38678				-1.70617	2.10269	-1.92936				0.096853	0.0427672	0.0618394					1.01389	1.36889	1.20873						11.7039
FAH2A_HUMAN-0	FAHD2A	FAH2A_HUMAN	HUMAN	Q96GK7	0	11.6109	12.5804	12.5804	13.7028	23719.1	1.19512	1.26829	FAH2A					0.667386						0.974602						0.337835							0.471296
NUP62_HUMAN-0	NUP62	NUP62_HUMAN	HUMAN	P37198	0	11.1458	12.1777	12.2029	13.2904	20038.6	0.292683	0.317073	NUP62
ZNG1(A|B|C|E|F)_HUMAN-0,0,0,0,0	ZNG1A;ZNG1B;ZNG1C;ZNG1E;ZNG1F	ZNG1(A|B|C|E|F)_HUMAN	HUMAN	Q4V339;Q5JTY5;Q5RIA9;Q8IUF1;Q9BRT8	0	9.85331	11.3401	11.3401	11.6006	3475.12	0.097561	0.097561	ZNG1(A|B|C|E|F),0,0,0,0					-0.615961						-0.507217						0.616644							0.209966
UBXN6_HUMAN-0	UBXN6	UBXN6_HUMAN	HUMAN	Q9BZV1	0	11.8191	11.8668	11.8668	12.6077	35365.7	0.536585	0.585366	UBXN6	-1.24005			-3.20259			-0.85129			-2.5387			0.403044			0.0180464				0.394648			1.74361				11.1693								9.92929
NFKB1_HUMAN-0	NFKB1	NFKB1_HUMAN	HUMAN	P19838	0	10.9558	11.8329	11.8329	12.6953	15542.5	0.707317	0.707317	NFKB1					-1.20291						-1.41571						0.168318							0.773869
KAP3_HUMAN-0	PRKAR2B	KAP3_HUMAN	HUMAN	P31323	0	10.7005	11.2475	11.2475	11.6284	8260.36	0.317073	0.317073	KAP3					-0.397182						-0.322333						0.749887							0.125004										10.4899
GGPPS_HUMAN-0	GGPS1	GGPPS_HUMAN	HUMAN	O95749	0	10.4981	11.5648	11.5648	11.8355	4451.98	0.268293	0.268293	GGPPS					-0.0454936						-0.0568683						0.955055							0.0199717			10.69
CARM1_HUMAN-0	CARM1	CARM1_HUMAN	HUMAN	Q86X55	0	12.3549	13.4656	13.4656	14.4509	49335.4	1.63415	1.63415	CARM1					-0.446749						-0.583043						0.564381							0.248428
P66B_HUMAN-0	GATAD2B	P66B_HUMAN	HUMAN	Q8WXI9	0	11.5564	12.5428	12.5428	13.2248	19927.8	0.487805	0.512195	P66B					-1.21746						-1.32848						0.195165							0.709598
FHL3_HUMAN-0	FHL3	FHL3_HUMAN	HUMAN	Q13643	0	11.3163	11.9194	11.9194	12.5972	8258.71	0.487805	0.487805	FHL3				-2.11536	-0.143668					-2.48227	-0.210734					0.0188893	0.834523						1.72378	0.0785617
CASP3_HUMAN-0	CASP3	CASP3_HUMAN	HUMAN	P42574	0	11.2952	12.5651	12.5651	12.8183	9152.41	0.195122	0.195122	CASP3					-1.03599						-0.973719						0.338859							0.469981
CCDC9_HUMAN-0	CCDC9	CCDC9_HUMAN	HUMAN	Q9Y3X0	0	11.8693	12.9194	12.9194	13.8225	19578.2	0.439024	0.439024	CCDC9					-0.139963						-0.129748						0.89773							0.0468545
ACADV_HUMAN-0	ACADVL	ACADV_HUMAN	HUMAN	P49748	0	12.2704	12.0144	12.0157	12.7399	32067.3	3.14634	3.19512	ACADV			-1.28643	-1.62782	0.247005	-1.80205			-1.07063	-2.62348	0.398085	-2.90428			0.290762	0.0122657	0.692688	0.00597153				0.536462	1.91131	0.159463	2.22391				11.2895		13.3994
HEAT1_HUMAN-0	HEATR1	HEAT1_HUMAN	HUMAN	Q9H583	0	11.9308	12.5237	12.5237	12.9973	14577.4	0.634146	0.634146	HEAT1					0.598696						0.750734						0.458874							0.338306
HACD3_HUMAN-0	HACD3	HACD3_HUMAN	HUMAN	Q9P035	0	11.193	12.0841	12.0841	12.702	13683.8	0.414634	0.439024	HACD3					0.0708477						0.0699213						0.944814							0.0246537
TOE1_HUMAN-0	TOE1	TOE1_HUMAN	HUMAN	Q96GM8	0	11.0635	12.1352	12.1352	12.4577	6211.16	0.219512	0.219512	TOE1					-0.931056						-0.85572						0.399988							0.397953
REN3B_HUMAN-0	UPF3B	REN3B_HUMAN	HUMAN	Q9BZI7	0	9.44881	10.6444	10.6444	10.7707	1842.88	0.170732	0.170732	REN3B					-0.086983						-0.0828116						0.934614							0.0293679
TYY1_HUMAN-0	YY1	TYY1_HUMAN	HUMAN	P25490	0	10.8664	12.0689	12.0689	12.8758	10612.1	0.439024	0.439024	TYY1					-1.06845						-0.998653						0.32685							0.485652
MYO1D_HUMAN-0	MYO1D	MYO1D_HUMAN	HUMAN	O94832	0	12.3574	11.7247	11.7247	12.4446	13635.9	2.07317	2.07317	MYO1D	-0.733484		-0.101442	-1.11739		-1.83422	-1.09202		-0.151028	-2.00897		-3.10917	0.281057		0.880678	0.0510063		0.00336584		0.551206		0.055183	1.29238		2.47291		12.7869			11.2474	11.6992	11.2348	10.8933	12.1199	10.4625
WWP2_HUMAN-0	WWP2	WWP2_HUMAN	HUMAN	O00308	0	11.6764	11.6159	11.6159	12.1752	16371.2	0.902439	0.926829	WWP2				-1.59645	-0.445562	-1.56231				-1.44185	-0.589076	-2.23102				0.159391	0.560087	0.0330658					0.797536	0.251744	1.48062
ABCF1_HUMAN-0	ABCF1	ABCF1_HUMAN	HUMAN	Q8NE71	0	12.4922	12.289	12.289	12.7693	26121.7	2.63415	2.65854	ABCF1	-1.72832			-1.52104	1.22787	-0.93961	-1.51945			-2.44142	2.09041	-1.59965	0.136729			0.0192771	0.0431588	0.117759		0.86414			1.71496	1.36493	0.929005						12.7783	10.7691			11.331
DDI2_HUMAN-0	DDI2	DDI2_HUMAN	HUMAN	Q5TDH0	0	11.6806	12.3414	12.3414	13.1925	14916.7	0.756098	0.780488	DDI2				-2.28645	0.12393					-2.06686	0.177131					0.0477971	0.86064						1.3206	0.0651787							11.6966
LANC2_HUMAN-0	LANCL2	LANC2_HUMAN	HUMAN	Q9NS86	0	10.9625	11.8595	11.8595	12.2547	13365.7	0.487805	0.536585	LANC2					-2.42701						-2.77992						0.00979365							2.00906
VCIP1_HUMAN-0	VCPIP1	VCIP1_HUMAN	HUMAN	Q96JH7	0	11.4276	12.4677	12.4677	13.7244	44494.9	1.65854	1.70732	VCIP1					-0.559376						-0.741577						0.464532							0.332984
CSTF1_HUMAN-0	CSTF1	CSTF1_HUMAN	HUMAN	Q05048	0	12.5651	13.7066	13.7235	14.8482	44814.8	1.14634	1.14634	CSTF1					0.238861						0.328892						0.744606							0.128073
ATG4B_HUMAN-0	ATG4B	ATG4B_HUMAN	HUMAN	Q9Y4P1	0	11.5407	12.2293	12.2878	12.9233	12489.6	0.536585	0.536585	ATG4B				-2.08018	0.204131					-1.8315	0.284176					0.0773385	0.778299						1.1116	0.108853
UBP47_HUMAN-0	USP47	UBP47_HUMAN	HUMAN	Q96K76	0	10.8808	11.8735	11.8848	13.014	23420.2	1.21951	1.26829	UBP47					-0.224387						-0.299447						0.766739							0.115352
UBR4_HUMAN-0	UBR4	UBR4_HUMAN	HUMAN	Q5T4S7	0	11.4169	11.8417	11.8497	12.801	32601.1	2.53659	2.63415	UBR4					0.790312						1.1476						0.260222							0.584656								9.72627
MLF2_HUMAN-0	MLF2	MLF2_HUMAN	HUMAN	Q15773	0	12.2818	12.0677	12.0677	12.3599	7584.62	1	1.02439	MLF2	-0.421315		0.393052	-1.05055	0.715217	-0.766911	-0.528705		0.51992	-1.64791	1.29546	-1.38909	0.599732		0.60579	0.10667	0.202083	0.171967		0.222042		0.217678	0.971957	0.694471	0.764554				11.3072		11.5628			11.4999	10.4543	11.0868
IMP4_HUMAN-0	IMP4	IMP4_HUMAN	HUMAN	Q96G21	0	10.5437	11.7912	11.7912	12.1512	8886.23	0.243902	0.243902	IMP4					-1.24861						-1.33798						0.192514							0.715538
LV548_HUMAN-0	IGLV5-48	LV548_HUMAN	HUMAN	A0A075B6I7	0	11.6868	12.3363	12.3363	12.3363	5257.73	0.121951	0.121951	LV548		0.299245						0.306572						0.761714							0.118208						12.461	11.8114
PMM2_HUMAN-0	PMM2	PMM2_HUMAN	HUMAN	O15305	0	11.7547	12.4787	12.4792	13.4449	28772.5	1.19512	1.21951	PMM2					0.347399						0.48508						0.631037							0.199945			11.5216				11.5226
ALKB4_HUMAN-0	ALKBH4	ALKB4_HUMAN	HUMAN	Q9NXW9	0	9.88618	11.1707	11.1707	11.4606	5469.66	0.170732	0.170732	ALKB4					-1.90012						-1.66625						0.108178							0.965863
PI42A_HUMAN-0	PIP4K2A	PI42A_HUMAN	HUMAN	P48426	0	12.8671	12.818	12.818	13.1517	17029.2	1	1	PI42A				-1.52781	0.0970348	-1.1435				-1.99975	0.133879	-1.3857				0.0533502	0.894267	0.174622					1.27286	0.0485329	0.757902		11.3175
OTUL_HUMAN-0	OTULIN	OTUL_HUMAN	HUMAN	Q96BN8	0	11.275	12.4182	12.4182	12.9968	13345.4	0.365854	0.365854	OTUL					0.239734						0.309617						0.75915							0.119672
LSG1_HUMAN-0	LSG1	LSG1_HUMAN	HUMAN	Q9H089	0	11.8158	12.8324	12.8324	13.9118	41244.3	1.41463	1.43902	LSG1					-0.303764						-0.389876						0.699483							0.155223
SQSTM_HUMAN-0	SQSTM1	SQSTM_HUMAN	HUMAN	Q13501	0	12.8323	12.7816	12.7816	13.0503	23048.1	0.634146	0.682927	SQSTM				-3.09548	0.330273	-3.42192				-2.91952	0.402143	-2.49993				0.00648504	0.690344	0.0179346					2.18809	0.160935	1.74631				10.9447
VPS50_HUMAN-0	VPS50	VPS50_HUMAN	HUMAN	Q96JG6	0	9.06867	10.3152	10.3152	10.7676	2888.76	0.146341	0.146341	VPS50					-0.151256						-0.121173						0.904565							0.0435601
GEMI5_HUMAN-0	GEMIN5	GEMI5_HUMAN	HUMAN	Q8TEQ6	0	11.9392	13.016	13.028	14.3124	72759.1	2.63415	2.80488	GEMI5					0.492086						0.676553						0.504062							0.297516
RNF25_HUMAN-0	RNF25	RNF25_HUMAN	HUMAN	Q96BH1	0	10.766	11.8488	11.8488	12.5808	8322.24	0.390244	0.390244	RNF25					1.23928						1.625						0.115392							0.937824
H6ST1_HUMAN-0	HS6ST1	H6ST1_HUMAN	HUMAN	O60243	0	11.6282	12.5612	12.5623	13.1986	12516.9	0.292683	0.292683	H6ST1
LAR4B_HUMAN-0	LARP4B	LAR4B_HUMAN	HUMAN	Q92615	0	12.0324	12.8025	12.8727	13.9463	39312.4	1.17073	1.17073	LAR4B				-3.03029	-0.0459489					-2.59094	-0.0621181					0.0148389	0.950896						1.8286	0.0218671
K1671_HUMAN-0	KIAA1671	K1671_HUMAN	HUMAN	Q9BY89	0	11.4771	12.0705	12.0715	13.0543	50573.5	1.09756	1.12195	K1671																												11.056
I17RA_HUMAN-0	IL17RA	I17RA_HUMAN	HUMAN	Q96F46	0	11.2525	12.1354	12.1354	12.7555	13442.7	0.292683	0.292683	I17RA																											11.5556
TOX4_HUMAN-0	TOX4	TOX4_HUMAN	HUMAN	O94842	0	10.857	11.8072	11.8072	12.1272	7658.05	0.219512	0.219512	TOX4					-1.37111						-1.10269						0.280289							0.552395
SNX17_HUMAN-0	SNX17	SNX17_HUMAN	HUMAN	Q15036	0	10.6963	11.4627	11.4627	11.7874	9002.27	0.243902	0.243902	SNX17				-3.44608	-1.22758					-2.4567	-1.01052					0.0216566	0.322351						1.66441	0.491671
MAIP1_HUMAN-0	MAIP1	MAIP1_HUMAN	HUMAN	Q8WWC4	0	10.1286	11.6885	11.6885	12.5072	6648.69	0.097561	0.097561	MAIP1
BUB1B_HUMAN-0	BUB1B	BUB1B_HUMAN	HUMAN	O60566	0	10.091	11.4407	11.4407	12.0765	8015.38	0.536585	0.536585	BUB1B					-1.1645						-1.45362						0.157194							0.803564
TF3C2_HUMAN-0	GTF3C2	TF3C2_HUMAN	HUMAN	Q8WUA4	0	11.768	13.1657	13.1657	13.8563	17695.7	0.243902	0.243902	TF3C2					-0.578393						-0.473868						0.639888							0.193896
NANP_HUMAN-0	NANP	NANP_HUMAN	HUMAN	Q8TBE9	0	9.68397	10.8728	10.8728	11.088	2809.5	0.243902	0.243902	NANP					-1.12023						-1.38255						0.177755							0.750179
OXSR1_HUMAN-0	OXSR1	OXSR1_HUMAN	HUMAN	O95747	0	12.1577	12.0097	12.0252	12.7525	20802.7	1.60976	1.60976	OXSR1	-0.890961			-1.57568	0.880173	-3.23513	-0.693972			-2.11258	1.25167	-3.47773	0.492041			0.0414574	0.218557	0.00131227		0.307999			1.3824	0.660435	2.88198		12.1533	10.888			12.2497				10.8727
MLKL_HUMAN-0	MLKL	MLKL_HUMAN	HUMAN	Q8NB16	0	10.425	11.5204	11.5204	11.9751	8714.91	0.292683	0.292683	MLKL					0.144102						0.16788						0.867932							0.0615144
NDUBA_HUMAN-0	NDUFB10	NDUBA_HUMAN	HUMAN	O96000	0	11.4296	12.2565	12.2565	13.2268	26529.5	0.463415	0.463415	NDUBA																															11.2627
TPD52_HUMAN-0	TPD52	TPD52_HUMAN	HUMAN	P55327	0	12.4349	12.1126	12.1736	13.3428	18925.5	2.17073	2.17073	TPD52	-1.53658			-1.5988	0.641084	-1.90826	-1.14568			-2.66556	1.06883	-3.18149	0.258921			0.0111308	0.291728	0.00287541		0.586833			1.95347	0.535022	2.5413						12.0032					10.4666
RABX5_HUMAN-0	RABGEF1	RABX5_HUMAN	HUMAN	Q9UJ41	0	10.5917	11.7552	11.7552	12.6754	25025.3	0.390244	0.390244	RABX5					-1.62933						-1.26679						0.217419							0.662703
PPIL4_HUMAN-0	PPIL4	PPIL4_HUMAN	HUMAN	Q8WUA2	0	11.1308	12.2422	12.2422	12.9747	13471.8	0.658537	0.682927	PPIL4					0.485255						0.681431						0.501016							0.300148
MIEN1_HUMAN-0	MIEN1	MIEN1_HUMAN	HUMAN	Q9BRT3	0	12.0539	12.8831	12.8831	13.1609	11932.3	0.341463	0.341463	MIEN1				-2.05982	0.59816					-1.87992	0.863175					0.0702204	0.395139						1.15354	0.40325							12.9411
MPI_HUMAN-0	MPI	MPI_HUMAN	HUMAN	P34949	0	11.5856	12.6349	12.6349	13.1798	11662.6	0.439024	0.439024	MPI					0.910964						1.30766						0.201283							0.696193
DEFM_HUMAN-0	PDF	DEFM_HUMAN	HUMAN	Q9HBH1	0	11.4849	12.9915	12.9915	13.1123	10834.2	0.0731707	0.0731707	DEFM
DOCK7_HUMAN-0	DOCK7	DOCK7_HUMAN	HUMAN	Q96N67	0	11.9823	11.9265	11.9265	12.6423	47872.9	1.29268	1.31707	DOCK7				-3.8788						-3.38833						0.00225493							2.64687
RPTOR_HUMAN-0	RPTOR	RPTOR_HUMAN	HUMAN	Q8N122	0	10.314	11.3367	11.3367	12.0736	13271.1	0.317073	0.317073	RPTOR
G6PT3_HUMAN-0	SLC37A2	G6PT3_HUMAN	HUMAN	Q8TED4	0	11.7514	10.92	10.92	10.92	2003.29	0.097561	0.097561	G6PT3
APBA2_HUMAN-0	APBA2	APBA2_HUMAN	HUMAN	Q99767	0	11.7582	12.0459	12.0459	12.7512	18198.2	0.512195	0.609756	APBA2				-1.53528	-0.287626					-1.62607	-0.240836					0.116025	0.811576						0.93545	0.0906708
FEZ2_HUMAN-0	FEZ2	FEZ2_HUMAN	HUMAN	Q9UHY8	0	11.2167	11.4612	11.4612	11.9568	15191	0.268293	0.341463	FEZ2				-1.86011						-1.47244						0.153412							0.81414
MKRN2_HUMAN-0	MKRN2	MKRN2_HUMAN	HUMAN	Q9H000	0	10.7286	11.8384	11.8384	12.2601	8438.19	0.341463	0.365854	MKRN2					-0.807526						-1.165						0.253533							0.595965
INHBC_HUMAN-0	INHBC	INHBC_HUMAN	HUMAN	P55103	0	11.9478	12.9942	12.9942	13.2423	10527	0.121951	0.121951	INHBC
STRN3_HUMAN-0	STRN3	STRN3_HUMAN	HUMAN	Q13033	0	11.3411	12.1015	12.1242	13.2201	21073.1	1.02439	1.12195	STRN3				-2.43245	-0.0190734					-2.18605	-0.0271027					0.0370489	0.978564						1.43122	0.00941084
PAFA_HUMAN-0	PLA2G7	PAFA_HUMAN	HUMAN	Q13093	0	11.5464	12.1021	12.1021	13.253	16349.9	0.926829	0.926829	PAFA	-2.40285	-0.548899					-1.81537	-0.535373					0.0806156	0.596785						1.09358	0.224182						12.8365								10.4336
PXL2C_HUMAN-0	PRXL2C	PXL2C_HUMAN	HUMAN	Q7RTV5	0	10.1234	11.621	11.621	11.9272	5181.13	0.0731707	0.0731707	PXL2C
RFNG_HUMAN-0	RFNG	RFNG_HUMAN	HUMAN	Q9Y644	0	10.7839	11.7887	11.8188	12.2838	6050.89	0.195122	0.195122	RFNG
AL4A1_HUMAN-0	ALDH4A1	AL4A1_HUMAN	HUMAN	P30038	0	11.151	12.0818	12.0818	12.595	19092.3	0.439024	0.439024	AL4A1					-0.135395						-0.11337						0.910645							0.0406508							10.8034
PPID_HUMAN-0	PPID	PPID_HUMAN	HUMAN	Q08752	0	12.7584	13.3438	13.3438	14.3042	58767.5	1.78049	1.85366	PPID					0.0294084	-3.13035					0.0400857	-2.69861					0.9683	0.0114987						0.01399	1.93935		11.3789
DDX18_HUMAN-0	DDX18	DDX18_HUMAN	HUMAN	Q9NVP1	0	11.0831	12.1392	12.1995	13.3371	20212.2	1.07317	1.07317	DDX18					0.147638						0.197875						0.844527							0.0733867
BMP6_HUMAN-0	BMP6	BMP6_HUMAN	HUMAN	P22004	0	11.3907	12.3811	12.3811	12.4571	6287.38	0.170732	0.170732	BMP6
ATX10_HUMAN-0	ATXN10	ATX10_HUMAN	HUMAN	Q9UBB4	0	11.488	12.1409	12.1694	13.1486	30735.6	1.41463	1.4878	ATX10				-2.5751	0.176359					-2.89211	0.247587					0.00706429	0.806144						2.15093	0.0935874
2AAB_HUMAN-0	PPP2R1B	2AAB_HUMAN	HUMAN	P30154	0	10.4503	11.6726	11.6726	12.3608	7474.41	0.341463	0.341463	2AAB					-0.0827907						-0.093065						0.926567							0.0331232
PTBP3_HUMAN-0	PTBP3	PTBP3_HUMAN	HUMAN	O95758	0	11.3534	12.0379	12.0379	12.1703	8516.93	0.146341	0.146341	PTBP3					0.206971						0.151769						0.880641							0.055201			11.03
LNP1_HUMAN-0	LNP1	LNP1_HUMAN	HUMAN	A1A4G5	0	10.985	10.7436	10.7436	10.7436	1789.05	0.0487805	0.0487805	LNP1
NUFP2_HUMAN-0	NUFIP2	NUFP2_HUMAN	HUMAN	Q7Z417	0	10.8012	11.8899	11.8899	12.6989	9611.79	0.609756	0.609756	NUFP2					-0.565969						-0.811559						0.42367							0.372972
UBP10_HUMAN-0	USP10	UBP10_HUMAN	HUMAN	Q14694	0	12.9507	14.0521	14.0521	15.0938	92367	2.39024	2.4878	UBP10					0.185225						0.251372						0.803303							0.0951208
TIP_HUMAN-0	ITFG1	TIP_HUMAN	HUMAN	Q8TB96	0	11.8884	11.9652	11.9722	12.7591	20608.5	1.41463	1.41463	TIP	-0.851374			-2.17429	-0.318956	-3.63772	-0.716895			-1.94191	-0.450414	-4.10961	0.478816			0.0613016	0.655553	0.000269886		0.319831			1.21253	0.183392	3.56882				10.6166		11.2796				10.0967
HAP40_HUMAN-0	F8A1	HAP40_HUMAN	HUMAN	P23610	0	10.4911	11.4784	11.4876	11.8705	7272.64	0.268293	0.317073	HAP40					-0.6007						-0.79267						0.43465							0.36186
PEBP4_HUMAN-0	PEBP4	PEBP4_HUMAN	HUMAN	Q96S96	0	11.9273	12.7615	12.7615	12.7969	11903.5	0.219512	0.219512	PEBP4		-3.07648						-2.99269						0.00585784							2.23226										15.43
GTPB6_HUMAN-0	GTPBP6	GTPB6_HUMAN	HUMAN	O43824	0	11.226	12.3179	12.3179	12.565	7437.7	0.0731707	0.0731707	GTPB6
RT26_HUMAN-0	MRPS26	RT26_HUMAN	HUMAN	Q9BYN8	0	12.0037	13.4843	13.4843	14.3024	31591.2	0.243902	0.243902	RT26
SL9A7_HUMAN-0	SLC9A7	SL9A7_HUMAN	HUMAN	Q96T83	0	11.6153	11.9203	11.9203	12.5617	12503.1	0.268293	0.268293	SL9A7				-1.28373						-1.11182						0.276413							0.558441
ERI3_HUMAN-0	ERI3	ERI3_HUMAN	HUMAN	O43414	0	12.2993	13.5708	13.5708	13.8626	16373.3	0.317073	0.317073	ERI3					-0.136519						-0.170889						0.865543							0.0627113
GEMI6_HUMAN-0	GEMIN6	GEMI6_HUMAN	HUMAN	Q8WXD5	0	11.5061	12.2898	12.2898	12.8325	11499.3	0.463415	0.487805	GEMI6					-0.0276355						-0.0416837						0.967028							0.0145611
CNOT7_HUMAN-0	CNOT7	CNOT7_HUMAN	HUMAN	Q9UIV1	0	10.4783	11.6366	11.6366	12.04	9151.96	0.341463	0.365854	CNOT7					-0.49177						-0.597211						0.555353							0.25543
SF3B6_HUMAN-0	SF3B6	SF3B6_HUMAN	HUMAN	Q9Y3B4	0	11.9839	13.2237	13.2349	14.1041	23778.5	0.658537	0.658537	SF3B6					-0.222478						-0.257697						0.79853							0.0977089
ORC5_HUMAN-0	ORC5	ORC5_HUMAN	HUMAN	O43913	0	9.45076	10.9697	10.9697	11.1368	2616.4	0.097561	0.097561	ORC5					-0.707775						-0.576777						0.569475							0.244525
ODBB_HUMAN-0	BCKDHB	ODBB_HUMAN	HUMAN	P21953	0	9.80319	11.3631	11.3631	11.8098	5237.19	0.0731707	0.0731707	ODBB
STRN_HUMAN-0	STRN	STRN_HUMAN	HUMAN	O43815	0	10.7006	11.5557	11.5608	12.5466	10248.3	0.804878	0.804878	STRN					0.290315						0.413627						0.682197							0.16609							9.94254
H2A(1B|1C|3)_HUMAN-0,0,0	H2AC25;H2AC4;H2AC6	H2A(1B|1C|3)_HUMAN	HUMAN	P04908;Q7L7L0;Q93077	0	9.74955	11.1216	11.1216	11.1216	2425.88	0.121951	0.121951	H2A(1B|1C|3),0,0					-0.999899						-0.918754						0.366689							0.435702
HEM4_HUMAN-0	UROS	HEM4_HUMAN	HUMAN	P10746	0	11.5924	11.7877	11.7877	11.9565	6386.17	0.317073	0.317073	HEM4				-2.07952	-0.776927					-2.57137	-0.859266					0.0157444	0.397507						1.80287	0.400655
CA122_HUMAN-0	C1orf122	CA122_HUMAN	HUMAN	Q6ZSJ8	0	9.76	11.2372	11.2372	11.2372	2674.84	0.097561	0.097561	CA122					-1.38949						-1.23691						0.227641							0.64275
METK1_HUMAN-0	MAT1A	METK1_HUMAN	HUMAN	Q00266	0	9.95892	11.2146	11.2146	11.2146	2406.57	0.0487805	0.0487805	METK1
HEAT6_HUMAN-0	HEATR6	HEAT6_HUMAN	HUMAN	Q6AI08	0	10.13	11.3864	11.3864	11.7863	5537.18	0.146341	0.146341	HEAT6					-1.22786						-1.01081						0.322215							0.491854
UBQL2_HUMAN-0	UBQLN2	UBQL2_HUMAN	HUMAN	Q9UHD9	0	12.5555	12.2983	12.3071	12.8492	19753.9	1.5122	1.73171	UBQL2				-1.05835	1.46999	-2.45165				-1.58727	2.33836	-3.67687				0.120976	0.0248909	0.000746504					0.9173	1.60396	3.12697
GEMI4_HUMAN-0	GEMIN4	GEMI4_HUMAN	HUMAN	P57678	0	10.83	12.0218	12.0218	12.9198	22534.2	0.487805	0.487805	GEMI4					-1.87443						-1.44318						0.161929							0.790676
NUSAP_HUMAN-0	NUSAP1	NUSAP_HUMAN	HUMAN	Q9BXS6	0	10.3035	11.4941	11.4941	11.6663	3713.71	0.170732	0.170732	NUSAP					-0.55411						-0.496871						0.623465							0.205188
FRS2_HUMAN-0	FRS2	FRS2_HUMAN	HUMAN	Q8WU20	0	10.57	11.1655	11.1655	11.4179	4944.63	0.146341	0.146341	FRS2				-1.57288						-1.3315						0.195069							0.709813
SRP19_HUMAN-0	SRP19	SRP19_HUMAN	HUMAN	P09132	0	11.1022	12.0998	12.0998	12.7609	10483.1	0.512195	0.512195	SRP19					-0.303606						-0.372609						0.712251							0.147367
NAGAB_HUMAN-0	NAGA	NAGAB_HUMAN	HUMAN	P17050	0	12.1133	12.488	12.53	13.3066	18309.3	0.804878	0.804878	NAGAB					2.78632	0.361203					3.58117	0.317138					0.00127853	0.753497						2.89329	0.122919						13.5668
COPE_HUMAN-0	COPE	COPE_HUMAN	HUMAN	O14579	0	12.0975	12.6764	12.6764	13.1502	24739.1	0.634146	0.853659	COPE				-3.05126	-0.83438					-2.19072	-0.998437					0.0363943	0.32607						1.43897	0.48669							11.1725
AFG32_HUMAN-0	AFG3L2	AFG32_HUMAN	HUMAN	Q9Y4W6	0	12.2595	13.1398	13.162	14.0431	42965.7	1.46341	1.56098	AFG32					-0.55196						-0.612142						0.545394							0.26329							11.3956
SH3K1_HUMAN-0	SH3KBP1	SH3K1_HUMAN	HUMAN	Q96B97	0	12.6379	12.4091	12.4091	13.2831	43034.5	2.5122	2.63415	SH3K1				-1.5677	1.13901	-1.62602				-2.35724	1.71266	-2.30511				0.0236735	0.0949385	0.0267246					1.62574	1.02256	1.57309
ATG2B_HUMAN-0	ATG2B	ATG2B_HUMAN	HUMAN	Q96BY7	0	8.98997	10.5062	10.5062	10.5062	1696.55	0.0487805	0.0487805	ATG2B
TMCO1_HUMAN-0	TMCO1	TMCO1_HUMAN	HUMAN	Q9UM00	0	9.53582	11.0619	11.0619	11.0619	2485.08	0.0487805	0.0487805	TMCO1
NU2M_HUMAN-0	MT-ND2	NU2M_HUMAN	HUMAN	P03891	0	9.6292	11.0845	11.0845	11.0845	2590.57	0.0487805	0.0487805	NU2M
PGTB1_HUMAN-0	PGGT1B	PGTB1_HUMAN	HUMAN	P53609	0	11.551	12.6626	12.6647	13.7602	15674.6	0.414634	0.414634	PGTB1					-0.0162382						-0.0203768						0.983888							0.0070545
OSB11_HUMAN-0	OSBPL11	OSB11_HUMAN	HUMAN	Q9BXB4	0	10.1353	11.1345	11.1659	11.6767	10674	0.439024	0.439024	OSB11					-1.6172						-1.85414						0.0746988							1.12669
M4K5_HUMAN-0	MAP4K5	M4K5_HUMAN	HUMAN	Q9Y4K4	0	10.6667	11.7379	11.7379	12.6163	17687.5	0.341463	0.341463	M4K5
GPX8_HUMAN-0	GPX8	GPX8_HUMAN	HUMAN	Q8TED1	0	11.8258	13.3857	13.3857	14.3571	31037.8	0.195122	0.195122	GPX8
DPTOR_HUMAN-0	DEPTOR	DPTOR_HUMAN	HUMAN	Q8TB45	0	10.455	12.0069	12.0069	13.202	13922.4	0.146341	0.146341	DPTOR
ATX2L_HUMAN-0	ATXN2L	ATX2L_HUMAN	HUMAN	Q8WWM7	0	12.5028	12.2325	12.2325	13.1026	55591.2	2.82927	2.90244	ATX2L				-1.97856	0.799385	-2.18923				-2.62958	1.12686	-1.78174				0.012755	0.267708	0.0837423					1.89432	0.572339	1.07705							10.988
RABEK_HUMAN-0	RABEPK	RABEK_HUMAN	HUMAN	Q7Z6M1	0	9.7467	10.9541	10.9541	11.2297	5125.93	0.219512	0.219512	RABEK					-0.565688						-0.619418						0.541044							0.266767
SCMC1_HUMAN-0	SLC25A24	SCMC1_HUMAN	HUMAN	Q6NUK1	0	11.7079	12.7603	12.7603	13.4928	20988.2	0.634146	0.634146	SCMC1					0.43309						0.524436						0.604264							0.218773							12.2249
AGAP1_HUMAN-0	AGAP1	AGAP1_HUMAN	HUMAN	Q9UPQ3	0	11.3881	12.9161	12.9161	13.9297	27557.3	0.292683	0.292683	AGAP1
S20A2_HUMAN-0	SLC20A2	S20A2_HUMAN	HUMAN	Q08357	0	11.8627	11.4072	11.4108	12.0657	9050.79	0.536585	0.536585	S20A2				-2.03797		-1.92488				-2.75537		-2.17738				0.0100343		0.037751					1.99851		1.42307
WASC3_HUMAN-0	WASHC3	WASC3_HUMAN	HUMAN	Q9Y3C0	0	11.193	11.9634	11.9924	12.5323	8923.18	0.390244	0.463415	WASC3				-2.02191	-0.475887					-1.84778	-0.687642					0.0748797	0.497153						1.12564	0.30351
NC2A_HUMAN-0	DRAP1	NC2A_HUMAN	HUMAN	Q14919	0	10.7479	11.8754	11.8754	12.1683	5376.15	0.195122	0.195122	NC2A
NTAN1_HUMAN-0	NTAN1	NTAN1_HUMAN	HUMAN	Q96AB6	0	11.0548	12.4502	12.4502	12.4502	5678.47	0.0731707	0.0731707	NTAN1					-0.344926						-0.283423						0.779289							0.108301
EF2K_HUMAN-0	EEF2K	EF2K_HUMAN	HUMAN	O00418	0	10.5116	11.5875	11.5875	12.2336	13603.8	0.560976	0.560976	EF2K					-0.802668						-1.05773						0.299237							0.523985
UB2L6_HUMAN-0	UBE2L6	UB2L6_HUMAN	HUMAN	O14933	0	11.4343	12.0433	12.0433	12.0433	5602.38	0.195122	0.195122	UB2L6					-0.156717	-2.02927					-0.201778	-1.78485					0.841552	0.0851496						0.0749191	1.06982
TMF1_HUMAN-0	TMF1	TMF1_HUMAN	HUMAN	P82094	0	10.1444	11.28	11.28	11.7354	13419.1	0.390244	0.390244	TMF1					-1.39339						-1.10936						0.278295							0.555495
DRG1_HUMAN-0	DRG1	DRG1_HUMAN	HUMAN	Q9Y295	0	11.4593	11.809	11.8115	12.7815	22204.6	1.46341	1.5122	DRG1				-2.13392	0.762464	-1.36954				-1.88956	1.1694	-1.21272				0.0682193	0.251173	0.234418					1.16609	0.600027	0.63001
UBXN1_HUMAN-0	UBXN1	UBXN1_HUMAN	HUMAN	Q04323	0	12.6316	12.712	12.7315	13.5826	36566	1.29268	1.29268	UBXN1				-1.97012	0.259398	-2.29843				-2.73774	0.382333	-1.9559				0.00977815	0.704598	0.0587492					2.00974	0.152059	1.231
HCDH_HUMAN-0	HADH	HCDH_HUMAN	HUMAN	Q16836	0	10.8965	11.75	11.75	12.3178	7608.57	0.365854	0.365854	HCDH					-0.106693						-0.140731						0.889092							0.0510533							11.3875
TM50A_HUMAN-0	TMEM50A	TM50A_HUMAN	HUMAN	O95807	0	10.9224	12.4564	12.4564	13.1105	13131.9	0.146341	0.146341	TM50A
KIF2C_HUMAN-0	KIF2C	KIF2C_HUMAN	HUMAN	Q99661	0	11.3203	12.3084	12.3545	13.4678	32096.7	1.21951	1.21951	KIF2C					-0.788835						-1.07879						0.289593							0.538212
RAB14_HUMAN-0	RAB14	RAB14_HUMAN	HUMAN	P61106	0	13.5726	13.0628	13.0652	13.9631	56389.8	4.2439	4.4878	RAB14	-0.417236			-1.70568	-0.128447	-1.55042	-0.597483			-2.5907	-0.195094	-2.35488	0.553119			0.0127935	0.84618	0.0228568		0.257182			1.89301	0.0725373	1.64098		13.6066	12.2316		9.30384	13.1436	11.4315	12.0934	10.6636	12.1063	11.9759
ZDH13_HUMAN-0	ZDHHC13	ZDH13_HUMAN	HUMAN	Q8IUH4	0	11.2645	12.7808	12.7808	13.8081	33356	0.243902	0.243902	ZDH13
PDZ11_HUMAN-0	PDZD11	PDZ11_HUMAN	HUMAN	Q5EBL8	0	11.7501	11.9708	11.9708	12.5767	9512.42	0.560976	0.560976	PDZ11				-1.49881	0.147886					-2.05305	0.220533					0.0483345	0.82686						1.31574	0.0825682
EXOS3_HUMAN-0	EXOSC3	EXOS3_HUMAN	HUMAN	Q9NQT5	0	11.6963	12.7342	12.7342	13.4483	15063.1	0.390244	0.390244	EXOS3					0.579368						0.656871						0.516837							0.286647
B3GN5_HUMAN-0	B3GNT5	B3GN5_HUMAN	HUMAN	Q9BYG0	0	11.0886	12.0707	12.0707	12.8355	10891.2	0.219512	0.243902	B3GN5
PSMD9_HUMAN-0	PSMD9	PSMD9_HUMAN	HUMAN	O00233	0	12.8086	12.6368	12.6368	13.2573	24860.2	1.63415	1.63415	PSMD9				-1.91965	0.497235	-2.22648				-3.1105	0.805694	-3.40135				0.00353739	0.425441	0.0015924					2.45132	0.371161	2.79795						12.5324
CDC16_HUMAN-0	CDC16	CDC16_HUMAN	HUMAN	Q13042	0	10.5228	11.7164	11.7164	12.3502	7915.73	0.317073	0.317073	CDC16					-1.12781						-1.34887						0.188609							0.724438
ADSSP_HUMAN-0	ADISSP	ADSSP_HUMAN	HUMAN	Q9GZN8	0	12.1247	13.0248	13.0248	13.6343	18330.1	0.512195	0.585366	ADSSP					0.573029						0.741781						0.464198							0.333297
IDUA_HUMAN-0	IDUA	IDUA_HUMAN	HUMAN	P35475	0	11.891	13.0378	13.048	14.5032	46134.7	0.731707	0.731707	IDUA
BAZ1B_HUMAN-0	BAZ1B	BAZ1B_HUMAN	HUMAN	Q9UIG0	0	11.1712	12.1165	12.1165	12.8147	16184.3	0.95122	0.95122	BAZ1B					0.171041						0.217147						0.829618							0.0811219
AQP1_HUMAN-0	AQP1	AQP1_HUMAN	HUMAN	P29972	0	12.0737	10.9845	10.9845	11.0959	2947.54	0.268293	0.268293	AQP1	-1.13993						-1.74785						0.0907412							1.0422							13.1957	11.8325	10.5039	10.9389		10.5727	9.96294	10.9615	10.3354	10.5566
TCRG1_HUMAN-0	TCERG1	TCRG1_HUMAN	HUMAN	O14776	0	11.9935	12.8365	12.8377	13.9918	53318.4	1.70732	1.80488	TCRG1					0.330751						0.46304						0.646684							0.189308
AKT2_HUMAN-0	AKT2	AKT2_HUMAN	HUMAN	P31751	0	11.1387	12.5523	12.5523	13.1563	15925.4	0.243902	0.268293	AKT2					-0.927256						-0.761535						0.453775							0.343159
ARHG1_HUMAN-0	ARHGEF1	ARHG1_HUMAN	HUMAN	Q92888	0	12.2512	12.2754	12.287	13.1389	63703.6	2.5122	2.70732	ARHG1				-2.82075	1.16397					-2.64534	1.44403					0.0124097	0.158175						1.90624	0.800863			12.6131				10.7083
TPC1_HUMAN-0	TPCN1	TPC1_HUMAN	HUMAN	Q9ULQ1	0	10.8338	11.9495	11.9495	12.2065	8271.56	0.146341	0.146341	TPC1
BCD1_HUMAN-0	ZNHIT6	BCD1_HUMAN	HUMAN	Q9NWK9	0	10.3733	11.4334	11.4334	12.0428	4958.91	0.219512	0.219512	BCD1
CBLN4_HUMAN-0	CBLN4	CBLN4_HUMAN	HUMAN	Q9NTU7	0	11.7643	12.8402	12.8402	12.8402	7636.71	0.0487805	0.0487805	CBLN4
PDGFB_HUMAN-0	PDGFB	PDGFB_HUMAN	HUMAN	P01127	0	13.3258	14.4503	14.4503	14.9109	42539.8	0.536585	0.658537	PDGFB					-0.139842						-0.163263						0.87153							0.0597177
INT13_HUMAN-0	INTS13	INT13_HUMAN	HUMAN	Q9NVM9	0	10.4979	11.721	11.7351	12.8948	11564	0.658537	0.658537	INT13					-0.0654865						-0.0806672						0.936282							0.0285935
ZN638_HUMAN-0	ZNF638	ZN638_HUMAN	HUMAN	Q14966	0	11.3081	12.5347	12.5347	13.2575	19535.3	0.756098	0.756098	ZN638					-0.096472						-0.121929						0.903828							0.0439142
MAGD2_HUMAN-0	MAGED2	MAGD2_HUMAN	HUMAN	Q9UNF1	0	11.6531	12.6036	12.6036	13.2363	15829.7	0.658537	0.707317	MAGD2					-0.758844						-1.03013						0.31148							0.506569
UBQL1_HUMAN-0	UBQLN1	UBQL1_HUMAN	HUMAN	Q9UMX0	0	10.5531	11.6404	11.6404	11.9199	5538.45	0.219512	0.268293	UBQL1					-0.196157						-0.235509						0.815532							0.0885592
FRMD8_HUMAN-0	FRMD8	FRMD8_HUMAN	HUMAN	Q9BZ67	0	11.9116	11.9558	11.9558	12.4384	23073.8	0.560976	0.585366	FRMD8				-4.17813	-2.36877					-4.62222	-2.07172					9.15831e-05	0.0483738						4.03818	1.31539			12.3152
BIN3_HUMAN-0	BIN3	BIN3_HUMAN	HUMAN	Q9NQY0	0	11.5879	12.4995	12.4995	13.1578	31416.1	0.585366	0.634146	BIN3					-1.3907						-1.41366						0.168913							0.772336
MTA1_HUMAN-0	MTA1	MTA1_HUMAN	HUMAN	Q13330	0	11.0883	12.1623	12.1623	12.8619	9388.74	0.341463	0.341463	MTA1					-0.547824						-0.650459						0.520905							0.283241
QORL1_HUMAN-0	CRYZL1	QORL1_HUMAN	HUMAN	O95825	0	10.657	11.9626	11.9744	12.2185	5067.91	0.121951	0.121951	QORL1					-1.39403						-1.22431						0.232275							0.633997
BT2A1_HUMAN-0	BTN2A1	BT2A1_HUMAN	HUMAN	Q7KYR7	0	12.1339	11.9684	11.9684	12.6971	23432.3	1.34146	1.41463	BT2A1				-2.19407	0.218494	-1.88811				-2.91752	0.316298	-2.1915				0.00631112	0.753772	0.0355932					2.19989	0.12276	1.44863		11.6371
HACL1_HUMAN-0	HACL1	HACL1_HUMAN	HUMAN	Q9UJ83	0	10.0952	11.4544	11.4544	11.8053	6705.91	0.146341	0.170732	HACL1					-0.769979						-0.612448						0.546015							0.262795
TBC17_HUMAN-0	TBC1D17	TBC17_HUMAN	HUMAN	Q9HA65	0	10.1682	11.5682	11.5682	12.294	7929.95	0.243902	0.243902	TBC17					-0.0968						-0.0971099						0.923415							0.0346029
PEX3_HUMAN-0	PEX3	PEX3_HUMAN	HUMAN	P56589	0	9.57468	11.1346	11.1346	11.1346	2587.07	0.0487805	0.0487805	PEX3
SEN34_HUMAN-0	TSEN34	SEN34_HUMAN	HUMAN	Q9BSV6	0	9.30632	10.6755	10.6755	11.107	4688.82	0.170732	0.170732	SEN34					-0.54385						-0.433223						0.668732							0.174748
GCP60_HUMAN-0	ACBD3	GCP60_HUMAN	HUMAN	Q9H3P7	0	11.4959	12.2728	12.2728	13.3482	23584.6	1.09756	1.12195	GCP60					1.18577						1.60299						0.119798							0.92155							10.7566
ZN768_HUMAN-0	ZNF768	ZN768_HUMAN	HUMAN	Q9H5H4	0	8.70101	10.0443	10.0443	10.0443	1072.02	0.0731707	0.0731707	ZN768					-0.496152						-0.408452						0.686573							0.163313
OXR1_HUMAN-0	OXR1	OXR1_HUMAN	HUMAN	Q8N573	0	10.8273	11.7715	11.7715	12.364	19492.3	0.926829	0.926829	OXR1					-0.763774						-0.975775						0.33755							0.471662
NSF_HUMAN-0	NSF	NSF_HUMAN	HUMAN	P46459	0	12.2349	11.8691	11.8691	12.7347	35758.8	3.70732	3.7561	NSF			-2.45165	-1.85565	-0.126228	-2.40653			-2.0386	-2.81715	-0.191633	-3.44451			0.0481483	0.0074959	0.849001	0.00135797				1.31742	2.12518	0.0710919	2.86711		11.7022	11.3488			12.055
NFYB_HUMAN-0	NFYB	NFYB_HUMAN	HUMAN	P25208	0	11.6299	12.5984	12.5984	12.5984	6307.01	0.121951	0.121951	NFYB
MTOR_HUMAN-0	MTOR	MTOR_HUMAN	HUMAN	P42345	0	11.1929	11.6458	11.6458	12.5291	39545.3	0.926829	0.926829	MTOR																																			9.38158
PEX5_HUMAN-0	PEX5	PEX5_HUMAN	HUMAN	P50542	0	10.8387	11.9647	11.968	12.5683	12528	0.365854	0.365854	PEX5					0.0799782						0.0778617						0.938536							0.0275492
ZFAN1_HUMAN-0	ZFAND1	ZFAN1_HUMAN	HUMAN	Q8TCF1	0	11.5033	12.4788	12.4788	13.1282	12000.6	0.512195	0.512195	ZFAN1					-0.0625361						-0.0842009						0.933477							0.0298966
RPAC2_HUMAN-0	POLR1D	RPAC2_HUMAN	HUMAN	P0DPB6	0	12.8353	13.9621	13.9621	14.3951	27302.3	0.560976	0.560976	RPAC2					0.63393						0.864179						0.394849							0.403569
DDX6_HUMAN-0	DDX6	DDX6_HUMAN	HUMAN	P26196	0	11.4874	11.6108	11.6264	12.4881	17264.9	1.29268	1.31707	DDX6				-1.71097	0.876201	-1.70575				-1.92329	1.27154	-1.91741				0.0633972	0.212719	0.0641664					1.19793	0.672193	1.19269						11.4839
FERM2_HUMAN-0	FERMT2	FERM2_HUMAN	HUMAN	Q96AC1	0	12.239	11.8072	11.8072	12.5432	16411.8	2.09756	2.09756	FERM2	-1.26908			-1.05681	0.0969752	-1.65417	-1.41641			-1.6051	0.156221	-2.66476	0.164221			0.11616	0.876627	0.0109726		0.784571			0.934942	0.0571853	1.95969		12.9662			10.4513		9.97446	10.9182	10.4263
AP3B1_HUMAN-0	AP3B1	AP3B1_HUMAN	HUMAN	O00203	0	11.7953	12.1043	12.1043	12.5756	12294.1	0.829268	0.829268	AP3B1		0.581544		-1.2839	0.226929	-1.24148		0.391334		-1.41085	0.305412	-1.05674		0.698321		0.168597	0.762166	0.299085			0.155945		0.77315	0.11795	0.524205						11.6614
MEN1_HUMAN-0	MEN1	MEN1_HUMAN	HUMAN	O00255	0	10.2791	11.4703	11.4703	11.4703	2866.89	0.121951	0.121951	MEN1					-0.336932						-0.315557						0.754864							0.122131
UBIA1_HUMAN-0	UBIAD1	UBIA1_HUMAN	HUMAN	Q9Y5Z9	0	11.5971	12.2736	12.2736	12.7069	13342.3	0.146341	0.146341	UBIA1				-3.09252						-2.47706						0.0207025							1.68398
SPS2L_HUMAN-0	SPATS2L	SPS2L_HUMAN	HUMAN	Q9NUQ6	0	11.8035	12.7614	12.7614	14.0294	38350.4	1.39024	1.43902	SPS2L					-0.151425						-0.20147						0.841741							0.0748216
CIP4_HUMAN-0	TRIP10	CIP4_HUMAN	HUMAN	Q15642	0	11.8341	11.7287	11.7293	12.3804	18911.3	1.5122	1.5122	CIP4	-0.296756			-1.66674	1.11989	-1.87466	-0.211858			-2.50856	1.68551	-2.47814	0.833414			0.0167748	0.100556	0.0180402		0.079139			1.77534	0.997591	1.74376		11.1855							10.8888
CIAO1_HUMAN-0	CIAO1	CIAO1_HUMAN	HUMAN	O76071	0	12.3641	12.8542	12.8721	13.6799	28319.5	1.21951	1.21951	CIAO1				-1.82827	0.481983					-2.06282	0.702065					0.0476089	0.487887						1.32231	0.311681
ARLY_HUMAN-0	ASL	ARLY_HUMAN	HUMAN	P04424	0	11.5469	12.314	12.3589	13.457	23161.7	1.19512	1.19512	ARLY				-1.79905	0.650973					-1.66274	0.951291					0.107159	0.349335						0.96997	0.456758							12.0007
CTBP1_HUMAN-0	CTBP1	CTBP1_HUMAN	HUMAN	Q13363	0	11.478	12.6063	12.6063	13.8106	22596.8	0.902439	0.902439	CTBP1					0.317216						0.447987						0.657498							0.182105
SUGP1_HUMAN-0	SUGP1	SUGP1_HUMAN	HUMAN	Q8IWZ8	0	9.77393	11.0189	11.0189	11.6469	3342.78	0.146341	0.146341	SUGP1
DPM3_HUMAN-0	DPM3	DPM3_HUMAN	HUMAN	Q9P2X0	0	10.8124	11.9037	11.9037	12.8294	9530.56	0.146341	0.146341	DPM3
SSU72_HUMAN-0	SSU72	SSU72_HUMAN	HUMAN	Q9NP77	0	10.6143	11.6275	11.6819	12.6513	8404.25	0.463415	0.463415	SSU72					0.137292						0.194882						0.846847							0.0721951
SC6A9_HUMAN-0	SLC6A9	SC6A9_HUMAN	HUMAN	P48067	0	10.0929	11.6528	11.6528	12.1386	8610.27	0.097561	0.097561	SC6A9
UFC1_HUMAN-0	UFC1	UFC1_HUMAN	HUMAN	Q9Y3C8	0	12.3943	12.5637	12.5637	12.9302	16527.9	0.97561	1	UFC1				-1.77134	0.841648					-2.69077	1.27851					0.0108613	0.209497						1.96412	0.678823			11.6913				12.8832
MXRA7_HUMAN-0	MXRA7	MXRA7_HUMAN	HUMAN	P84157	0	10.7397	11.6671	11.6671	12.0914	5290.14	0.243902	0.243902	MXRA7					0.0211484						0.025611						0.979756							0.00888188
PLCD3_HUMAN-0	PLCD3	PLCD3_HUMAN	HUMAN	Q8N3E9	0	11.0869	11.9127	11.9127	12.308	10513.2	0.243902	0.243902	PLCD3																											11.1561
CABL1_HUMAN-0	CABLES1	CABL1_HUMAN	HUMAN	Q8TDN4	0	11.6187	11.6337	11.6337	11.7205	5593.31	0.219512	0.219512	CABL1				-1.80576						-2.28013						0.0307363							1.51235
CY1_HUMAN-0	CYC1	CY1_HUMAN	HUMAN	P08574	0	12.5324	12.3913	12.3913	12.6456	20319.8	0.487805	0.536585	CY1																											11.6271	11.1517	10.817	10.1396	12.5258
SARM1_HUMAN-0	SARM1	SARM1_HUMAN	HUMAN	Q6SZW1	0	11.3257	12.8856	12.8856	13.6662	18860.1	0.219512	0.219512	SARM1
NSD2_HUMAN-0	NSD2	NSD2_HUMAN	HUMAN	O96028	0	10.1231	11.1958	11.1958	11.8107	9369.92	0.512195	0.512195	NSD2					-0.0880505						-0.100808						0.92045							0.036
STA5B_HUMAN-0	STAT5B	STA5B_HUMAN	HUMAN	P51692	0	10.9789	11.9745	11.9745	12.2651	10566.5	0.341463	0.365854	STA5B					-0.262538						-0.299128						0.767226							0.115077
LEO1_HUMAN-0	LEO1	LEO1_HUMAN	HUMAN	Q8WVC0	0	11.8505	12.9674	12.9674	13.7517	21109.3	0.634146	0.634146	LEO1					-0.943165						-0.837764						0.409535							0.387709
PP4R1_HUMAN-0	PPP4R1	PP4R1_HUMAN	HUMAN	Q8TF05	0	11.4711	12.4312	12.4312	13.4741	28424.7	1.46341	1.46341	PP4R1					0.420243						0.573354						0.570834							0.24349							10.8986
PPIL3_HUMAN-0	PPIL3	PPIL3_HUMAN	HUMAN	Q9H2H8	0	11.2962	11.641	11.645	12.2845	9547.27	0.707317	0.756098	PPIL3				-1.12083	0.302993	-1.83034				-1.30754	0.456324	-1.65395				0.200664	0.651345	0.10825					0.697531	0.186189	0.965572
SAA2_HUMAN-0	SAA2	SAA2_HUMAN	HUMAN	P0DJI9	0	13.2014	13.7406	13.7406	14.3804	30601.9	0.634146	0.658537	SAA2		1.13351	-1.20338					1.10521	-1.11313					0.278171	0.274813						0.555688	0.560962					13.3579
TRI65_HUMAN-0	TRIM65	TRI65_HUMAN	HUMAN	Q6PJ69	0	11.3035	11.9499	11.9499	12.2995	9035.95	0.317073	0.317073	TRI65				-2.57316	-0.782147					-2.33101	-1.00203					0.0274848	0.325247						1.56091	0.487787
KAP0_HUMAN-0	PRKAR1A	KAP0_HUMAN	HUMAN	P10644	0	12.7446	12.6684	12.6889	13.3231	75862.4	1.95122	2.07317	KAP0	-4.02362		-3.55586	-3.09167	-0.446181	-2.98093	-3.35307		-2.09534	-1.82181	-0.415711	-1.75656	0.00202053		0.0439089	0.0775758	0.680318	0.0882879		2.69453		1.35745	1.11027	0.167288	1.0541		19.4457	11.8815			11.8769	10.1033		11.3789		9.65109
ATF6A_HUMAN-0	ATF6	ATF6A_HUMAN	HUMAN	P18850	0	11.4021	12.2045	12.2045	12.913	9896.99	0.341463	0.341463	ATF6A					1.90213						1.82611						0.0789378							1.10271
TF3C5_HUMAN-0	GTF3C5	TF3C5_HUMAN	HUMAN	Q9Y5Q8	0	12.0581	13.3809	13.3809	14.0431	21831.3	0.487805	0.487805	TF3C5					-0.815085						-0.723809						0.475661							0.322703
UCHL5_HUMAN-0	UCHL5	UCHL5_HUMAN	HUMAN	Q9Y5K5	0	12.5054	12.6185	12.6398	13.448	35014.6	1.5122	1.53659	UCHL5				-1.70682	1.43547	-1.92299				-1.99961	2.2247	-2.25287				0.053846	0.0330672	0.0310502					1.26885	1.4806	1.50794						12.263
CO5A3_HUMAN-0	COL5A3	CO5A3_HUMAN	HUMAN	P25940	0	11.4176	11.0464	11.0464	11.2678	2662.06	0.097561	0.097561	CO5A3			-0.831747						-0.672005						0.508015							0.294123					12.0025		10.6448
NRM_HUMAN-0	NRM	NRM_HUMAN	HUMAN	Q8IXM6	0	10.3968	11.9298	11.9298	12.3753	5486.13	0.0731707	0.0731707	NRM
RAE2_HUMAN-0	CHML	RAE2_HUMAN	HUMAN	P26374	0	9.97278	11.0928	11.0928	11.446	4942.49	0.121951	0.121951	RAE2
CTIF_HUMAN-0	CTIF	CTIF_HUMAN	HUMAN	O43310	0	10.126	11.6669	11.6669	12.2635	7425.2	0.097561	0.097561	CTIF
RPAB1_HUMAN-0	POLR2E	RPAB1_HUMAN	HUMAN	P19388	0	12.3659	13.1205	13.1678	14.2131	39564.9	0.853659	0.926829	RPAB1				-3.15477	0.481929					-2.7641	0.667634					0.00982532	0.509657						2.00765	0.292722
IDE_HUMAN-0	IDE	IDE_HUMAN	HUMAN	P14735	0	12.9203	12.4061	12.4122	13.7004	52586	8.19512	8.5122	IDE	-0.954122		-0.370053	-1.20827	0.574174	-1.31396	-1.61614		-0.626813	-2.17077	1.03156	-2.36066	0.112365		0.533637	0.0347286	0.307248	0.0221883		0.949368		0.272754	1.45931	0.512511	1.65388		12.3696	11.4999	12.5546		13.4218	11.1693	10.8603	11.461	11.6627	12.3835
NECP1_HUMAN-0	NECAP1	NECP1_HUMAN	HUMAN	Q8NC96	0	11.7381	12.867	12.867	13.4177	14920.8	0.365854	0.365854	NECP1					-0.358529						-0.481207						0.634117							0.197831
UIMC1_HUMAN-0	UIMC1	UIMC1_HUMAN	HUMAN	Q96RL1	0	9.66945	10.9035	10.9035	11.3068	2630.33	0.170732	0.170732	UIMC1					-0.407967						-0.363032						0.71964							0.142885
NEDD1_HUMAN-0	NEDD1	NEDD1_HUMAN	HUMAN	Q8NHV4	0	11.3462	12.8577	12.8577	13.9089	25326.2	0.268293	0.268293	NEDD1
SI1L3_HUMAN-0	SIPA1L3	SI1L3_HUMAN	HUMAN	O60292	0	11.1524	11.4436	11.4436	11.9686	30526.1	1.02439	1.02439	SI1L3				-3.27593	-2.06179					-2.80051	-2.2295					0.00950933	0.0346541						2.02185	1.46025
LHPL6_HUMAN-0	LHFPL6	LHPL6_HUMAN	HUMAN	Q9Y693	0	10.0619	11.313	11.313	11.557	5243.49	0.121951	0.121951	LHPL6					-0.398689						-0.302714						0.764723							0.116496
AP2M1_HUMAN-0	AP2M1	AP2M1_HUMAN	HUMAN	Q96CW1	0	12.9621	12.5511	12.5539	13.3273	24335.5	2.53659	2.60976	AP2M1	-0.812758		-0.325689	-1.34524	0.132637	-1.45228	-1.34258		-0.340262	-2.48448	0.244962	-2.68217	0.18615		0.735245	0.0167667	0.807601	0.0101967		0.730137		0.133568	1.77555	0.0928033	1.99154		12.8702	12.0485	11.7732		12.1979	10.7296	11.7989		11.5479	11.5623
GALK1_HUMAN-0	GALK1	GALK1_HUMAN	HUMAN	P51570	0	12.7877	12.7029	12.7029	13.2397	30754.6	1.80488	1.80488	GALK1				-1.75185	-0.127718	-2.71315				-2.67945	-0.195346	-3.13694				0.0110549	0.846223	0.00339894					1.95645	0.0725154	2.46866
CEP41_HUMAN-0	CEP41	CEP41_HUMAN	HUMAN	Q9BYV8	0	11.3223	12.1927	12.1927	12.8512	19589.5	0.634146	0.658537	CEP41					-0.64211						-0.745521						0.462183							0.335186
AACS_HUMAN-0	AACS	AACS_HUMAN	HUMAN	Q86V21	0	11.3066	12.3119	12.3119	13.1927	26061.9	0.95122	0.95122	AACS					-1.53426						-2.03782						0.050802							1.29412
A7L3B_HUMAN-0	ATXN7L3B	A7L3B_HUMAN	HUMAN	Q96GX2	0	11.2666	12.4108	12.4108	12.4108	6298.88	0.170732	0.170732	A7L3B					-0.317027						-0.423465						0.675198							0.170569
PPHLN_HUMAN-0	PPHLN1	PPHLN_HUMAN	HUMAN	Q8NEY8	0	10.9081	12.0575	12.0575	12.6213	13679.7	0.414634	0.463415	PPHLN					-0.301176						-0.349816						0.729197							0.137155
UB2J1_HUMAN-0	UBE2J1	UB2J1_HUMAN	HUMAN	Q9Y385	0	12.1794	13.2652	13.2652	13.3439	14591	0.121951	0.121951	UB2J1
DSRAD_HUMAN-0	ADAR	DSRAD_HUMAN	HUMAN	P55265	0	12.14	12.659	12.6829	13.636	45614.8	1.85366	1.92683	DSRAD				-2.30658	0.122105					-1.81678	0.152068					0.0796224	0.880188						1.09896	0.0554244
ACTMP_HUMAN-0	ACTMAP	ACTMP_HUMAN	HUMAN	Q5BKX5	0	11.0557	12.1131	12.1131	12.337	8090.43	0.219512	0.219512	ACTMP					0.211829						0.226324						0.822723							0.0847461
NEUA_HUMAN-0	CMAS	NEUA_HUMAN	HUMAN	Q8NFW8	0	11.103	11.8998	11.9373	13.1016	21650.4	1.09756	1.09756	NEUA				-2.12316	-0.171649					-1.80863	-0.214046					0.0812833	0.832066						1.09	0.0798424							10.792
LRC40_HUMAN-0	LRRC40	LRC40_HUMAN	HUMAN	Q9H9A6	0	10.9984	12.1077	12.1077	12.8112	20973.6	0.707317	0.707317	LRC40					-0.470713						-0.626444						0.536109							0.270747
PTN2_HUMAN-0	PTPN2	PTN2_HUMAN	HUMAN	P17706	0	10.7244	11.8627	11.8627	12.2208	7733.39	0.292683	0.292683	PTN2					-0.279655						-0.31262						0.756977							0.120917
CCD97_HUMAN-0	CCDC97	CCD97_HUMAN	HUMAN	Q96F63	0	10.4267	12.0062	12.0062	12.1848	4751.13	0.097561	0.097561	CCD97					-0.0557744						-0.0459247						0.963751							0.0160351
EPS15_HUMAN-0	EPS15	EPS15_HUMAN	HUMAN	P42566	0	11.6283	11.5253	11.5454	12.078	22184.8	2.31707	2.34146	EPS15				-0.9283	0.690898	-2.31456				-1.2544	0.990231	-2.87291				0.217371	0.328335	0.00662564					0.662798	0.483683	2.17877		12.2762	11.4409			11.3827
CC038_HUMAN-0	C3orf38	CC038_HUMAN	HUMAN	Q5JPI3	0	9.92288	11.1278	11.1278	11.2512	2967.28	0.146341	0.146341	CC038					-0.0637559						-0.0703307						0.94447							0.0248119
KTI12_HUMAN-0	KTI12	KTI12_HUMAN	HUMAN	Q96EK9	0	10.6594	11.795	11.795	12.1379	11533.6	0.121951	0.121951	KTI12					0.38443						0.267955						0.791029							0.101807
TPPC3_HUMAN-0	TRAPPC3	TPPC3_HUMAN	HUMAN	O43617	0	12.694	12.4021	12.4114	13.1752	24944.5	1.92683	1.92683	TPPC3	-1.05254			-1.56665	1.14169	-1.86753	-0.942129			-2.56027	1.86578	-3.05197	0.351653			0.0142463	0.069249	0.00398137		0.453885			1.8463	1.15959	2.39997		12.5923	12.1174			12.6874				11.4131
DYM_HUMAN-0	DYM	DYM_HUMAN	HUMAN	Q7RTS9	0	11.6353	12.6711	12.6711	12.6711	7004.65	0.097561	0.097561	DYM
ATP9A_HUMAN-0	ATP9A	ATP9A_HUMAN	HUMAN	O75110	0	11.4794	13.0393	13.0393	14.4691	52947.8	0.487805	0.487805	ATP9A
NUP93_HUMAN-0	NUP93	NUP93_HUMAN	HUMAN	Q8N1F7	0	11.9831	12.5794	12.5858	13.5617	40017.1	1.85366	1.92683	NUP93				-2.60551	-0.258674	-3.13132				-2.16078	-0.339189	-2.59685				0.0391284	0.736917	0.0146345					1.40751	0.132581	1.83462
CETN3_HUMAN-0	CETN3	CETN3_HUMAN	HUMAN	O15182	0	10.2763	11.5457	11.5457	11.7337	3912.11	0.121951	0.121951	CETN3					-0.732529						-0.6455						0.524498							0.280256
ASCC1_HUMAN-0	ASCC1	ASCC1_HUMAN	HUMAN	Q8N9N2	0	10.5871	11.7421	11.7421	12.0675	5002.7	0.268293	0.268293	ASCC1					0.0599666						0.0744946						0.941148							0.0263422
CD3E_HUMAN-0	CD3E	CD3E_HUMAN	HUMAN	P07766	0	13.3135	12.4128	12.4128	13.0002	13838.7	0.170732	0.170732	CD3E	-1.87373						-1.52403						0.140604							0.852002							13.5837			12.4911		11.1637
GOLP3_HUMAN-0	GOLPH3	GOLP3_HUMAN	HUMAN	Q9H4A6	0	11.2835	12.2429	12.2429	12.353	10203.4	0.146341	0.146341	GOLP3					-3.09811	-2.55654					-2.45966	-2.0297					0.0215155	0.0536443						1.66725	1.27048
EFGM_HUMAN-0	GFM1	EFGM_HUMAN	HUMAN	Q96RP9	0	11.2982	12.3379	12.3511	13.2841	26031.5	1.21951	1.21951	EFGM					-0.478987						-0.635903						0.529837							0.275858
SIA4B_HUMAN-0	ST3GAL2	SIA4B_HUMAN	HUMAN	Q16842	0	11.5949	12.8975	12.994	14.1399	19291.1	0.292683	0.292683	SIA4B					-0.516856						-0.454581						0.653343							0.184859
BRE1A_HUMAN-0	RNF20	BRE1A_HUMAN	HUMAN	Q5VTR2	0	10.2858	10.9825	10.9825	11.7302	17224.4	0.878049	0.902439	BRE1A				-4.10155	-1.39984					-3.06967	-1.48162					0.00484769	0.150045						2.31447	0.82378
TRPV2_HUMAN-0	TRPV2	TRPV2_HUMAN	HUMAN	Q9Y5S1	0	11.8329	13.3491	13.3491	14.1504	45667.7	0.365854	0.365854	TRPV2
ASPC1_HUMAN-0	ASPSCR1	ASPC1_HUMAN	HUMAN	Q9BZE9	0	12.2999	12.6025	12.6025	13.4345	50377.1	2.41463	2.41463	ASPC1				-1.54757	0.345844	-2.88909				-1.62879	0.469916	-2.35534				0.113499	0.64171	0.0250267					0.945007	0.192661	1.6016
MYL9_HUMAN-0	MYL9	MYL9_HUMAN	HUMAN	P24844	0	12.5838	11.7836	11.7836	11.9277	5816.17	0.097561	0.097561	MYL9	-2.02972						-1.63416						0.115309							0.938137							13.1997		11.7207			10.4305
PCH2_HUMAN-0	TRIP13	PCH2_HUMAN	HUMAN	Q15645	0	12.0185	12.2724	12.2778	12.9882	25182.2	1.36585	1.39024	PCH2				-2.1747	0.300932					-1.67854	0.402311					0.103316	0.690221						0.985833	0.161012
NXP20_HUMAN-0	FAM114A1	NXP20_HUMAN	HUMAN	Q8IWE2	0	11.8094	12.7321	12.7321	13.594	15668.6	0.756098	0.804878	NXP20					0.22305						0.363703						0.718636							0.143491
TBCE_HUMAN-0	TBCE	TBCE_HUMAN	HUMAN	Q15813	0	11.6635	12.4656	12.4656	13.3695	33148.6	0.804878	0.853659	TBCE					-1.26642						-1.52849						0.138049							0.859966
HS74L_HUMAN-0	HSPA4L	HS74L_HUMAN	HUMAN	O95757	0	11.5881	12.6725	12.6725	13.8334	42608.6	1.7561	1.80488	HS74L					0.8476						1.16019						0.255455							0.592686
SPF27_HUMAN-0	BCAS2	SPF27_HUMAN	HUMAN	O75934	0	11.1468	12.2416	12.2588	13.3255	14036.6	0.707317	0.707317	SPF27					0.398384						0.551197						0.58573							0.232303
MKLN1_HUMAN-0	MKLN1	MKLN1_HUMAN	HUMAN	Q9UL63	0	10.5347	11.7629	11.7629	12.4651	6571.35	0.365854	0.365854	MKLN1					0.172785						0.212964						0.832959							0.0793765
LMO7_HUMAN-0	LMO7	LMO7_HUMAN	HUMAN	Q8WWI1	0	11.8274	11.3693	11.3693	12.0925	37595.6	2.39024	2.41463	LMO7				-2.55656	-1.18022					-3.54423	-1.26737					0.00127492	0.214479						2.89452	0.668616							13.0002
NU188_HUMAN-0	NUP188	NU188_HUMAN	HUMAN	Q5SRE5	0	10.4661	11.6824	11.6824	11.858	4593.38	0.121951	0.121951	NU188					-1.23763						-1.0949						0.284021							0.546649
SUH_HUMAN-0	RBPJ	SUH_HUMAN	HUMAN	Q06330	0	9.57712	10.8517	10.8517	11.174	2615.08	0.097561	0.097561	SUH
HBEGF_HUMAN-0	HBEGF	HBEGF_HUMAN	HUMAN	Q99075	0	10.5032	11.349	11.349	11.7156	4708.4	0.268293	0.268293	HBEGF					-0.194138						-0.252757						0.802307							0.0956596
EIF1(.|B)_HUMAN-0,0	EIF1;EIF1B	EIF1(.|B)_HUMAN	HUMAN	O60739;P41567	0	12.4282	12.563	12.563	12.8935	14602.9	0.853659	0.926829	EIF1(.|B),0				-1.56707	0.816949	-1.66633				-2.05075	1.21723	-1.92316				0.0480764	0.231914	0.0628834					1.31807	0.634673	1.20146		11.9834				12.5479
DAA10_HUMAN-0	DNAAF10	DAA10_HUMAN	HUMAN	Q96MX6	0	11.4619	12.402	12.402	13.2012	20636.3	0.756098	0.756098	DAA10					0.262061						0.309219						0.759534							0.119453
CORO7_HUMAN-0	CORO7	CORO7_HUMAN	HUMAN	P57737	0	12.3585	13.0554	13.0554	13.9727	39552	1.02439	1.02439	CORO7				-2.99861	-0.228724					-2.66428	-0.307244					0.0126662	0.760937						1.89735	0.118652
ZFAN6_HUMAN-0	ZFAND6	ZFAN6_HUMAN	HUMAN	Q6FIF0	0	10.2619	11.3389	11.3389	11.6124	3611.09	0.243902	0.243902	ZFAN6					0.569344						0.72675						0.473648							0.324545							11.1131
BORC7_HUMAN-0	BORCS7	BORC7_HUMAN	HUMAN	Q96B45	0	11.9376	13.0902	13.0902	13.2801	12191.6	0.195122	0.195122	BORC7					0.464119						0.398352						0.693761							0.15879
TCAL3_HUMAN-0	TCEAL3	TCAL3_HUMAN	HUMAN	Q969E4	0	11.9572	12.7769	12.7769	13.6788	16742.9	0.536585	0.536585	TCAL3
ABCE1_HUMAN-0	ABCE1	ABCE1_HUMAN	HUMAN	P61221	0	12.5235	12.1846	12.1856	12.8207	31359.4	2.80488	3.02439	ABCE1				-1.65493	1.03319	-1.64733				-2.7407	1.71104	-2.72811				0.00920775	0.0950305	0.00950686					2.03585	1.02214	2.02196
HV741_HUMAN-0	IGHV7-4-1	HV741_HUMAN	HUMAN	A0A0J9YVY3	0	9.78746	10.699	10.699	10.699	1692.28	0.121951	0.121951	HV741
MGST1_HUMAN-0	MGST1	MGST1_HUMAN	HUMAN	P10620	0	11.0134	11.7569	11.7569	12.4345	11746.3	0.268293	0.292683	MGST1																											11.3805	10.6129			11.4126
OSBL2_HUMAN-0	OSBPL2	OSBL2_HUMAN	HUMAN	Q9H1P3	0	9.72919	10.9818	10.9818	10.9818	2128.06	0.0731707	0.0731707	OSBL2					-0.911103						-0.749344						0.460951							0.336346
WDR3_HUMAN-0	WDR3	WDR3_HUMAN	HUMAN	Q9UNX4	0	11.4042	12.4516	12.4516	13.1882	14312.8	0.536585	0.536585	WDR3					0.108107						0.123498						0.90263							0.0444904
FBLI1_HUMAN-0	FBLIM1	FBLI1_HUMAN	HUMAN	Q8WUP2	0	11.2815	12.217	12.217	12.5521	10337.9	0.390244	0.439024	FBLI1					-0.70084						-0.954485						0.348024							0.458391
TTF2_HUMAN-0	TTF2	TTF2_HUMAN	HUMAN	Q9UNY4	0	9.8378	11.0119	11.0119	11.6697	15939.4	0.365854	0.414634	TTF2					-1.89799						-1.47886						0.152217							0.817537
NR2CA_HUMAN-0	NR2C2AP	NR2CA_HUMAN	HUMAN	Q86WQ0	0	10.9203	11.7009	11.7009	12.4134	8181.35	0.560976	0.560976	NR2CA					0.775059	-1.66404					1.05684	-1.43506					0.299326	0.161992						0.523855	0.790507
RM48_HUMAN-0	MRPL48	RM48_HUMAN	HUMAN	Q96GC5	0	10.7427	11.908	11.908	12.1577	7887.25	0.121951	0.146341	RM48					-0.390107						-0.30251						0.764876							0.116409
CE152_HUMAN-0	CEP152	CE152_HUMAN	HUMAN	O94986	0	11.838	11.7582	11.7582	11.7582	4580.62	0.097561	0.097561	CE152					1.41725	-0.922641					1.14875	-0.647656					0.262007	0.523371						0.581687	0.281191
DPP9_HUMAN-0	DPP9	DPP9_HUMAN	HUMAN	Q86TI2	0	12.4325	13.2486	13.2491	14.4476	76019.8	2.02439	2.21951	DPP9				-2.66138	0.388325					-2.26666	0.522931					0.0310633	0.605003						1.50775	0.218242
U119B_HUMAN-0	UNC119B	U119B_HUMAN	HUMAN	A6NIH7	0	11.5293	11.6999	11.6999	12.049	9668.37	0.609756	0.609756	U119B				-2.1577	0.100574					-2.27254	0.129734					0.0301537	0.897617						1.52066	0.0469089			11.5339			9.54502
B4GN1_HUMAN-0	B4GALNT1	B4GN1_HUMAN	HUMAN	Q00973	0	9.34434	10.3907	10.3907	10.8022	1874.56	0.0731707	0.0731707	B4GN1
RCL1_HUMAN-0	RCL1	RCL1_HUMAN	HUMAN	Q9Y2P8	0	10.3165	11.7625	11.7625	12.4019	6182.65	0.195122	0.195122	RCL1					-0.89826						-0.792909						0.43531							0.361202
CPSF2_HUMAN-0	CPSF2	CPSF2_HUMAN	HUMAN	Q9P2I0	0	11.9456	13.0927	13.0927	14.2927	38363	1.41463	1.43902	CPSF2					-0.038995						-0.0487047						0.961501							0.0170502
SHLB1_HUMAN-0	SH3GLB1	SHLB1_HUMAN	HUMAN	Q9Y371	0	12.032	11.8475	11.8772	12.7781	22644.2	1.58537	1.60976	SHLB1				-1.9831	-0.375927	-1.78506				-3.01412	-0.606032	-2.87769				0.00457577	0.548103	0.00654396					2.33954	0.261138	2.18416
UBR1_HUMAN-0	UBR1	UBR1_HUMAN	HUMAN	Q8IWV7	0	9.99569	10.9368	10.9368	11.4915	4205.3	0.292683	0.292683	UBR1					0.189604						0.211752						0.833895							0.0788888
IRS2_HUMAN-0	IRS2	IRS2_HUMAN	HUMAN	Q9Y4H2	0	11.4159	12.4625	12.4625	13.6154	44716.6	0.634146	0.658537	IRS2
LZTL1_HUMAN-0	LZTFL1	LZTL1_HUMAN	HUMAN	Q9NQ48	0	10.9111	11.914	11.914	12.7719	10450.7	0.609756	0.609756	LZTL1					0.7005						0.953163						0.348402							0.45792
CKLF3_HUMAN-0	CMTM3	CKLF3_HUMAN	HUMAN	Q96MX0	0	12.0949	12.6428	12.6428	12.6428	9702.18	0.097561	0.097561	CKLF3				-1.92163						-1.59333						0.123684							0.907686
PFD1_HUMAN-0	PFDN1	PFD1_HUMAN	HUMAN	O60925	0	12.7422	12.7234	12.7234	13.6236	29529.9	1.43902	1.43902	PFD1				-1.57949	0.812398	-1.93305				-2.28069	1.24421	-1.70926				0.0289669	0.221947	0.0965331					1.5381	0.653751	1.01532						10.2621
TOPK_HUMAN-0	PBK	TOPK_HUMAN	HUMAN	Q96KB5	0	10.8821	11.6278	11.6278	11.8134	7209.37	0.268293	0.292683	TOPK				-3.4102	-1.19994					-2.66586	-1.2585					0.0130405	0.219421						1.88471	0.658721
TTC7B_HUMAN-0	TTC7B	TTC7B_HUMAN	HUMAN	Q86TV6	0	12.2647	12.0114	12.0114	12.5487	42642.8	0.780488	0.853659	TTC7B				-1.24048						-1.22886						0.22975							0.638744
NMT2_HUMAN-0	NMT2	NMT2_HUMAN	HUMAN	O60551	0	11.5323	12.2876	12.2876	13.2112	14332.7	0.707317	0.707317	NMT2					0.865408						1.25856						0.217914							0.661714
BDNF_HUMAN-0	BDNF	BDNF_HUMAN	HUMAN	P23560	0	9.98566	11.2899	11.2899	11.4047	3249.12	0.195122	0.195122	BDNF					-0.243661						-0.287894						0.775631							0.110345
HMGA2_HUMAN-0	HMGA2	HMGA2_HUMAN	HUMAN	P52926	0	11.9954	12.8697	12.9314	13.79	14437	0.243902	0.292683	HMGA2
RPF1_HUMAN-0	RPF1	RPF1_HUMAN	HUMAN	Q9H9Y2	0	11.1207	12.5344	12.5344	12.8309	7907.88	0.097561	0.097561	RPF1					-1.05402						-0.850417						0.40352							0.394135
TSR2_HUMAN-0	TSR2	TSR2_HUMAN	HUMAN	Q969E8	0	11.3893	12.2573	12.2573	12.2573	5257.14	0.146341	0.146341	TSR2																															11.0722
SNX12_HUMAN-0	SNX12	SNX12_HUMAN	HUMAN	Q9UMY4	0	12.6548	12.9675	12.9675	13.7503	35603.7	1.36585	1.5122	SNX12				-1.94788	0.719632	-2.23326				-2.56754	1.07998	-2.01094				0.015128	0.288237	0.0528372					1.82022	0.54025	1.27706						12.6319
NDUF4_HUMAN-0	NDUFAF4	NDUF4_HUMAN	HUMAN	Q9P032	0	11.0452	12.0119	12.0119	12.8168	17716.5	0.219512	0.219512	NDUF4
MMP17_HUMAN-0	MMP17	MMP17_HUMAN	HUMAN	Q9ULZ9	0	11.2571	11.9412	11.9412	12.0934	4992.79	0.170732	0.170732	MMP17																																		10.5699
ULK3_HUMAN-0	ULK3	ULK3_HUMAN	HUMAN	Q6PHR2	0	9.4204	10.9803	10.9803	11.5348	5725.68	0.146341	0.146341	ULK3
M3K11_HUMAN-0	MAP3K11	M3K11_HUMAN	HUMAN	Q16584	0	9.04408	10.5627	10.5627	11.3058	5368.68	0.121951	0.121951	M3K11
TR112_HUMAN-0	TRMT112	TR112_HUMAN	HUMAN	Q9UI30	0	13.9017	13.8807	13.9017	14.3089	41726	1.02439	1.07317	TR112				-2.64038	0.184445	-2.35564				-3.18251	0.253118	-2.50403				0.00318009	0.801751	0.0174103					2.49756	0.0959607	1.75919
CYTSA_HUMAN-0	SPECC1L	CYTSA_HUMAN	HUMAN	Q69YQ0	0	10.2263	11.7257	11.7257	12.3775	16975.5	0.292683	0.292683	CYTSA					-1.09702						-0.853797						0.401681							0.396119
MSS4_HUMAN-0	RABIF	MSS4_HUMAN	HUMAN	P47224	0	12.0277	12.0671	12.0671	12.3115	11415.9	0.268293	0.268293	MSS4	-1.58216						-1.52713						0.138385							0.85891							12.1583				12.371		10.4839	10.8812
MCCB_HUMAN-0	MCCC2	MCCB_HUMAN	HUMAN	Q9HCC0	0	10.4962	11.4023	11.4023	12.2385	14602.9	0.414634	0.414634	MCCB					-0.471586						-0.376922						0.709552							0.149016							10.2372
CBR4_HUMAN-0	CBR4	CBR4_HUMAN	HUMAN	Q8N4T8	0	8.92293	10.4828	10.4828	10.4828	1654.55	0.0487805	0.0487805	CBR4
GORS2_HUMAN-0	GORASP2	GORS2_HUMAN	HUMAN	Q9H8Y8	0	12.2116	12.7142	12.7362	13.5469	29797.6	0.804878	0.95122	GORS2				-2.21281	-0.224991					-1.65881	-0.281104					0.107596	0.780565						0.968205	0.107591							12.0413
CPLN1_HUMAN-0	CPLANE1	CPLN1_HUMAN	HUMAN	Q9H799	0	11.6763	12.6499	12.6499	12.6499	7052.2	0.219512	0.219512	CPLN1		0.745789						0.704039						0.487235							0.312261							11.9286
BAG3_HUMAN-0	BAG3	BAG3_HUMAN	HUMAN	O95817	0	12.4537	12.2935	12.309	13.3845	42313.9	3.43902	3.68293	BAG3				-1.56932	0.421136	-1.88775				-2.67318	0.717363	-3.03169				0.0110172	0.477544	0.00436727					1.95793	0.320986	2.35979						11.4502
XRN1_HUMAN-0	XRN1	XRN1_HUMAN	HUMAN	Q8IZH2	0	10.2489	11.3855	11.3855	11.6939	11256.8	0.317073	0.317073	XRN1					-1.75681						-1.66899						0.107627							0.96808
HMGB3_HUMAN-0	HMGB3	HMGB3_HUMAN	HUMAN	O15347	0	11.6731	12.7075	12.7075	12.8053	7698.84	0.146341	0.146341	HMGB3																															11.7769
DNJB6_HUMAN-0	DNAJB6	DNJB6_HUMAN	HUMAN	O75190	0	13.1937	12.9568	12.9962	13.9982	32297.3	1.68293	1.78049	DNJB6				-1.8243	0.707751	-1.8055				-2.92217	1.13368	-2.72666				0.00582857	0.264042	0.00963193					2.23444	0.578327	2.01629
FBSP1_HUMAN-0	FBXO45	FBSP1_HUMAN	HUMAN	P0C2W1	0	10.9901	12.4702	12.4702	13.0557	15430.4	0.146341	0.146341	FBSP1
CFA20_HUMAN-0	CFAP20	CFA20_HUMAN	HUMAN	Q9Y6A4	0	11.408	12.2199	12.2199	12.612	8471.5	0.365854	0.365854	CFA20					0.505564						0.690352						0.495473							0.30498
AK17A_HUMAN-0	AKAP17A	AK17A_HUMAN	HUMAN	Q02040	0	13.4409	14.241	14.241	14.241	26976.5	0.097561	0.097561	AK17A				-3.60723	-1.34109					-2.57156	-1.10395					0.0167636	0.280589						1.77563	0.551929
LYPL1_HUMAN-0	LYPLAL1	LYPL1_HUMAN	HUMAN	Q5VWZ2	0	11.9316	12.7744	12.7744	13.8096	26482.5	0.804878	0.804878	LYPL1				-1.56707	-0.37305					-1.3563	-0.510509					0.185494	0.613567						0.731671	0.212138
PDIA5_HUMAN-0	PDIA5	PDIA5_HUMAN	HUMAN	Q14554	0	10.9592	11.9611	11.9611	12.8828	17491.5	0.878049	0.878049	PDIA5					-0.15489						-0.202026						0.84131							0.0750441
PLF4_HUMAN-0	PF4	PLF4_HUMAN	HUMAN	P02776	0	10.3188	11.2069	11.2069	11.5733	3478.34	0.146341	0.146341	PLF4
RN121_HUMAN-0	RNF121	RN121_HUMAN	HUMAN	Q9H920	0	10.3446	11.8714	11.8714	11.8714	4385.68	0.0487805	0.0487805	RN121
PKHH1_HUMAN-0	PLEKHH1	PKHH1_HUMAN	HUMAN	Q9ULM0	0	12.3528	11.1625	11.1625	11.1625	2315.55	0.0487805	0.0487805	PKHH1
ZMYM2_HUMAN-0	ZMYM2	ZMYM2_HUMAN	HUMAN	Q9UBW7	0	9.96352	11.5234	11.5234	11.9777	5650.65	0.097561	0.097561	ZMYM2
UQCC2_HUMAN-0	UQCC2	UQCC2_HUMAN	HUMAN	Q9BRT2	0	8.91584	10.4562	10.4562	10.4562	1636.57	0.0487805	0.0487805	UQCC2
GPSM1_HUMAN-0	GPSM1	GPSM1_HUMAN	HUMAN	Q86YR5	0	10.6443	11.7593	11.7593	12.4649	17496.4	0.317073	0.317073	GPSM1
GFPT2_HUMAN-0	GFPT2	GFPT2_HUMAN	HUMAN	O94808	0	10.3977	11.4963	11.4987	12.5679	20071.2	0.804878	0.804878	GFPT2					-0.223291						-0.245468						0.808026							0.0925747
RFA3_HUMAN-0	RPA3	RFA3_HUMAN	HUMAN	P35244	0	12.2525	12.709	12.709	13.2446	15616.2	0.634146	0.634146	RFA3					1.06874	-1.76391					1.50945	-1.92974					0.14133	0.0628522						0.849765	1.20168						11.3482
RIPL1_HUMAN-0	RILPL1	RIPL1_HUMAN	HUMAN	Q5EBL4	0	11.5399	12.037	12.037	12.4524	11241.3	0.609756	0.609756	RIPL1				-1.55818	-0.830388					-1.76701	-1.12552					0.0877726	0.269616						1.05664	0.569255
MEPCE_HUMAN-0	MEPCE	MEPCE_HUMAN	HUMAN	Q7L2J0	0	12.8839	13.4557	13.4557	13.7953	23423.1	0.609756	0.609756	MEPCE					-0.559433	-3.03568					-0.481445	-2.02363					0.634088	0.0530328						0.19785	1.27546
GLMN_HUMAN-0	GLMN	GLMN_HUMAN	HUMAN	Q92990	0	10.3719	11.4097	11.4367	12.0719	6101.03	0.390244	0.390244	GLMN					0.202694						0.250909						0.803721							0.0948948
RPB7_HUMAN-0	POLR2G	RPB7_HUMAN	HUMAN	P62487	0	10.348	11.4092	11.4092	12.1644	5495.86	0.146341	0.146341	RPB7
CCD50_HUMAN-0	CCDC50	CCD50_HUMAN	HUMAN	Q8IVM0	0	12.4107	12.026	12.026	12.8649	20459.1	1.65854	1.7561	CCD50				-0.986268	0.178511	-1.0178				-1.47716	0.252069	-1.4372				0.148109	0.802385	0.159079					0.829417	0.0956173	0.798388
S14L1_HUMAN-0	SEC14L1	S14L1_HUMAN	HUMAN	Q92503	0	11.7736	12.4019	12.4019	13.0934	32646.3	0.829268	0.878049	S14L1				-2.36224						-1.91649						0.0668311							1.17502
CREL1_HUMAN-0	CRELD1	CREL1_HUMAN	HUMAN	Q96HD1	0	11.1405	12.11	12.2277	13.1765	13736.6	0.390244	0.390244	CREL1
CHM1A_HUMAN-0	CHMP1A	CHM1A_HUMAN	HUMAN	Q9HD42	0	12.0415	12.2478	12.2478	12.6007	14866.6	0.585366	0.634146	CHM1A				-1.97145	-1.14906	-2.23566				-1.70522	-1.57147	-2.73473				0.0981769	0.126245	0.0102385					1.00799	0.898787	1.98976
PRC2A_HUMAN-0	PRRC2A	PRC2A_HUMAN	HUMAN	P48634	0	11.6807	12.5496	12.598	13.6874	27734.8	1.34146	1.34146	PRC2A					0.12608	-1.0149					0.179398	-0.913324					0.858876	0.368619						0.0660696	0.433422
CO040_HUMAN-0	C15orf40	CO040_HUMAN	HUMAN	Q8WUR7	0	8.85304	10.2303	10.2303	10.2303	1208.37	0.0731707	0.0731707	CO040					-0.326716						-0.269085						0.79017							0.10228
IMDH1_HUMAN-0	IMPDH1	IMDH1_HUMAN	HUMAN	P20839	0	11.6408	12.616	12.616	13.4496	24351.8	0.95122	0.97561	IMDH1					-0.361452						-0.482774						0.632888							0.198673				11.6591
UB2G1_HUMAN-0	UBE2G1	UB2G1_HUMAN	HUMAN	P62253	0	11.6823	12.176	12.176	12.4706	11029.7	0.317073	0.317073	UB2G1				-1.21049	-0.212337	-1.70219				-0.821592	-0.203814	-1.15532				0.418522	0.840031	0.258106					0.378282	0.0757048	0.588202
NAA50_HUMAN-0	NAA50	NAA50_HUMAN	HUMAN	Q9GZZ1	0	12.7776	13.7022	13.7312	14.7588	59462.1	1.34146	1.60976	NAA50					0.367998						0.462523						0.647165							0.188985
BOP1_HUMAN-0	BOP1	BOP1_HUMAN	HUMAN	Q14137	0	12.1992	12.4821	12.4821	13.4745	40672.1	1.7561	1.7561	BOP1					1.86973	-1.50572					2.75988	-1.72159					0.00962886	0.0951293						2.01643	1.02169
WDR6_HUMAN-0	WDR6	WDR6_HUMAN	HUMAN	Q9NNW5	0	10.9876	12.1119	12.1119	12.8495	15512.4	0.658537	0.658537	WDR6					-0.138348						-0.185435						0.854181							0.0684499
CDCA5_HUMAN-0	CDCA5	CDCA5_HUMAN	HUMAN	Q96FF9	0	9.69731	11.0442	11.0442	11.0442	2144.82	0.097561	0.097561	CDCA5					-0.150065						-0.133067						0.895208							0.048076
CCD9B_HUMAN-0	CCDC9B	CCD9B_HUMAN	HUMAN	Q6ZUT6	0	10.9851	12.0587	12.0587	12.7568	10379.5	0.390244	0.390244	CCD9B					-0.611422						-0.76425						0.451125							0.345703
SRFB1_HUMAN-0	SRFBP1	SRFB1_HUMAN	HUMAN	Q8NEF9	0	12.1445	12.2185	12.2185	12.4832	8687.98	0.146341	0.146341	SRFB1					3.19138						2.83191						0.00902027							2.04478
OSBP1_HUMAN-0	OSBP	OSBP1_HUMAN	HUMAN	P22059	0	11.4296	12.0545	12.0545	12.9675	21325.8	1.17073	1.19512	OSBP1				-1.23043	0.845156					-1.03897	1.1894					0.307139	0.243629						0.512665	0.613271
UBA5_HUMAN-0	UBA5	UBA5_HUMAN	HUMAN	Q9GZZ9	0	11.3026	11.5963	11.5992	12.2282	10093.5	0.682927	0.756098	UBA5					0.548933	-1.89775					0.841793	-2.55607					0.406163	0.0155466						0.3913	1.80837						11.0231
RPAB4_HUMAN-0	POLR2K	RPAB4_HUMAN	HUMAN	P53803	0	11.5195	12.7315	12.7315	12.9953	9744.24	0.195122	0.195122	RPAB4					-1.0092						-0.90745						0.372523							0.428847
TBL2_HUMAN-0	TBL2	TBL2_HUMAN	HUMAN	Q9Y4P3	0	11.5659	13.0962	13.0962	14.4482	38518.1	0.341463	0.341463	TBL2
POGZ_HUMAN-0	POGZ	POGZ_HUMAN	HUMAN	Q7Z3K3	0	10.6047	11.885	11.885	12.3385	7693.05	0.414634	0.414634	POGZ					-0.451074						-0.532331						0.598861							0.222674
CKLF4_HUMAN-0	CMTM4	CKLF4_HUMAN	HUMAN	Q8IZR5	0	11.1647	11.6094	11.6094	11.9665	10120.5	0.121951	0.146341	CKLF4						-2.19149						-1.83213						0.0789009							1.10292
ERLN1_HUMAN-0	ERLIN1	ERLN1_HUMAN	HUMAN	O75477	0	11.0755	12.2486	12.2486	13.1451	22735.4	0.341463	0.365854	ERLN1																											11.0835
ATG3_HUMAN-0	ATG3	ATG3_HUMAN	HUMAN	Q9NT62	0	11.8499	12.0229	12.0494	13.1452	21155.3	1.70732	1.70732	ATG3				-1.62541	0.767539	-1.59462				-2.20019	1.19968	-1.439				0.0347008	0.238571	0.15931					1.45966	0.622383	0.797758		12.0081				11.2639
MA7D1_HUMAN-0	MAP7D1	MA7D1_HUMAN	HUMAN	Q3KQU3	0	10.5454	11.9225	11.9225	12.2315	7071.73	0.170732	0.170732	MA7D1					-1.05112						-0.936254						0.358121							0.44597
TULP4_HUMAN-0	TULP4	TULP4_HUMAN	HUMAN	Q9NRJ4	0	12.8323	12.0957	12.0957	12.0957	4498.13	0.0731707	0.0731707	TULP4																													11.6533
VP26B_HUMAN-0	VPS26B	VP26B_HUMAN	HUMAN	Q4G0F5	0	9.54002	10.9128	10.9128	11.5663	4035.11	0.170732	0.195122	VP26B					-0.331494						-0.272996						0.787198							0.103916
RNF34_HUMAN-0	RNF34	RNF34_HUMAN	HUMAN	Q969K3	0	9.48438	10.9946	10.9946	11.5785	8192.75	0.121951	0.121951	RNF34
TLK2_HUMAN-0	TLK2	TLK2_HUMAN	HUMAN	Q86UE8	0	11.5431	11.4262	11.4262	11.6424	5317.78	0.195122	0.195122	TLK2				-1.05385	0.933145	-1.04745				-1.03434	0.7478	-0.839402				0.310905	0.461575	0.409218					0.507373	0.335758	0.388045
DJC21_HUMAN-0	DNAJC21	DJC21_HUMAN	HUMAN	Q5F1R6	0	9.46282	10.7525	10.7525	10.7525	1756.07	0.097561	0.097561	DJC21					-0.585619						-0.521893						0.60635							0.217277
CENPV_HUMAN-0	CENPV	CENPV_HUMAN	HUMAN	Q7Z7K6	0	11.3708	12.4424	12.4424	12.7599	11184.6	0.317073	0.317073	CENPV					-1.11165						-1.33175						0.194102							0.711969
JMJD8_HUMAN-0	JMJD8	JMJD8_HUMAN	HUMAN	Q96S16	0	11.7649	12.9733	12.9733	13.5861	13650	0.268293	0.268293	JMJD8
PGTA_HUMAN-0	RABGGTA	PGTA_HUMAN	HUMAN	Q92696	0	12.0279	12.3644	12.3644	13.1977	53304.9	2.53659	2.53659	PGTA	-1.55308			-1.25266	1.66052		-0.980756			-1.02123	2.34474		0.334321			0.315066	0.0256352			0.475837			0.501598	1.59116							11.8592				10.3061
ABL1_HUMAN-0	ABL1	ABL1_HUMAN	HUMAN	P00519	0	10.7142	12.2326	12.2326	13.1176	20932.6	0.292683	0.292683	ABL1
MYCT_HUMAN-0	SLC2A13	MYCT_HUMAN	HUMAN	Q96QE2	0	9.76558	11.312	11.312	11.7686	5332.16	0.097561	0.097561	MYCT
WBP2_HUMAN-0	WBP2	WBP2_HUMAN	HUMAN	Q969T9	0	13.3534	12.8884	12.8884	13.5398	22899.8	2.36585	2.43902	WBP2	-0.73647		-1.4479	-1.4493	0.268107	-1.57186	-1.05034		-1.9316	-2.4961	0.461754	-2.70718	0.299056		0.0595917	0.0162083	0.646437	0.00949577		0.524248		1.22481	1.79026	0.189474	2.02247		13.3739			10.6538	13.2805		12.1095	10.8604	11.8735	11.955
NEGR1_HUMAN-0	NEGR1	NEGR1_HUMAN	HUMAN	Q7Z3B1	0	10.5855	11.8091	11.8179	12.1543	5894.74	0.243902	0.243902	NEGR1					-0.541702						-0.49549						0.624426							0.204519
BUD31_HUMAN-0	BUD31	BUD31_HUMAN	HUMAN	P41223	0	10.5612	11.6701	11.6701	12.4244	7114	0.268293	0.317073	BUD31					-1.17616						-1.41108						0.169667							0.770403
DCTN5_HUMAN-0	DCTN5	DCTN5_HUMAN	HUMAN	Q9BTE1	0	11.1477	12.234	12.3004	12.9242	9636.11	0.268293	0.292683	DCTN5					-0.814387						-0.974116						0.338665							0.470229
5MP1_HUMAN-0	BZW2	5MP1_HUMAN	HUMAN	Q9Y6E2	0	12.2228	12.8828	12.8828	13.5364	31430.2	1.07317	1.07317	5MP1				-1.8788	-0.561548					-1.88953	-0.705942					0.06854	0.485682						1.16406	0.313648
PPIH_HUMAN-0	PPIH	PPIH_HUMAN	HUMAN	O43447	0	12.8438	12.5873	12.6189	13.522	33520.9	1.92683	1.97561	PPIH				-1.73764	0.262837	-2.01752				-2.80064	0.423628	-3.25174				0.0078995	0.674168	0.00237096					2.1024	0.171232	2.62508
NCBP2_HUMAN-0	NCBP2	NCBP2_HUMAN	HUMAN	P52298	0	13.0243	13.6592	13.6592	13.871	22175.3	0.414634	0.414634	NCBP2					1.46579	-1.36063					2.11259	-1.17661					0.0430853	0.24862						1.36567	0.604463
MYCBP_HUMAN-0	MYCBP	MYCBP_HUMAN	HUMAN	Q99417	0	12.8026	12.5929	12.5985	13.9054	31300.5	1.92683	1.92683	MYCBP				-1.22321	0.576175	-1.91179				-2.06453	0.972468	-3.22672				0.0456733	0.33682	0.00254016					1.34034	0.472602	2.59514
PIR_HUMAN-0	PIR	PIR_HUMAN	HUMAN	O00625	0	10.9034	12.0368	12.0368	12.5393	9599.28	0.341463	0.365854	PIR					-1.04724						-0.999431						0.32648							0.486144
ESF1_HUMAN-0	ESF1	ESF1_HUMAN	HUMAN	Q9H501	0	10.2559	11.5537	11.5537	12.6765	8070.02	0.365854	0.365854	ESF1					-1.33258						-1.18655						0.24616							0.608783
DPOD2_HUMAN-0	POLD2	DPOD2_HUMAN	HUMAN	P49005	0	11.6875	12.5624	12.5624	13.4544	17246.6	0.707317	0.707317	DPOD2					0.35625						0.472044						0.640436							0.193524
LYAR_HUMAN-0	LYAR	LYAR_HUMAN	HUMAN	Q9NX58	0	9.16353	10.0091	10.166	10.7539	1741.8	0.170732	0.170732	LYAR
PD1L1_HUMAN-0	CD274	PD1L1_HUMAN	HUMAN	Q9NZQ7	0	12.8474	12.5949	12.6164	13.4631	18440.1	1.09756	1.14634	PD1L1				-1.34351	0.272008	-1.61473				-2.23779	0.427155	-2.53573				0.0313503	0.671746	0.0155843					1.50376	0.172795	1.80731
PRPK_HUMAN-0	TP53RK	PRPK_HUMAN	HUMAN	Q96S44	0	11.6712	13.0598	13.0619	13.7357	16666.4	0.170732	0.170732	PRPK					-1.1524						-1.00937						0.32249							0.491484
HMGCL_HUMAN-0	HMGCL	HMGCL_HUMAN	HUMAN	P35914	0	11.0203	11.9853	11.9853	12.8894	10070.3	0.341463	0.341463	HMGCL					-0.68283						-0.68982						0.496677							0.303926							11.4859
TX1B3_HUMAN-0	TAX1BP3	TX1B3_HUMAN	HUMAN	O14907	0	12.9962	12.7869	12.7869	12.9028	18770.1	0.780488	0.780488	TX1B3	-1.64705			-1.16481	1.01304	-1.64146	-1.23638			-1.5051	1.3884	-2.121	0.223722			0.140368	0.172908	0.0403437		0.65029			0.852732	0.762185	1.39422		13.3269			12.3318	12.3121			11.0099
TSSC4_HUMAN-0	TSSC4	TSSC4_HUMAN	HUMAN	Q9Y5U2	0	11.4976	12.7	12.7	13.5981	13494.5	0.414634	0.414634	TSSC4					-0.056642						-0.05448						0.956955							0.0191086
SPG21_HUMAN-0	SPG21	SPG21_HUMAN	HUMAN	Q9NZD8	0	11.659	13.1968	13.1968	14.1066	27428.8	0.170732	0.170732	SPG21
UBP32_HUMAN-0	USP32	UBP32_HUMAN	HUMAN	Q8NFA0	0	10.9938	10.861	10.861	11.1811	12073.4	0.658537	0.682927	UBP32				-1.95581	-1.8045					-2.55686	-1.61154					0.0162836	0.118303						1.78825	0.927003
RAB2B_HUMAN-0	RAB2B	RAB2B_HUMAN	HUMAN	Q8WUD1	0	9.87693	11.4368	11.4368	11.4368	3213.62	0.0487805	0.0487805	RAB2B
ILRL1_HUMAN-0	IL1RL1	ILRL1_HUMAN	HUMAN	Q01638	0	11.0972	12.2738	12.2738	12.7051	7917.59	0.195122	0.195122	ILRL1
TIA1_HUMAN-0	TIA1	TIA1_HUMAN	HUMAN	P31483	0	10.9601	11.923	11.923	12.3243	7935.59	0.195122	0.195122	TIA1					-0.514348						-0.531899						0.599323							0.222339
PRP31_HUMAN-0	PRPF31	PRP31_HUMAN	HUMAN	Q8WWY3	0	10.8999	12.1321	12.1412	13.3266	14813.3	0.560976	0.585366	PRP31					-1.82538						-1.71297						0.0982068							1.00786
CUL5_HUMAN-0	CUL5	CUL5_HUMAN	HUMAN	Q93034	0	11.1378	12.4034	12.4034	12.9372	17260.1	0.390244	0.390244	CUL5					-0.927388						-0.93343						0.359548							0.444243			11.844
HBS1L_HUMAN-0	HBS1L	HBS1L_HUMAN	HUMAN	Q9Y450	0	10.6721	11.4543	11.4543	12.3044	12314.6	0.780488	0.804878	HBS1L					0.0298843						0.0397821						0.96854							0.0138824
SHSA2_HUMAN-0	SHISA2	SHSA2_HUMAN	HUMAN	Q6UWI4	0	11.2703	11.2632	11.2632	11.4354	5143.97	0.195122	0.195122	SHSA2				-1.66803		-1.57692				-1.43942		-1.72128				0.161991		0.0971073					0.79051		1.01275
SLTM_HUMAN-0	SLTM	SLTM_HUMAN	HUMAN	Q9NWH9	0	11.7675	12.6135	12.6143	13.3264	23942.7	1.07317	1.12195	SLTM					1.12206						1.48786						0.147246							0.831956
SBDS_HUMAN-0	SBDS	SBDS_HUMAN	HUMAN	Q9Y3A5	0	11.8069	12.2358	12.2768	13.026	19458.2	1.14634	1.14634	SBDS	-1.11561				0.374014		-0.783835				0.554001		0.439295				0.583693			0.357244				0.233815						11.0478				9.93224
KDM1A_HUMAN-0	KDM1A	KDM1A_HUMAN	HUMAN	O60341	0	10.6291	12.0054	12.0054	12.5526	6562.87	0.146341	0.146341	KDM1A					-0.312135						-0.257004						0.799372							0.097251
CDC27_HUMAN-0	CDC27	CDC27_HUMAN	HUMAN	P30260	0	10.8673	11.8972	11.8972	12.38	7495.56	0.268293	0.268293	CDC27					-0.158924						-0.171952						0.86481							0.0630794			11.5266
ACES_HUMAN-0	ACHE	ACES_HUMAN	HUMAN	P22303	0	9.4996	10.7784	10.7784	11.0713	2314.41	0.097561	0.097561	ACES
NICOL_HUMAN-0	NICOL1	NICOL_HUMAN	HUMAN	Q5BLP8	0	11.4612	12.6791	12.6791	13.0535	9343.05	0.219512	0.219512	NICOL
KC1G3_HUMAN-0	CSNK1G3	KC1G3_HUMAN	HUMAN	Q9Y6M4	0	12.3535	11.8675	11.8675	12.2058	17836.1	0.95122	1.04878	KC1G3	-0.774683		-0.499986	-1.51522		-1.4769	-0.516958		-0.333649	-2.13165		-1.6659	0.608862		0.740895	0.0410848		0.105827		0.215481		0.130243	1.38632		0.975402		11.9676							11.1929
PP1RA_HUMAN-0	PPP1R10	PP1RA_HUMAN	HUMAN	Q96QC0	0	10.5733	11.9406	11.9406	12.209	5079.63	0.146341	0.146341	PP1RA					-0.588638						-0.512512						0.612802							0.21268
SFT2B_HUMAN-0	SFT2D2	SFT2B_HUMAN	HUMAN	O95562	0	11.3656	12.8128	12.8128	12.8128	7353.2	0.0731707	0.0731707	SFT2B					-0.567244						-0.466601						0.645004							0.190438
SWP70_HUMAN-0	SWAP70	SWP70_HUMAN	HUMAN	Q9UH65	0	11.2743	12.3514	12.3514	13.4833	19262	0.707317	0.707317	SWP70					-0.0271722						-0.0319717						0.97473							0.0111155
COMD3_HUMAN-0	COMMD3	COMD3_HUMAN	HUMAN	Q9UBI1	0	11.0064	11.46	11.46	11.7118	5945.6	0.414634	0.414634	COMD3				-3.09562	-0.657056					-3.26532	-0.828385					0.00281144	0.414233						2.55107	0.382756
SEM5A_HUMAN-0	SEMA5A	SEM5A_HUMAN	HUMAN	Q13591	0	11.1155	12.2345	12.2345	13.4664	12625.3	0.170732	0.170732	SEM5A
ERLEC_HUMAN-0	ERLEC1	ERLEC_HUMAN	HUMAN	Q96DZ1	0	10.3319	11.2718	11.2718	11.563	9408.61	0.219512	0.219512	ERLEC					-1.00634						-0.756799						0.456555							0.340507
FOXK1_HUMAN-0	FOXK1	FOXK1_HUMAN	HUMAN	P85037	0	12.3358	13.3857	13.4076	14.7866	56636.8	1.29268	1.31707	FOXK1					0.186767						0.252236						0.802642							0.0954784
RAB7L_HUMAN-0	RAB29	RAB7L_HUMAN	HUMAN	O14966	0	11.6694	12.2075	12.2075	12.7529	21140.8	0.292683	0.292683	RAB7L				-2.26623						-1.85853						0.0749357							1.12531
BICD2_HUMAN-0	BICD2	BICD2_HUMAN	HUMAN	Q8TD16	0	11.8348	11.5668	11.5668	12.2504	24759.2	1.65854	1.73171	BICD2				-1.62174	-0.404018	-1.31661				-2.1931	-0.54636	-1.09031				0.0354674	0.588501	0.283488					1.45017	0.230253	0.547466						10.6565
KITH_HUMAN-0	TK1	KITH_HUMAN	HUMAN	P04183	0	10.9397	12.1196	12.1196	12.6826	10134.8	0.341463	0.365854	KITH					-1.29611						-1.24551						0.223669							0.650394
NRBP_HUMAN-0	NRBP1	NRBP_HUMAN	HUMAN	Q9UHY1	0	10.8861	11.9269	11.9374	12.8094	11665.8	0.609756	0.658537	NRBP					0.490446						0.707624						0.484839							0.314403
RSRC2_HUMAN-0	RSRC2	RSRC2_HUMAN	HUMAN	Q7L4I2	0	10.3501	11.91	11.91	12.9515	12302.9	0.121951	0.170732	RSRC2
CND2_HUMAN-0	NCAPH	CND2_HUMAN	HUMAN	Q15003	0	11.7072	12.4192	12.4192	13.4298	32981.9	1.26829	1.26829	CND2					-0.577123						-0.792363						0.434383							0.362127
NELL2_HUMAN-0	NELL2	NELL2_HUMAN	HUMAN	Q99435	0	13.3755	14.3061	14.3849	15.7285	142050	1.68293	1.68293	NELL2
GALK2_HUMAN-0	GALK2	GALK2_HUMAN	HUMAN	Q01415	0	11.5138	12.52	12.52	13.0694	13813.6	0.463415	0.463415	GALK2					0.0530698						0.0708965						0.943985							0.0250348
RNF14_HUMAN-0	RNF14	RNF14_HUMAN	HUMAN	Q9UBS8	0	10.7185	12.0331	12.0331	12.805	9524.13	0.463415	0.463415	RNF14					-0.269715						-0.317362						0.753416							0.122965
DNJC7_HUMAN-0	DNAJC7	DNJC7_HUMAN	HUMAN	Q99615	0	11.9898	12.3462	12.3462	13.1442	41763.5	2.07317	2.17073	DNJC7				-2.3909	-0.228969	-2.93784				-2.14446	-0.324714	-3.72647				0.0399619	0.747583	0.00077807					1.39835	0.126341	3.10898
VPS29_HUMAN-0	VPS29	VPS29_HUMAN	HUMAN	Q9UBQ0	0	13.5302	13.0543	13.0865	13.9852	32185.8	2.2439	2.2439	VPS29	-0.860263			-1.42189	0.287949	-1.96183	-0.859255			-2.4599	0.498158	-3.39401	0.394972			0.0179997	0.620915	0.00149167		0.403434			1.74473	0.206968	2.82633						12.7808	11.5666	11.888	11.9622	12.2869	11.899
NUD15_HUMAN-0	NUDT15	NUD15_HUMAN	HUMAN	Q9NV35	0	9.48933	10.7113	10.7113	10.8913	1985.39	0.0731707	0.097561	NUD15					-0.675435						-0.555182						0.583921							0.233646
USO1_HUMAN-0	USO1	USO1_HUMAN	HUMAN	O60763	0	11.4828	11.7655	11.7938	12.7223	29003.1	2.31707	2.34146	USO1				-1.44095	1.02871	-0.562426				-1.61303	1.48665	-0.487681				0.116576	0.146913	0.629107					0.933391	0.832941	0.201275		10.4788				12.4168
ACAP2_HUMAN-0	ACAP2	ACAP2_HUMAN	HUMAN	Q15057	0	10.8988	11.6827	11.6827	12.1029	15798.6	0.682927	0.682927	ACAP2				-2.35609	-1.36458					-1.97948	-1.62134					0.0580647	0.116593						1.23609	0.933327
RYK_HUMAN-0	RYK	RYK_HUMAN	HUMAN	P34925	0	11.8228	13.3275	13.3275	14.2135	27587.2	0.170732	0.170732	RYK
FKBP7_HUMAN-0	FKBP7	FKBP7_HUMAN	HUMAN	Q9Y680	0	10.6575	11.8446	11.8446	12.263	7395.73	0.317073	0.317073	FKBP7					-2.2961						-2.07523						0.047641							1.32202
CCDC6_HUMAN-0	CCDC6	CCDC6_HUMAN	HUMAN	Q16204	0	12.5702	12.7058	12.7069	13.5849	61753	2.31707	2.39024	CCDC6	-0.893496			-1.54229	1.57545		-0.576688			-1.68259	2.27372		0.568193			0.102207	0.0298447			0.245504			0.99052	1.52513							11.5455		10.652
CD320_HUMAN-0	CD320	CD320_HUMAN	HUMAN	Q9NPF0	0	13.3881	13.1693	13.1796	13.8387	24872.1	1.07317	1.07317	CD320				-1.70274	0.339324	-1.39843				-2.76204	0.550423	-2.26842				0.00872036	0.585174	0.0289266					2.05947	0.232715	1.5387
RM41_HUMAN-0	MRPL41	RM41_HUMAN	HUMAN	Q8IXM3	0	10.3532	11.4341	11.4341	11.4341	3701.08	0.0731707	0.0731707	RM41
TAF8_HUMAN-0	TAF8	TAF8_HUMAN	HUMAN	Q7Z7C8	0	10.407	11.4614	11.4614	11.4614	3237.97	0.170732	0.170732	TAF8					-0.0864319						-0.114919						0.909332							0.0412777
TIGAR_HUMAN-0	TIGAR	TIGAR_HUMAN	HUMAN	Q9NQ88	0	11.377	12.6004	12.6004	13.2767	13003.4	0.463415	0.463415	TIGAR					-0.456099						-0.551227						0.58586							0.232206
PUS1_HUMAN-0	PUS1	PUS1_HUMAN	HUMAN	Q9Y606	0	11.8918	13.0549	13.0549	13.1593	9488.64	0.170732	0.170732	PUS1					-0.599563						-0.555332						0.583426							0.234015
TCAF2_HUMAN-0	TCAF2	TCAF2_HUMAN	HUMAN	A6NFQ2	0	10.6802	11.8007	11.8007	12.2291	7644.81	0.219512	0.219512	TCAF2					-0.278278						-0.300491						0.766198							0.115659
NTM1A_HUMAN-0	NTMT1	NTM1A_HUMAN	HUMAN	Q9BV86	0	11.782	12.011	12.011	12.3999	13213.9	0.658537	0.658537	NTM1A				-4.14359	-1.13991					-4.56056	-1.6197					7.56579e-05	0.115446						4.12115	0.937621
MEMO1_HUMAN-0	MEMO1	MEMO1_HUMAN	HUMAN	Q9Y316	0	12.8772	12.5997	12.5997	13.2361	17367.5	1.63415	1.68293	MEMO1				-0.979766	0.208464	-0.944162				-1.41721	0.301539	-1.36571				0.163988	0.76453	0.179488					0.785189	0.116605	0.745966									12.2536	11.0362	10.7524
SVEP1_HUMAN-0	SVEP1	SVEP1_HUMAN	HUMAN	Q4LDE5	0	13.2153	13.3474	13.3474	14.4315	108688	5.82927	5.97561	SVEP1		0.329954	-1.9378					0.403037	-2.36702					0.689606	0.0241601						0.161399	1.6169					15.2571	12.5997
NDUA2_HUMAN-0	NDUFA2	NDUA2_HUMAN	HUMAN	O43678	0	11.7656	12.5848	12.5848	13.2823	11443.8	0.195122	0.195122	NDUA2																															11.9531
RM24_HUMAN-0	MRPL24	RM24_HUMAN	HUMAN	Q96A35	0	11.1689	12.6894	12.6894	13.7072	27648.7	0.195122	0.219512	RM24
NFS1_HUMAN-0	NFS1	NFS1_HUMAN	HUMAN	Q9Y697	0	10.8287	11.9956	11.9956	12.8378	12056.6	0.512195	0.536585	NFS1					-0.672137						-0.80704						0.426461							0.370121
FKBP8_HUMAN-0	FKBP8	FKBP8_HUMAN	HUMAN	Q14318	0	10.9485	12.0253	12.0253	12.5583	12427	0.121951	0.121951	FKBP8
DEK_HUMAN-0	DEK	DEK_HUMAN	HUMAN	P35659	0	12.0715	13.2079	13.2079	13.6341	17469.3	0.634146	0.634146	DEK					0.32426						0.44798						0.657504							0.182102
P3H3_HUMAN-0	P3H3	P3H3_HUMAN	HUMAN	Q8IVL6	0	11.1864	12.3256	12.3256	13.272	19513.6	0.829268	0.829268	P3H3					0.904399						1.08337						0.287907							0.540748
MAAI_HUMAN-0	GSTZ1	MAAI_HUMAN	HUMAN	O43708	0	10.6087	11.7463	11.7463	12.161	5693.95	0.195122	0.195122	MAAI					-0.785115						-0.773924						0.446251							0.350421							11.2325
RENT1_HUMAN-0	UPF1	RENT1_HUMAN	HUMAN	Q92900	0	12.6595	12.4981	12.4981	13.0868	65083.8	3.92683	4.04878	RENT1					1.74751	-1.65973					2.25288	-1.61747					0.0312687	0.115612						1.50489	0.936997										9.73643
RNH2C_HUMAN-0	RNASEH2C	RNH2C_HUMAN	HUMAN	Q8TDP1	0	11.1427	12.4074	12.4074	12.9423	10071.7	0.292683	0.292683	RNH2C					0.0870241						0.107206						0.915391							0.0383932
ASCC2_HUMAN-0	ASCC2	ASCC2_HUMAN	HUMAN	Q9H1I8	0	11.4066	12.4969	12.4969	12.8794	11515.7	0.414634	0.414634	ASCC2					-0.504458						-0.698221						0.490612							0.309262
AURKA_HUMAN-0	AURKA	AURKA_HUMAN	HUMAN	O14965	0	10.4471	11.4661	11.4661	11.701	5022.14	0.146341	0.146341	AURKA					-0.109854						-0.0927888						0.926813							0.033008
WNK1_HUMAN-0	WNK1	WNK1_HUMAN	HUMAN	Q9H4A3	0	11.9263	12.292	12.3215	13.3281	35956.1	2.04878	2.04878	WNK1				-1.46076	0.45879					-1.59538	0.646877					0.120794	0.522482						0.917955	0.281929
BSDC1_HUMAN-0	BSDC1	BSDC1_HUMAN	HUMAN	Q9NW68	0	10.9905	12.0893	12.0893	12.7693	12827.3	0.195122	0.195122	BSDC1
CSK22_HUMAN-0	CSNK2A2	CSK22_HUMAN	HUMAN	P19784	0	11.7885	12.5046	12.5046	12.758	12509.3	0.365854	0.414634	CSK22				-2.53493	-0.256874					-1.98513	-0.284485					0.057398	0.778214						1.2411	0.108901
TDIF2_HUMAN-0	DNTTIP2	TDIF2_HUMAN	HUMAN	Q5QJE6	0	10.6235	11.6105	11.6327	12.7893	15403.6	1	1	TDIF2					0.197245						0.268884						0.789927							0.102413
MTX1_HUMAN-0	MTX1	MTX1_HUMAN	HUMAN	Q13505	0	11.1119	12.6195	12.6195	13.0156	12628.8	0.121951	0.121951	MTX1
DOHH_HUMAN-0	DOHH	DOHH_HUMAN	HUMAN	Q9BU89	0	11.6631	12.4137	12.4137	13.3994	21242.9	0.97561	0.97561	DOHH				-1.8486	1.11946					-1.67018	1.59919					0.105668	0.120641						0.976058	0.918506							10.5822
STC1_HUMAN-0	STC1	STC1_HUMAN	HUMAN	P52823	0	13.2535	14.1669	14.1669	14.6913	35473.7	0.463415	0.463415	STC1
LHPP_HUMAN-0	LHPP	LHPP_HUMAN	HUMAN	Q9H008	0	12.1669	12.2842	12.2842	12.3459	6649.92	0.439024	0.439024	LHPP	-1.67447		-0.363642	-0.286082	1.5115	-0.329578	-1.48974		-0.323525	-0.26996	2.25522	-0.393395	0.146417		0.748474	0.788983	0.0313392	0.696726		0.834409		0.125823	0.102932	1.50391	0.156938		12.9267				12.6511			11.1144
TACC2_HUMAN-0	TACC2	TACC2_HUMAN	HUMAN	O95359	0	11.263	11.9585	11.9585	12.7812	10703	0.804878	0.804878	TACC2				-0.84942	0.820261					-0.785019	1.26345					0.43861	0.216177						0.357921	0.66519
TRXR2_HUMAN-0	TXNRD2	TRXR2_HUMAN	HUMAN	Q9NNW7	0	11.019	12.1408	12.1408	12.8662	9012.28	0.439024	0.439024	TRXR2					-0.707885						-0.681763						0.501209							0.299981
STAR4_HUMAN-0	STARD4	STAR4_HUMAN	HUMAN	Q96DR4	0	9.52129	10.8736	10.8736	11.286	3829.65	0.0731707	0.0731707	STAR4
RBM34_HUMAN-0	RBM34	RBM34_HUMAN	HUMAN	P42696	0	10.7301	11.8869	11.8869	12.7977	8726.1	0.463415	0.463415	RBM34					0.771388						0.965634						0.342512							0.465324
OCC1_HUMAN-0	OCC1	OCC1_HUMAN	HUMAN	Q8TAD7	0	11.9764	11.6431	11.6431	11.8057	5550.44	0.439024	0.439024	OCC1				-1.57839	0.221643	-0.837675				-1.8482	0.19822	-1.12372				0.0741524	0.84417	0.269774					1.12988	0.07357	0.569
SG1D1_HUMAN-0	SCGB1D1	SG1D1_HUMAN	HUMAN	O95968	0	12.2798	11.3498	11.3498	11.6508	4037.09	0.146341	0.146341	SG1D1																																				11.1066
THUM3_HUMAN-0	THUMPD3	THUM3_HUMAN	HUMAN	Q9BV44	0	11.1258	11.9731	11.9731	12.3269	11658.1	0.439024	0.439024	THUM3					-1.90943						-2.56973						0.015595							1.80701
PTGR2_HUMAN-0	PTGR2	PTGR2_HUMAN	HUMAN	Q8N8N7	0	11.6557	12.1697	12.1697	12.7606	13980.8	0.585366	0.609756	PTGR2				-1.13116	1.33147					-0.857367	1.68199					0.398054	0.102974						0.400058	0.987272
BRE1B_HUMAN-0	RNF40	BRE1B_HUMAN	HUMAN	O75150	0	11.0327	12.0914	12.0914	12.7822	24912.2	0.780488	0.780488	BRE1B					-1.63192						-1.91557						0.0660904							1.17986
WASF1_HUMAN-0	WASF1	WASF1_HUMAN	HUMAN	Q92558	0	10.713	11.3434	11.3434	12.0153	16566.2	0.463415	0.487805	WASF1				-2.88901	-1.09082					-2.41898	-0.913348					0.0231932	0.369805						1.63464	0.432027
RIOX2_HUMAN-0	RIOX2	RIOX2_HUMAN	HUMAN	Q8IUF8	0	11.8169	13.0386	13.0386	13.9931	20834.2	0.658537	0.658537	RIOX2					-0.29859						-0.288248						0.775363							0.110495
KPRA_HUMAN-0	PRPSAP1	KPRA_HUMAN	HUMAN	Q14558	0	10.7286	11.8674	11.8674	12.481	8718.12	0.463415	0.463415	KPRA					0.216748						0.289083						0.774652							0.110893
CNNM2_HUMAN-0	CNNM2	CNNM2_HUMAN	HUMAN	Q9H8M5	0	10.025	11.5849	11.5849	12.1305	11618.3	0.146341	0.146341	CNNM2
DPOA2_HUMAN-0	POLA2	DPOA2_HUMAN	HUMAN	Q14181	0	10.6804	12.0227	12.0227	12.8295	9598.83	0.512195	0.512195	DPOA2					0.489041						0.609916						0.546847							0.262134
TRIO_HUMAN-0	TRIO	TRIO_HUMAN	HUMAN	O75962	0	11.6851	12.3297	12.3297	12.7547	56343.7	1.4878	1.56098	TRIO					-2.22633						-2.36706						0.0256762							1.59047
PAPS1_HUMAN-0	PAPSS1	PAPS1_HUMAN	HUMAN	O43252	0	11.7421	12.8675	12.9436	14.312	46424.4	1.43902	1.4878	PAPS1					-0.251541						-0.313368						0.756329							0.12129
SKAP_HUMAN-0	KNSTRN	SKAP_HUMAN	HUMAN	Q9Y448	0	10.9865	12.2712	12.2712	12.2712	5387.75	0.170732	0.170732	SKAP					0.0421254						0.0521194						0.958804							0.01827
TRAD1_HUMAN-0	TRAFD1	TRAD1_HUMAN	HUMAN	O14545	0	10.7573	11.5151	11.5151	11.8197	6260.5	0.463415	0.463415	TRAD1				-0.465426	-0.925771					-0.360621	-1.13416					0.721002	0.266035						0.142064	0.575061
QKI_HUMAN-0	QKI	QKI_HUMAN	HUMAN	Q96PU8	0	11.8239	13.0498	13.0498	13.707	18926.6	0.463415	0.463415	QKI					-1.09727						-1.35691						0.185671							0.731255
BL1S2_HUMAN-0	BLOC1S2	BL1S2_HUMAN	HUMAN	Q6QNY1	0	10.5099	11.6651	11.6651	11.7034	6340.16	0.097561	0.097561	BL1S2					-3.48784						-2.78427						0.0103127							1.98663
TLN2_HUMAN-0	TLN2	TLN2_HUMAN	HUMAN	Q9Y4G6	0	10.9611	12.5209	12.5209	13.4284	20861.1	0.317073	0.317073	TLN2
NSE2_HUMAN-0	NSMCE2	NSE2_HUMAN	HUMAN	Q96MF7	0	9.65451	10.8699	10.8699	11.1677	5837.39	0.170732	0.170732	NSE2					-1.23523						-1.16445						0.25526							0.593017
CDN2A_HUMAN-0	CDKN2A	CDN2A_HUMAN	HUMAN	P42771	0	12.663	12.4976	12.4976	13.0264	21561.2	1.2439	1.60976	CDN2A				-1.55714	0.145313	-2.2952				-2.46563	0.230094	-3.14741				0.0184461	0.819288	0.00325208					1.7341	0.0865632	2.48784
RNZ2_HUMAN-0	ELAC2	RNZ2_HUMAN	HUMAN	Q9BQ52	0	10.9125	11.8952	11.9304	12.8542	10526.1	0.439024	0.439024	RNZ2
RABE1_HUMAN-0	RABEP1	RABE1_HUMAN	HUMAN	Q15276	0	11.7151	11.7202	11.7573	12.8521	33603.8	3.07317	3.12195	RABE1				-1.2074	0.153941	-2.86925				-1.88718	0.255207	-2.74628				0.067714	0.800103	0.00957299					1.16932	0.0968539	2.01895
BRD4_HUMAN-0	BRD4	BRD4_HUMAN	HUMAN	O60885	0	11.1731	12.1259	12.142	12.9434	18301.1	0.780488	0.780488	BRD4					-0.766498						-1.01815						0.317344							0.498469
RPIA_HUMAN-0	RPIA	RPIA_HUMAN	HUMAN	P49247	0	12.5881	12.3158	12.3171	12.876	27005.4	1.95122	2.04878	RPIA	-0.862692		-0.714884	-1.58246	1.82779	-1.45808	-0.67446		-0.558902	-2.25876	2.60895	-2.08124	0.50381		0.579273	0.0292902	0.0126235	0.0437077		0.297733		0.237116	1.53328	1.89882	1.35944		11.4142	13.2502			12.4038			11.4934
MED11_HUMAN-0	MED11	MED11_HUMAN	HUMAN	Q9P086	0	11.4558	12.5112	12.5112	12.632	8267.24	0.097561	0.097561	MED11
SNG1_HUMAN-0	SYNGR1	SNG1_HUMAN	HUMAN	O43759	0	11.8335	11.996	11.996	12.3094	13959.8	0.195122	0.195122	SNG1				-2.14839						-1.70175						0.10076							0.996712
NDC80_HUMAN-0	NDC80	NDC80_HUMAN	HUMAN	O14777	0	10.82	12.035	12.035	12.7696	31671.1	0.682927	0.707317	NDC80					-1.53154						-1.68195						0.104581							0.980548
NSUN5_HUMAN-0	NSUN5	NSUN5_HUMAN	HUMAN	Q96P11	0	9.90882	11.162	11.162	11.9775	10480.6	0.243902	0.243902	NSUN5					-0.292073						-0.232428						0.818181							0.0871504
MTPN_HUMAN-0	MTPN	MTPN_HUMAN	HUMAN	P58546	0	11.7226	11.5146	11.5172	12.2878	9786.78	1.26829	1.29268	MTPN	-1.46388			-1.06253	0.141514	-2.1721	-1.31073			-1.73696	0.24537	-3.55081	0.197827			0.0905088	0.807492	0.00104467		0.703714			1.04331	0.0928616	2.98102		11.0369				11.8455	9.97734
SMCA5_HUMAN-0	SMARCA5	SMCA5_HUMAN	HUMAN	O60264	0	11.5288	12.1446	12.1587	13.2755	35201.7	2	2	SMCA5					0.676627						1.02492						0.313613							0.503606
GSK3A_HUMAN-0	GSK3A	GSK3A_HUMAN	HUMAN	P49840	0	10.4188	11.4932	11.4961	12.0261	7618.64	0.390244	0.390244	GSK3A					-0.297932						-0.398118						0.693569							0.15891
RFFL_HUMAN-0	RFFL	RFFL_HUMAN	HUMAN	Q8WZ73	0	12.1786	12.7502	12.7502	13.1504	17604.2	0.170732	0.195122	RFFL				-1.8126						-1.49768						0.146768							0.833368
TMM33_HUMAN-0	TMEM33	TMM33_HUMAN	HUMAN	P57088	0	10.801	12.1007	12.1007	12.5811	13644.3	0.195122	0.195122	TMM33					-2.01488						-1.60007						0.122698							0.911161
C2D1A_HUMAN-0	CC2D1A	C2D1A_HUMAN	HUMAN	Q6P1N0	0	11.562	11.7482	11.7639	12.35	19180.1	1.17073	1.19512	C2D1A				-1.54743	-0.0107462	-1.59057				-1.984	-0.0156868	-1.39312				0.0559057	0.987582	0.173206					1.25254	0.00542692	0.761437
RPOM_HUMAN-0	POLRMT	RPOM_HUMAN	HUMAN	O00411	0	11.1815	10.1076	10.1076	10.1076	1144.54	0.0487805	0.0487805	RPOM
UBXN4_HUMAN-0	UBXN4	UBXN4_HUMAN	HUMAN	Q92575	0	9.88432	11.2922	11.305	11.6207	4267.97	0.170732	0.195122	UBXN4					-1.93601						-1.79084						0.0849974							1.07059
MAPK3_HUMAN-0	MAPKAPK3	MAPK3_HUMAN	HUMAN	Q16644	0	10.4346	11.6049	11.6049	11.965	10007	0.317073	0.365854	MAPK3					-0.452645						-0.560144						0.579846							0.236688
KAT3_HUMAN-0	KYAT3	KAT3_HUMAN	HUMAN	Q6YP21	0	10.8418	11.8355	11.8355	12.7256	12381.8	0.707317	0.780488	KAT3					0.441397						0.616979						0.542073							0.265942							10.567
EXC6B_HUMAN-0	EXOC6B	EXC6B_HUMAN	HUMAN	Q9Y2D4	0	11.7799	11.6637	11.6637	12.0782	9876.4	0.439024	0.439024	EXC6B				-1.79737		-1.57871				-2.29202		-1.37526				0.0296471		0.179979					1.52802		0.744777
ACVR1_HUMAN-0	ACVR1	ACVR1_HUMAN	HUMAN	Q04771	0	11.8671	12.0307	12.0307	12.4326	14520.1	0.317073	0.317073	ACVR1					-1.03439	-1.02054					-0.84915	-0.837778					0.403567	0.409809						0.394084	0.387419
NDUS5_HUMAN-0	NDUFS5	NDUS5_HUMAN	HUMAN	O43920	0	12.1851	13.2722	13.2722	14.0957	28744	0.268293	0.268293	NDUS5
CA198_HUMAN-0	C1orf198	CA198_HUMAN	HUMAN	Q9H425	0	11.4762	11.1639	11.1715	11.4601	6312.33	0.536585	0.536585	CA198				-1.17677		-1.16093				-1.51392		-1.31718				0.140196		0.197451					0.853266		0.704541
XRCC1_HUMAN-0	XRCC1	XRCC1_HUMAN	HUMAN	P18887	0	11.5629	12.5447	12.5447	13.4109	16451.9	0.609756	0.609756	XRCC1					0.499425						0.698778						0.490269							0.309566
SNX18_HUMAN-0	SNX18	SNX18_HUMAN	HUMAN	Q96RF0	0	11.4445	11.8533	11.8533	12.4705	13261.5	0.609756	0.609756	SNX18				-2.28091	-0.916857					-2.59011	-1.16403					0.0148679	0.253918						1.82775	0.595307			11.0148				11.6294
NEUL4_HUMAN-0	NEURL4	NEUL4_HUMAN	HUMAN	Q96JN8	0	10.4903	12.0177	12.0177	12.6661	20495.1	0.243902	0.243902	NEUL4
CTCF_HUMAN-0	CTCF	CTCF_HUMAN	HUMAN	P49711	0	10.4365	11.208	11.208	11.2555	2562.57	0.170732	0.170732	CTCF					0.0967561						0.0931254						0.926493							0.0331578
STX16_HUMAN-0	STX16	STX16_HUMAN	HUMAN	O14662	0	12.5168	12.9963	12.9963	13.4641	23032.1	0.414634	0.439024	STX16				-0.767769						-0.602						0.552608							0.257583
TBL1R_HUMAN-0	TBL1XR1	TBL1R_HUMAN	HUMAN	Q9BZK7	0	11.9515	12.7601	12.7634	13.8361	41276.9	2.09756	2.14634	TBL1R					0.231552	-2.8981					0.315961	-2.50108					0.7543	0.0182931						0.122456	1.73771
GSHR_HUMAN-0	GSR	GSHR_HUMAN	HUMAN	P00390	0	11.8063	12.0917	12.0917	13.0132	18104.6	2.04878	2.04878	GSHR	-1.92071	0.220198	-1.63331	-1.98631	0.489718		-2.37235	0.351119	-1.56265	-2.32749	0.717291		0.0228498	0.727441	0.126439	0.0253743	0.477588			1.64112	0.138202	0.898121	1.59561	0.320946			13.0114	11.6004	11.0601		13.276			10.6074		10.0252
SYQ_HUMAN-0	QARS1	SYQ_HUMAN	HUMAN	P47897	0	12.3401	12.0562	12.0592	12.8069	54514.4	3.41463	3.63415	SYQ	-0.631049			-2.40538	1.04261	-1.68298	-0.470881			-3.01008	1.50656	-2.10607	0.640571			0.00475422	0.140665	0.0422482		0.193433			2.32292	0.851815	1.37419				10.623		12.0348					10.6979
CCZ1(.|B)_HUMAN-0,0	CCZ1;CCZ1B	CCZ1(.|B)_HUMAN	HUMAN	P86790;P86791	0	10.8534	12.0236	12.0248	12.7179	21988.8	0.536585	0.536585	CCZ1(.|B),0					-1.27935						-1.39883						0.173707							0.760183
ARL3_HUMAN-0	ARL3	ARL3_HUMAN	HUMAN	P36405	0	12.1802	11.8041	11.8041	12.4037	12536.3	1.46341	1.46341	ARL3	-1.62575		-0.351172	-1.65333	0.636237	-1.69834	-2.20138		-0.30074	-2.58506	0.994785	-2.00732	0.0332647		0.765099	0.0133048	0.325546	0.0511888		1.47802		0.116283	1.87599	0.487388	1.29082		13.6454	11.3061			11.6198	10.4147	10.7031	10.6111	10.8911	10.2034
PRP16_HUMAN-0	DHX38	PRP16_HUMAN	HUMAN	Q92620	0	10.8537	11.5153	11.5452	12.32	10765.1	0.682927	0.682927	PRP16				-2.04329	-0.304058					-1.65717	-0.360985					0.108674	0.720826						0.963873	0.14217
PUS7L_HUMAN-0	PUS7L	PUS7L_HUMAN	HUMAN	Q9H0K6	0	8.38441	9.64168	9.64168	9.64168	808.221	0.121951	0.121951	PUS7L					-0.158182						-0.147841						0.883612							0.0537384
PSD12_HUMAN-0	PSMD12	PSD12_HUMAN	HUMAN	O00232	0	12.6486	12.4082	12.4082	13.0976	24910.5	2.36585	2.43902	PSD12	-0.840257			-2.0994	0.56272	-1.15787	-0.714571			-3.25962	0.873705	-1.79775	0.479136			0.00231996	0.387636	0.0799735		0.319541			2.63452	0.411576	1.09705						12.0967			11.8021	10.7108
AT8B2_HUMAN-0	ATP8B2	AT8B2_HUMAN	HUMAN	P98198	0	10.3393	10.9273	10.9273	11.3419	6308.9	0.121951	0.121951	AT8B2
PELO_HUMAN-0	PELO	PELO_HUMAN	HUMAN	Q9BRX2	0	10.9615	12.0668	12.0668	13.2182	18348.1	0.95122	0.95122	PELO					-0.567835						-0.801594						0.429321							0.367218
PWP2_HUMAN-0	PWP2	PWP2_HUMAN	HUMAN	Q15269	0	11.4948	12.4119	12.4119	13.1717	18257.2	0.609756	0.609756	PWP2					-0.159505						-0.195645						0.846304							0.0724738
SPT4H_HUMAN-0	SUPT4H1	SPT4H_HUMAN	HUMAN	P63272	0	10.9671	12.0749	12.0749	12.3253	5781.77	0.268293	0.268293	SPT4H					0.0110641						0.0155315						0.987715							0.00536845
LIMD1_HUMAN-0	LIMD1	LIMD1_HUMAN	HUMAN	Q9UGP4	0	9.58102	10.5922	10.5922	10.9053	6519.05	0.365854	0.365854	LIMD1					-1.20477						-1.58431						0.124379							0.905253
KDM5A_HUMAN-0	KDM5A	KDM5A_HUMAN	HUMAN	P29375	0	11.1333	11.9465	11.9465	11.9465	4065.76	0.0731707	0.0731707	KDM5A
UBE2C_HUMAN-0	UBE2C	UBE2C_HUMAN	HUMAN	O00762	0	12.2201	12.2157	12.2511	13.0251	18733.9	1.14634	1.14634	UBE2C				-1.26081	1.3243	-0.707687				-1.87297	2.08664	-0.84291				0.0694588	0.0442852	0.405012					1.15827	1.35374	0.392532
FCG2C_HUMAN-0	FCGR2C	FCG2C_HUMAN	HUMAN	P31995	0	12.7042	12.8275	12.8275	13.0931	10799.4	0.268293	0.268293	FCG2C	-1.16058	0.930949					-1.04047	1.18031					0.30737	0.248195						0.512338	0.605208						13.3833	11.6764		12.4266					11.3349
UAP1L_HUMAN-0	UAP1L1	UAP1L_HUMAN	HUMAN	Q3KQV9	0	11.5518	10.4253	10.4253	10.4253	1667.71	0.0731707	0.0731707	UAP1L																															11.5152
PHOCN_HUMAN-0	MOB4	PHOCN_HUMAN	HUMAN	Q9Y3A3	0	12.4095	13.3424	13.3424	14.185	29841.1	0.487805	0.487805	PHOCN					1.92355						1.99314						0.0560946							1.25108
EFC14_HUMAN-0	EFCAB14	EFC14_HUMAN	HUMAN	O75071	0	10.187	11.5492	11.5492	11.5492	2999.7	0.121951	0.121951	EFC14					0.0136568						0.0128203						0.989869							0.00442217
ABCB7_HUMAN-0	ABCB7	ABCB7_HUMAN	HUMAN	O75027	0	10.1769	11.4526	11.4526	11.4526	2877.06	0.0731707	0.0731707	ABCB7
M3K3_HUMAN-0	MAP3K3	M3K3_HUMAN	HUMAN	Q99759	0	11.0839	12.6438	12.6438	12.8102	8920.25	0.0731707	0.0731707	M3K3
DDX27_HUMAN-0	DDX27	DDX27_HUMAN	HUMAN	Q96GQ7	0	11.5778	12.6444	12.6606	13.6173	25636.3	1.21951	1.2439	DDX27					0.491789						0.690137						0.495606							0.304864
THOC3_HUMAN-0	THOC3	THOC3_HUMAN	HUMAN	Q96J01	0	12.6717	12.6622	12.6622	13.4841	38369.4	1.68293	1.73171	THOC3				-2.3338	0.491276					-3.22452	0.719951					0.00278945	0.476485						2.55448	0.321951
CHD4_HUMAN-0	CHD4	CHD4_HUMAN	HUMAN	Q14839	0	11.9156	12.6666	12.6807	13.8903	69291.8	3.12195	3.19512	CHD4					1.00674						1.50702						0.142286							0.846838
4EBP2_HUMAN-0	EIF4EBP2	4EBP2_HUMAN	HUMAN	Q13542	0	9.38609	10.5878	10.5878	10.5878	1540.56	0.0487805	0.0487805	4EBP2
FCHO2_HUMAN-0	FCHO2	FCHO2_HUMAN	HUMAN	Q0JRZ9	0	10.8195	12.3525	12.3525	12.772	13518.9	0.146341	0.146341	FCHO2
ZC3C1_HUMAN-0	ZC3HC1	ZC3C1_HUMAN	HUMAN	Q86WB0	0	11.6669	12.8407	12.8407	14.0394	26508.1	0.853659	0.878049	ZC3C1					0.0919356						0.0857223						0.932321							0.0304345
ITPA_HUMAN-0	ITPA	ITPA_HUMAN	HUMAN	Q9BY32	0	10.8047	12.1109	12.1109	12.4409	10311.8	0.170732	0.170732	ITPA					-0.533101						-0.525684						0.603751							0.219142
INHBE_HUMAN-0	INHBE	INHBE_HUMAN	HUMAN	P58166	0	10.6248	11.8203	11.8203	12.6793	8995.41	0.365854	0.365854	INHBE					0.245307						0.290415						0.773723							0.111414
VS10L_HUMAN-0	VSIG10L	VS10L_HUMAN	HUMAN	Q86VR7	0	11.3921	10.5972	10.5972	10.7449	2027.06	0.243902	0.243902	VS10L	-1.75413						-1.26089						0.21816							0.661224											11.5024			9.74824
OGA_HUMAN-0	OGA	OGA_HUMAN	HUMAN	O60502	0	13.5467	13.3979	13.3979	14.0802	109482	3.21951	3.31707	OGA				-3.37348	0.711704	-4.5732				-4.37734	0.923489	-3.75303				0.000114326	0.362469	0.000675637					3.94185	0.44073	3.17029
PLSI_HUMAN-0	PLS1	PLSI_HUMAN	HUMAN	Q14651	0	11.5434	12.6011	12.6011	13.2992	16579.7	0.878049	0.878049	PLSI					-0.158455						-0.235001						0.815756							0.0884396
UB2E1_HUMAN-0	UBE2E1	UB2E1_HUMAN	HUMAN	P51965	0	11.185	12.4738	12.4738	12.4738	5755.59	0.0731707	0.0731707	UB2E1					-0.436424						-0.35931						0.722513							0.141154
SMIP8_HUMAN-0	SPMIP8	SMIP8_HUMAN	HUMAN	Q6URK8	0	13.0286	13.6798	13.6798	13.6798	14936.5	0.097561	0.097561	SMIP8		1.88864						1.68223						0.105006							0.978786							12.2633
C1GLT_HUMAN-0	C1GALT1	C1GLT_HUMAN	HUMAN	Q9NS00	0	10.5713	11.8804	11.8804	12.2061	7391.62	0.243902	0.243902	C1GLT					-0.695799						-0.774527						0.445622							0.351033
CPIN1_HUMAN-0	CIAPIN1	CPIN1_HUMAN	HUMAN	Q6FI81	0	12.5349	13.0028	13.0028	14.0989	64642.3	2.04878	2.21951	CPIN1				-1.81284	1.22131	-1.75669				-1.57005	1.7629	-1.52142				0.126914	0.0881233	0.138648					0.89649	1.05491	0.858086
SNW1_HUMAN-0	SNW1	SNW1_HUMAN	HUMAN	Q13573	0	11.7379	12.5969	12.6321	13.8898	48467.1	1.46341	1.56098	SNW1					-0.973002						-1.16113						0.255413							0.592758
RABE2_HUMAN-0	RABEP2	RABE2_HUMAN	HUMAN	Q9H5N1	0	11.5189	12.3337	12.3337	13.4043	22815.6	1.26829	1.26829	RABE2				-1.85949	0.411354					-1.60755	0.562285					0.118791	0.578252						0.925216	0.237883
ANR40_HUMAN-0	ANKRD40	ANR40_HUMAN	HUMAN	Q6AI12	0	12.2116	12.5331	12.5331	13.1319	18673.6	0.487805	0.487805	ANR40				-2.24152	-1.29011					-2.38874	-1.08691					0.024473	0.287074						1.61131	0.542006
RB27B_HUMAN-0	RAB27B	RB27B_HUMAN	HUMAN	O00194	0	11.9049	12.0377	12.0377	12.1324	6548.47	0.317073	0.317073	RB27B			-0.669227	-1.61243	0.113171				-0.726364	-1.38358	0.0971082				0.473658	0.177444	0.923334					0.324535	0.750938	0.0346413						10.9709	12.8737
EMC2_HUMAN-0	EMC2	EMC2_HUMAN	HUMAN	Q15006	0	10.9695	12.0544	12.0544	12.7505	12457.8	0.170732	0.170732	EMC2
GMFB_HUMAN-0	GMFB	GMFB_HUMAN	HUMAN	P60983	0	12.8414	12.5362	12.5546	13.1136	17898.7	1.46341	1.4878	GMFB	-1.61724			-1.14009	0.811166	-1.60621	-1.95009			-1.88244	1.33934	-2.50039	0.0578709			0.0667262	0.187674	0.0164008		1.23754			1.1757	0.726596	1.78513		12.7277	11.8911		11.9912	14.1155	10.7674			11.3609
ARF_HUMAN-0	CDKN2A	ARF_HUMAN	HUMAN	Q8N726	0	10.4856	11.7549	11.7549	11.8348	4804.77	0.097561	0.097561	ARF					-1.28323						-1.02543						0.315413							0.501121
KCTD3_HUMAN-0	KCTD3	KCTD3_HUMAN	HUMAN	Q9Y597	0	12.0271	13.5736	13.5736	14.8891	95794.4	0.658537	0.658537	KCTD3
MINY2_HUMAN-0	MINDY2	MINY2_HUMAN	HUMAN	Q8NBR6	0	10.0136	11.5735	11.5735	11.7297	4204.15	0.0731707	0.0731707	MINY2
SMOC1_HUMAN-0	SMOC1	SMOC1_HUMAN	HUMAN	Q9H4F8	0	14.2348	15.2309	15.2309	16.5879	165687	1.26829	1.53659	SMOC1
PLIN3_HUMAN-0	PLIN3	PLIN3_HUMAN	HUMAN	O60664	0	11.817	11.6321	11.656	12.4246	27264.3	2.09756	2.41463	PLIN3				-1.44848	1.08429	-1.7695				-2.12496	1.68716	-2.75337				0.0399913	0.0995686	0.00891541					1.39803	1.00188	2.04986		10.7177				11.6403
S100Z_HUMAN-0	S100Z	S100Z_HUMAN	HUMAN	Q8WXG8	0	11.2847	10.4068	10.4068	10.4068	1483.03	0.0487805	0.0487805	S100Z
MK01_HUMAN-0	MAPK1	MK01_HUMAN	HUMAN	P28482	0	13.2325	12.6731	12.7102	13.5469	40004.1	2.92683	3.36585	MK01	-0.449032			-1.29013	0.149876	-2.79691	-0.69754			-2.1257	0.246945	-4.60835	0.488981			0.0389359	0.806051	3.23607e-05		0.310708			1.40965	0.0936374	4.48998		12.2981	12.2592		11.1473	12.3405	10.888	12.6486	11.9208	11.3354	11.0182
CNOT3_HUMAN-0	CNOT3	CNOT3_HUMAN	HUMAN	O75175	0	11.1016	11.9537	11.9574	12.5731	14498.5	0.536585	0.536585	CNOT3					-1.11638						-1.45629						0.156077							0.806662
GBG11_HUMAN-0	GNG11	GBG11_HUMAN	HUMAN	P61952	0	12.1405	12.0677	12.0677	12.2454	8879.19	0.268293	0.268293	GBG11				-1.82723		-2.32439				-2.06905		-2.632				0.0482606		0.0138766					1.31641		1.85772			10.96
BNI3L_HUMAN-0	BNIP3L	BNI3L_HUMAN	HUMAN	O60238	0	10.8284	11.4246	11.4246	11.4246	2799.31	0.097561	0.097561	BNI3L					0.554138						0.455516						0.652843							0.185191							11.3837
CBPD_HUMAN-0	CPD	CBPD_HUMAN	HUMAN	O75976	0	13.2045	12.9305	12.944	14.14	87259.8	5.53659	5.68293	CBPD				-1.73747	0.067638	-1.59091				-2.65814	0.103479	-2.29472				0.0114386	0.918128	0.0273733					1.94163	0.0370967	1.56267						12.906
PLCG1_HUMAN-0	PLCG1	PLCG1_HUMAN	HUMAN	P19174	0	12.0636	12.9366	12.9793	14.0637	54828.8	1.87805	2	PLCG1					0.409633						0.549181						0.587094							0.231292
RPC3_HUMAN-0	POLR3C	RPC3_HUMAN	HUMAN	Q9BUI4	0	10.94	12.281	12.281	13.002	8776.99	0.219512	0.219512	RPC3					-0.658434						-0.582621						0.56538							0.24766
NAF1_HUMAN-0	NAF1	NAF1_HUMAN	HUMAN	Q96HR8	0	9.52739	10.6402	10.6402	10.7739	2014.26	0.146341	0.146341	NAF1					-0.426563						-0.479535						0.635577							0.196832
RUSF1_HUMAN-0	RUSF1	RUSF1_HUMAN	HUMAN	Q96GQ5	0	10.2937	11.817	11.817	12.2533	6983.69	0.097561	0.097561	RUSF1
AAK1_HUMAN-0	AAK1	AAK1_HUMAN	HUMAN	Q2M2I8	0	10.9499	11.7909	11.8798	12.7773	25807.2	0.731707	0.731707	AAK1					-0.983094						-1.18051						0.248116							0.605345
GSKIP_HUMAN-0	GSKIP	GSKIP_HUMAN	HUMAN	Q9P0R6	0	10.2311	11.4766	11.4766	11.4766	3332.09	0.0731707	0.0731707	GSKIP					-0.411704						-0.327079						0.746451							0.126998
MTND_HUMAN-0	ADI1	MTND_HUMAN	HUMAN	Q9BV57	0	12.7552	12.5094	12.5443	13.5038	41261.7	2.07317	2.70732	MTND				-1.70047	0.845505	-2.24677				-2.59173	1.28866	-2.9656				0.0135968	0.205529	0.00526859					1.86656	0.687126	2.27831						10.8549
NSUN4_HUMAN-0	NSUN4	NSUN4_HUMAN	HUMAN	Q96CB9	0	11.3969	12.9218	12.9218	13.7285	25017.2	0.219512	0.219512	NSUN4
MK08_HUMAN-0	MAPK8	MK08_HUMAN	HUMAN	P45983	0	11.0421	12.5788	12.5788	13.4794	13938.4	0.121951	0.121951	MK08
3MG_HUMAN-0	MPG	3MG_HUMAN	HUMAN	P29372	0	9.99739	11.2963	11.2963	11.875	5510.18	0.317073	0.317073	3MG					-0.976276						-0.932941						0.359138							0.444739
CDK2_HUMAN-0	CDK2	CDK2_HUMAN	HUMAN	P24941	0	10.2764	11.4876	11.4876	11.9328	7252.93	0.341463	0.341463	CDK2					-1.09035						-1.29358						0.206404							0.685282
OVCA2_HUMAN-0	OVCA2	OVCA2_HUMAN	HUMAN	Q8WZ82	0	12.1122	13.481	13.481	13.6	15566.7	0.146341	0.146341	OVCA2					0.468937						0.391241						0.698942							0.155559
CSK_HUMAN-0	CSK	CSK_HUMAN	HUMAN	P41240	0	12.6396	12.4245	12.4245	13.0916	47362.6	2.58537	2.58537	CSK				-2.56952	0.544687	-2.55194				-3.20571	0.720766	-2.55269				0.00277852	0.47559	0.0149558					2.55619	0.322767	1.82519		13.7866	12.643			13.7318
ARPIN_HUMAN-0	ARPIN	ARPIN_HUMAN	HUMAN	Q7Z6K5	0	10.8947	11.9795	11.9795	12.2309	5834.46	0.121951	0.121951	ARPIN
GLUCM_HUMAN-0	DGLUCY	GLUCM_HUMAN	HUMAN	Q7Z3D6	0	8.9479	10.4444	10.4444	10.4444	1664.55	0.0487805	0.0487805	GLUCM
RGS12_HUMAN-0	RGS12	RGS12_HUMAN	HUMAN	O14924	0	12.2575	12.003	12.003	12.9238	56821.5	1.41463	1.43902	RGS12				-1.41858						-1.45086						0.158364							0.800343
DIAP1_HUMAN-0	DIAPH1	DIAP1_HUMAN	HUMAN	O60610	0	12.1579	12.2918	12.2971	13.3433	81998.7	3.7561	3.87805	DIAP1	-0.405071			-2.80922	-0.0304439		-0.29017			-3.11754	-0.0422315		0.773687			0.00400687	0.966595			0.111435			2.39719	0.0147557			10.8696									10.4646
RHBT3_HUMAN-0	RHOBTB3	RHBT3_HUMAN	HUMAN	O94955	0	10.8872	11.1354	11.1354	11.4097	9060.53	0.268293	0.268293	RHBT3				-0.924623						-0.748643						0.461075							0.336228
DUS23_HUMAN-0	DUSP23	DUS23_HUMAN	HUMAN	Q9BVJ7	0	10.3841	11.4202	11.4202	11.7262	5884.01	0.292683	0.292683	DUS23					-0.418455						-0.46327						0.646892							0.189168			10.8258				11.7044
GAS1_HUMAN-0	GAS1	GAS1_HUMAN	HUMAN	P54826	0	12.8471	12.2108	12.2108	12.2108	4930.6	0.0487805	0.0487805	GAS1																											12.6182			11.8034
GRB1L_HUMAN-0	GREB1L	GRB1L_HUMAN	HUMAN	Q9C091	0	13.1058	12.5395	12.5395	12.5395	6098.16	0.0487805	0.0487805	GRB1L
KCTD9_HUMAN-0	KCTD9	KCTD9_HUMAN	HUMAN	Q7L273	0	11.2806	12.3727	12.3727	13.2337	22085.6	0.390244	0.390244	KCTD9					-1.25683						-1.00789						0.323585							0.490012
HEM3_HUMAN-0	HMBS	HEM3_HUMAN	HUMAN	P08397	0	11.7138	12.8039	12.8179	14.099	27938.8	0.829268	0.829268	HEM3					1.05844						1.00964						0.321651							0.492616
IKBB_HUMAN-0	NFKBIB	IKBB_HUMAN	HUMAN	Q15653	0	11.8749	12.7974	12.7974	13.4712	13948.4	0.560976	0.560976	IKBB					0.0447535						0.0626787						0.950453							0.0220692							12.6551
MYO1E_HUMAN-0	MYO1E	MYO1E_HUMAN	HUMAN	Q12965	0	12.4049	12.1166	12.1166	12.793	31692.9	2.85366	2.90244	MYO1E	-2.13385			-1.46655	-1.19019	-2.85673	-1.73252			-2.30583	-1.87131	-3.88982	0.0913038			0.0266801	0.069028	0.000391716		1.03951			1.57381	1.16097	3.40703						12.3851				10.146	10.3565
INADL_HUMAN-0	PATJ	INADL_HUMAN	HUMAN	Q8NI35	0	12.6455	11.6664	11.6664	12.2045	9903.77	0.439024	0.439024	INADL	0.0294716		1.07092				0.0248723		0.85211				0.980347		0.401952					0.0086201		0.395825								11.2947			11.3559	12.2177		10.3988
SL9A8_HUMAN-0	SLC9A8	SL9A8_HUMAN	HUMAN	Q9Y2E8	0	10.7512	12.3111	12.3111	12.709	9240.73	0.097561	0.097561	SL9A8
CBR3_HUMAN-0	CBR3	CBR3_HUMAN	HUMAN	O75828	0	12.2865	12.478	12.478	13.2771	25447.5	1.26829	1.31707	CBR3				-2.51674	-0.59185					-2.03067	-0.795906					0.0506834	0.431963						1.29513	0.364554				12.7117		11.7035	12.5997
LY6K_HUMAN-0	LY6K	LY6K_HUMAN	HUMAN	Q17RY6	0	10.0705	11.2	11.2	11.2	2436.82	0.097561	0.097561	LY6K					-0.0217012						-0.0220699						0.982568							0.00763747
DCTN3_HUMAN-0	DCTN3	DCTN3_HUMAN	HUMAN	O75935	0	12.4102	12.6081	12.6092	13.3854	28822.6	1.02439	1.02439	DCTN3				-1.91797	0.306308					-2.42248	0.440483					0.0210789	0.662465						1.67615	0.178837			12.513				11.5152
TBATA_HUMAN-0	TBATA	TBATA_HUMAN	HUMAN	Q96M53	0	13.5973	14.575	14.575	14.575	25206.7	0.0487805	0.0487805	TBATA
HSBP1_HUMAN-0	HSBP1	HSBP1_HUMAN	HUMAN	O75506	0	10.4386	11.5416	11.5416	11.6312	3736.26	0.170732	0.195122	HSBP1					0.531212						0.709267						0.484036							0.315122
SC31A_HUMAN-0	SEC31A	SC31A_HUMAN	HUMAN	O94979	0	12.5242	12.9132	12.9132	13.8732	60920.9	2.04878	2.21951	SC31A				-3.86004	-0.384061	-3.41948				-3.44799	-0.54243	-3.05446				0.00169803	0.591537	0.00470365					2.77005	0.228018	2.32757		12.4636				12.1668
8ODP_HUMAN-0	NUDT1	8ODP_HUMAN	HUMAN	P36639	0	11.2387	11.4436	11.4436	12.076	8154.98	0.853659	0.926829	8ODP				-1.30447	0.893629					-2.00557	1.45726					0.0529276	0.154236						1.27632	0.811814							10.2313
CTSL2_HUMAN-0	CTDSPL2	CTSL2_HUMAN	HUMAN	Q05D32	0	10.2754	11.7527	11.7527	12.1105	5358.14	0.146341	0.146341	CTSL2					-1.14823						-1.01397						0.320333							0.494399
DCTN6_HUMAN-0	DCTN6	DCTN6_HUMAN	HUMAN	O00399	0	12.3144	12.1287	12.1318	12.3231	7796.87	0.682927	0.682927	DCTN6	-1.36658		-0.12115	-0.864112	0.368748	-0.842081	-1.06334		-0.0942675	-1.50347	0.641584	-1.38134	0.294347		0.925393	0.140999	0.525001	0.175256		0.53114		0.0336739	0.850785	0.27984	0.756328						11.8823				10.5157
SEC13_HUMAN-0	SEC13	SEC13_HUMAN	HUMAN	P55735	0	12.3552	12.4879	12.4879	13.2843	23352.4	1.2439	1.26829	SEC13				-1.74421	1.06152	-1.58285				-2.30808	1.62199	-1.39637				0.0272198	0.11406	0.171671					1.56512	0.942865	0.765303		11.6974				12.5399
PKP4_HUMAN-0	PKP4	PKP4_HUMAN	HUMAN	Q99569	0	12.3822	11.8865	11.8865	12.83	40372.4	1.65854	1.73171	PKP4				-1.26572		-1.10692				-1.72216		-0.952532				0.0957147		0.348716					1.01902		0.457528
RT18B_HUMAN-0	MRPS18B	RT18B_HUMAN	HUMAN	Q9Y676	0	11.0564	12.1593	12.1593	12.6351	11074.3	0.170732	0.170732	RT18B
TPD54_HUMAN-0	TPD52L2	TPD54_HUMAN	HUMAN	O43399	0	13.1381	12.8417	12.8565	14.0256	46043.8	3.43902	3.53659	TPD54	-0.981845			-1.96827	0.257075	-1.99088	-0.662645			-2.97035	0.387956	-3.00448	0.511462			0.00507389	0.700161	0.00463463		0.291187			2.29466	0.154802	2.33398						12.058				11.0762
MITF_HUMAN-0	MITF	MITF_HUMAN	HUMAN	O75030	0	12.2501	13.2136	13.2136	13.2136	9614.36	0.0731707	0.0731707	MITF
AP4A_HUMAN-0	NUDT2	AP4A_HUMAN	HUMAN	P50583	0	12.1033	12.2909	12.2909	12.9444	12361.7	0.780488	0.780488	AP4A				-1.21268	0.59976					-1.84673	0.962754					0.073787	0.342686						1.13202	0.465103							11.7
TYDP2_HUMAN-0	TDP2	TYDP2_HUMAN	HUMAN	O95551	0	10.2643	11.4935	11.5564	12.0708	5047.31	0.243902	0.243902	TYDP2					-0.0501783						-0.0484674						0.961701							0.0169598
NCBP3_HUMAN-0	NCBP3	NCBP3_HUMAN	HUMAN	Q53F19	0	10.6456	11.8752	11.8752	12.3392	6964.82	0.219512	0.219512	NCBP3					-0.471832						-0.511689						0.613197							0.2124
CD123_HUMAN-0	CDC123	CD123_HUMAN	HUMAN	O75794	0	12.2158	13.0067	13.0067	14.0845	42490.6	1.19512	1.26829	CD123				-4.2358	-0.0286546					-3.71531	-0.0397396					0.000863579	0.968574						3.0637	0.0138674
KAD6_HUMAN-0	AK6	KAD6_HUMAN	HUMAN	Q9Y3D8	0	12.5299	12.93	12.9459	13.5038	25319.1	0.878049	0.902439	KAD6				-1.86958	0.894462	-2.30347				-2.03444	1.25657	-1.9416				0.050555	0.218313	0.0613398					1.29624	0.66092	1.21226
MMSA_HUMAN-0	ALDH6A1	MMSA_HUMAN	HUMAN	Q02252	0	11.4859	12.3891	12.3891	13.079	31964.8	0.268293	0.268293	MMSA																															10.6267
STAT1_HUMAN-0	STAT1	STAT1_HUMAN	HUMAN	P42224	0	11.8481	12.2857	12.3155	13.1903	35117	2.36585	2.4878	STAT1			-0.440262		-0.20369				-0.405126		-0.28115				0.688005		0.780354					0.162409		0.107708			12.3254	10.4399	11.2289	11.3832	11.268
CRLD2_HUMAN-0	CRISPLD2	CRLD2_HUMAN	HUMAN	Q9H0B8	0	11.8891	12.9721	12.9751	14.1501	27434.9	0.682927	0.707317	CRLD2
RM28_HUMAN-0	MRPL28	RM28_HUMAN	HUMAN	Q13084	0	9.96675	11.4924	11.4924	11.8508	5089.6	0.0731707	0.0731707	RM28
NF1_HUMAN-0	NF1	NF1_HUMAN	HUMAN	P21359	0	11.9903	11.4784	11.4802	12.3565	26800.3	2.09756	2.26829	NF1				-0.594444		-1.87804				-0.821191		-2.08015				0.417626		0.0456194					0.379213		1.34085									11.432	9.66537
CC126_HUMAN-0	CCDC126	CC126_HUMAN	HUMAN	Q96EE4	0	10.2067	11.3186	11.3186	11.3186	2642.76	0.146341	0.146341	CC126
SPC24_HUMAN-0	SPC24	SPC24_HUMAN	HUMAN	Q8NBT2	0	12.0453	12.2211	12.2211	12.7085	17444	0.317073	0.341463	SPC24				-2.19304						-1.78757						0.0855357							1.06785
MTMR9_HUMAN-0	MTMR9	MTMR9_HUMAN	HUMAN	Q96QG7	0	11.1737	12.4798	12.4798	13.0863	10181	0.170732	0.170732	MTMR9					0.0294146						0.0235206						0.98143							0.00814069
RM49_HUMAN-0	MRPL49	RM49_HUMAN	HUMAN	Q13405	0	9.85092	10.9241	10.9369	11.9372	5754.33	0.512195	0.512195	RM49					0.937397						1.02305						0.315059							0.501607
CREB1_HUMAN-0	CREB1	CREB1_HUMAN	HUMAN	P16220	0	12.5509	13.4069	13.4069	14.0749	18581.1	0.292683	0.292683	CREB1
NDUF2_HUMAN-0	NDUFAF2	NDUF2_HUMAN	HUMAN	Q8N183	0	12.1317	12.7159	12.7159	13.4748	41372.6	0.341463	0.365854	NDUF2				-2.82247						-2.25321						0.0332898							1.47769
WDR26_HUMAN-0	WDR26	WDR26_HUMAN	HUMAN	Q9H7D7	0	11.4628	12.2248	12.2465	13.0259	13146.7	0.634146	0.634146	WDR26					-0.200994						-0.272431						0.787294							0.103863							10.2866
PDE4A_HUMAN-0	PDE4A	PDE4A_HUMAN	HUMAN	P27815	0	12.4733	11.4436	11.4436	11.4436	2873.09	0.0487805	0.0487805	PDE4A
RFIP2_HUMAN-0	RAB11FIP2	RFIP2_HUMAN	HUMAN	Q7L804	0	10.7807	12.3184	12.3184	13.2736	28149.3	0.243902	0.243902	RFIP2
ZDHC8_HUMAN-0	ZDHHC8	ZDHC8_HUMAN	HUMAN	Q9ULC8	0	11.8618	11.4174	11.4174	11.8033	18263.7	0.707317	0.756098	ZDHC8				-1.469	-1.37853	-3.2091				-1.60859	-1.15292	-2.68389				0.118949	0.258714	0.0120928					0.924638	0.58718	1.91747
NDUA8_HUMAN-0	NDUFA8	NDUA8_HUMAN	HUMAN	P51970	0	11.9286	13.475	13.475	14.6118	39213.9	0.243902	0.243902	NDUA8
TSAP1_HUMAN-0	TRNAU1AP	TSAP1_HUMAN	HUMAN	Q9NX07	0	9.43007	10.5462	10.5462	10.5462	1555.38	0.0731707	0.0731707	TSAP1					-0.791902						-0.651326						0.52104							0.283129
CLPP_HUMAN-0	CLPP	CLPP_HUMAN	HUMAN	Q16740	0	11.1912	12.2485	12.2485	12.589	10894.6	0.365854	0.414634	CLPP					-0.872751						-1.15494						0.257896							0.588555
IMA5_HUMAN-0	KPNA1	IMA5_HUMAN	HUMAN	P52294	0	11.9625	12.9664	12.9721	13.5046	16328.2	0.439024	0.439024	IMA5					0.0873141						0.120746						0.904727							0.0434824
NU153_HUMAN-0	NUP153	NU153_HUMAN	HUMAN	P49790	0	10.8029	11.7743	11.7832	12.695	21759.7	1	1.02439	NU153					-1.45994						-2.1005						0.0445138							1.35151
UCK2_HUMAN-0	UCK2	UCK2_HUMAN	HUMAN	Q9BZX2	0	12.0202	11.8375	11.8458	12.3708	16233.6	0.97561	0.97561	UCK2				-1.68182	1.20735	-2.01489				-2.466	1.87769	-2.95437				0.0184301	0.0683366	0.00542552					1.73447	1.16535	2.26556
UB2G2_HUMAN-0	UBE2G2	UB2G2_HUMAN	HUMAN	P60604	0	11.1871	11.9528	11.9528	12.0309	6651.79	0.243902	0.243902	UB2G2					0.175068						0.215005						0.831272							0.080257
NXN_HUMAN-0	NXN	NXN_HUMAN	HUMAN	Q6DKJ4	0	12.5097	13.0565	13.0565	13.7534	28941.5	1.09756	1.12195	NXN				-1.76254	0.772068					-1.50509	1.14194					0.142442	0.262241						0.846363	0.581299							11.5368
RBM22_HUMAN-0	RBM22	RBM22_HUMAN	HUMAN	Q9NW64	0	12.2722	13.2586	13.2679	14.3351	39009.6	1.02439	1.02439	RBM22					0.762024						1.05482						0.300234							0.52254
BTAF1_HUMAN-0	BTAF1	BTAF1_HUMAN	HUMAN	O14981	0	9.86708	10.8657	10.8657	11.5163	4489.33	0.268293	0.268293	BTAF1				-2.13075	-0.998078					-1.52022	-0.872136					0.141034	0.391453						0.850676	0.40732
NFIP2_HUMAN-0	NDFIP2	NFIP2_HUMAN	HUMAN	Q9NV92	0	10.2862	10.8598	10.8598	11.2352	4431.13	0.195122	0.195122	NFIP2					-0.382655						-0.324337						0.748284							0.125933
PUM1_HUMAN-0	PUM1	PUM1_HUMAN	HUMAN	Q14671	0	10.7239	11.5095	11.5095	11.9904	11859	0.414634	0.414634	PUM1					-1.62872						-1.69696						0.101674							0.992788
TOR1A_HUMAN-0	TOR1A	TOR1A_HUMAN	HUMAN	O14656	0	10.8953	12.1681	12.1681	12.8504	9990.83	0.414634	0.414634	TOR1A					0.784835						0.945011						0.353053							0.45216
EXOC3_HUMAN-0	EXOC3	EXOC3_HUMAN	HUMAN	O60645	0	12.7623	12.311	12.3125	13.1423	35597.4	1.12195	1.19512	EXOC3				-2.08077		-3.44488				-2.7972		-2.92889				0.00906912		0.00656926					2.04243		2.18248
S26A2_HUMAN-0	SLC26A2	S26A2_HUMAN	HUMAN	P50443	0	10.96	11.2912	11.2912	11.7006	5584.15	0.243902	0.268293	S26A2				-1.93497	0.0906046					-1.69906	0.0795578					0.101273	0.9372						0.994504	0.0281679
WIPI3_HUMAN-0	WDR45B	WIPI3_HUMAN	HUMAN	Q5MNZ6	0	10.8288	11.9018	11.9018	12.2284	7136.01	0.268293	0.268293	WIPI3					-0.384249						-0.433751						0.667923							0.175274
BAZ2A_HUMAN-0	BAZ2A	BAZ2A_HUMAN	HUMAN	Q9UIF9	0	11.8372	11.8281	11.8281	11.8281	4820.66	0.170732	0.170732	BAZ2A				-1.15711						-1.30447						0.203109							0.692271
PURA_HUMAN-0	PURA	PURA_HUMAN	HUMAN	Q00577	0	12.6005	12.0863	12.0968	12.5179	13208.3	1.46341	1.46341	PURA	-0.779299		0.13686	-0.969018	2.09683	-1.09584	-1.34252		0.235774	-1.57389	3.61228	-1.88784	0.185498		0.814572	0.121829	0.000703747	0.0648648		0.731661		0.0890703	0.914251	3.15258	1.18799		12.3287	11.6698	11.8719	10.875	12.477	9.84238	10.2095	12.2618	11.1377	11.8746
FOSL1_HUMAN-0	FOSL1	FOSL1_HUMAN	HUMAN	P15407	0	11.7612	12.703	12.703	12.92	10984.4	0.243902	0.243902	FOSL1					0.378256						0.452821						0.654304							0.184221
DDR2_HUMAN-0	DDR2	DDR2_HUMAN	HUMAN	Q16832	0	13.6258	13.1988	13.1988	13.6811	53071.6	1.82927	2.04878	DDR2				-1.89289	-1.32961	-2.48397				-2.71547	-1.90741	-3.56341				0.00981609	0.063863	0.000986239					2.00806	1.19475	3.00602
ANGL4_HUMAN-0	ANGPTL4	ANGL4_HUMAN	HUMAN	Q9BY76	0	11.5792	12.5049	12.5049	13.1289	15388.7	0.243902	0.243902	ANGL4
ABLM3_HUMAN-0	ABLIM3	ABLM3_HUMAN	HUMAN	O94929	0	10.3984	11.9582	11.9582	12.5561	11536.3	0.121951	0.146341	ABLM3
CTL5_HUMAN-0	SLC44A5	CTL5_HUMAN	HUMAN	Q8NCS7	0	9.7481	11.2954	11.2954	11.2954	2952.57	0.0487805	0.0487805	CTL5
ACINU_HUMAN-0	ACIN1	ACINU_HUMAN	HUMAN	Q9UKV3	0	12.6338	13.3117	13.3413	14.6932	110832	3.43902	3.46341	ACINU					0.656757						0.920071						0.36489							0.437838
UCKL1_HUMAN-0	UCKL1	UCKL1_HUMAN	HUMAN	Q9NWZ5	0	9.9338	11.3488	11.3488	11.632	4482.85	0.146341	0.146341	UCKL1					-1.36261						-1.20761						0.238526							0.622464
NUBP2_HUMAN-0	NUBP2	NUBP2_HUMAN	HUMAN	Q9Y5Y2	0	11.847	12.6952	12.6952	12.9242	11980.4	0.317073	0.390244	NUBP2				-2.53505	-0.722451					-2.24659	-1.01232					0.0324657	0.319776						1.48858	0.495154
C2D1B_HUMAN-0	CC2D1B	C2D1B_HUMAN	HUMAN	Q5T0F9	0	11.201	11.9662	11.9662	12.5772	18307.5	0.878049	0.902439	C2D1B				-1.95474	-0.149626					-1.68893	-0.204409					0.101981	0.839464						0.991482	0.0759977
ZNRF2_HUMAN-0	ZNRF2	ZNRF2_HUMAN	HUMAN	Q8NHG8	0	10.9773	11.7227	11.7227	12.1436	11949.8	0.146341	0.146341	ZNRF2
TBC23_HUMAN-0	TBC1D23	TBC23_HUMAN	HUMAN	Q9NUY8	0	12.2398	13.1233	13.1233	14.0016	33492.5	1.04878	1.04878	TBC23				-2.08598	-0.858665					-1.75986	-1.14542					0.0889993	0.261421						1.05061	0.582659
GSTA5_HUMAN-0	GSTA5	GSTA5_HUMAN	HUMAN	Q7RTV2	0	13.3277	14.4194	14.4194	14.6585	27744.2	0.0731707	0.0731707	GSTA5
RARR2_HUMAN-0	RARRES2	RARR2_HUMAN	HUMAN	Q99969	0	11.8955	12.3424	12.3424	13.0125	12754.3	0.682927	0.682927	RARR2		1.62869	-0.561508					2.38649	-0.658214					0.0235331	0.515431						1.62832	0.28783					12.735	11.444	10.5177
AL7A1_HUMAN-0	ALDH7A1	AL7A1_HUMAN	HUMAN	P49419	0	13.3692	12.8723	12.9151	14.0904	66589.1	6.29268	6.39024	AL7A1	-0.753087		-0.305519	-1.86042	0.586953	-2.00362	-1.22659		-0.497616	-3.21398	1.01399	-3.46137	0.225727		0.620939	0.00229531	0.315473	0.0011103		0.646417		0.206951	2.63916	0.501037	2.95456		12.1933	11.5656	12.4702		13.6041	11.4221	11.1523	12.1287	11.9315	11.8914
LRAT2_HUMAN-0	LRATD2	LRAT2_HUMAN	HUMAN	Q96KN1	0	10.525	11.5921	11.5921	12.063	9105.23	0.121951	0.121951	LRAT2
DOPD_HUMAN-0	DDT	DOPD_HUMAN	HUMAN	P30046	0	12.4111	12.97	12.97	13.56	20842.4	0.780488	0.829268	DOPD		-2.58279		-2.90988	-1.30679			-2.07475		-2.86284	-1.53666			0.0467026		0.00759441	0.134879				1.33066		2.11951	0.870057							14.3842
RT09_HUMAN-0	MRPS9	RT09_HUMAN	HUMAN	P82933	0	10.5347	11.77	11.77	12.1392	10502.3	0.219512	0.219512	RT09
MKS3_HUMAN-0	TMEM67	MKS3_HUMAN	HUMAN	Q5HYA8	0	11.3851	12.9343	12.9343	14.3171	27961.2	0.195122	0.195122	MKS3
DCTN4_HUMAN-0	DCTN4	DCTN4_HUMAN	HUMAN	Q9UJW0	0	11.4342	12.0765	12.0765	12.6414	15797	0.804878	0.804878	DCTN4					0.104033	-1.88615					0.130542	-1.49687					0.897041	0.145255						0.0471878	0.837868		9.87349
INT10_HUMAN-0	INTS10	INT10_HUMAN	HUMAN	Q9NVR2	0	10.2656	11.7992	11.7992	12.5329	13067.4	0.121951	0.121951	INT10
DDX41_HUMAN-0	DDX41	DDX41_HUMAN	HUMAN	Q9UJV9	0	10.5501	11.8423	11.8423	12.3485	10275.1	0.439024	0.439024	DDX41					0.430685						0.469173						0.642721							0.191978
TSYL1_HUMAN-0	TSPYL1	TSYL1_HUMAN	HUMAN	Q9H0U9	0	10.8726	11.9655	11.9655	12.1644	6034.76	0.219512	0.219512	TSYL1					1.62403						1.44705						0.159861							0.796257
SMAP2_HUMAN-0	SMAP2	SMAP2_HUMAN	HUMAN	Q8WU79	0	10.9142	11.9129	11.9129	12.519	13324.9	0.390244	0.390244	SMAP2					-0.791193						-0.863323						0.395873							0.402445							11.809
ORC2_HUMAN-0	ORC2	ORC2_HUMAN	HUMAN	Q13416	0	9.78283	11.2967	11.2967	12.0063	10114.3	0.121951	0.121951	ORC2
ACYP1_HUMAN-0	ACYP1	ACYP1_HUMAN	HUMAN	P07311	0	11.3552	11.6154	11.6154	12.3636	14058.3	0.853659	0.853659	ACYP1				-2.43687	0.495423	-2.39441				-3.38483	0.71968	-2.19984				0.00190133	0.476956	0.0351717					2.72094	0.321522	1.45381
BCAR3_HUMAN-0	BCAR3	BCAR3_HUMAN	HUMAN	O75815	0	11.7424	12.5172	12.573	13.8709	61393.2	2.19512	2.41463	BCAR3				-2.67361	-1.32184					-2.34236	-1.83106					0.026252	0.0774056						1.58084	1.11123
EMAL2_HUMAN-0	EML2	EMAL2_HUMAN	HUMAN	O95834	0	11.8873	11.7524	11.7832	12.6139	20435	1.97561	1.97561	EMAL2	-2.72		-2.64864		1.19024	-1.17146	-3.29583		-2.39212		2.08167	-1.77433	0.00221409		0.0221054		0.0445555	0.0844805		2.6548		1.6555		1.3511	1.07324		12.3824				13.7863	10.1948			10.4636	10.4347
LIRA3_HUMAN-0	LILRA3	LIRA3_HUMAN	HUMAN	Q8N6C8	0	12.5181	12.7726	12.7726	13.33	12394.6	0.317073	0.317073	LIRA3		0.647885						0.795191						0.433453							0.363058						12.5489	12.5226		11.9542	12.6889
RBM28_HUMAN-0	RBM28	RBM28_HUMAN	HUMAN	Q9NW13	0	10.8164	11.9018	11.9018	13.0593	21412.8	1.02439	1.19512	RBM28					-0.688282						-0.835028						0.410786							0.386384
CCL14_HUMAN-0	CCL14	CCL14_HUMAN	HUMAN	Q16627	0	10.5613	11.3245	11.3245	11.6755	3919.75	0.219512	0.219512	CCL14		0.255214						0.231873						0.818456							0.0870045							10.993
HSP72_HUMAN-0	HSPA2	HSP72_HUMAN	HUMAN	P54652	0	12.7335	12.1698	12.1865	13.0951	20312.7	3.31707	3.34146	HSP72	-0.571017		-0.0499717	-0.812082	0.642852	-0.838231	-0.92493		-0.0809439	-1.3952	1.10445	-1.44012	0.35945		0.93581	0.16913	0.27469	0.156072		0.444361		0.0288123	0.771779	0.561157	0.806674		12.1498		11.9608	11.054	12.42	10.2071	10.4451	11.8956	12.2171	11.8607
LXN_HUMAN-0	LXN	LXN_HUMAN	HUMAN	Q9BS40	0	12.2329	11.7698	11.7793	12.6527	8937.74	1.80488	1.80488	LXN	-1.10329		-0.837223	-1.08145	1.18222	-0.950365	-1.95803		-1.57597	-2.0357	2.22539	-1.78895	0.0558248		0.121347	0.0471032	0.0306	0.0796891		1.25317		0.915971	1.32695	1.51428	1.0986		12.9486	11.6097	11.1979	11.7533	13.655	10.5479		11.5236	11.1818	11.2651
XPO5_HUMAN-0	XPO5	XPO5_HUMAN	HUMAN	Q9HAV4	0	11.3839	12.6543	12.6801	13.9124	27117.7	0.95122	0.95122	XPO5					-0.0255045						-0.0243826						0.980727							0.0084518
RBM12_HUMAN-0	RBM12	RBM12_HUMAN	HUMAN	Q9NTZ6	0	11.9805	12.8685	12.8685	13.9276	52261.7	1.68293	1.87805	RBM12					0.101108						0.134315						0.894083							0.048622							10.5009
TIF1A_HUMAN-0	TRIM24	TIF1A_HUMAN	HUMAN	O15164	0	9.80827	10.9576	10.9576	11.4567	5036.15	0.219512	0.219512	TIF1A					-1.57296						-1.3178						0.199548							0.699953
RS25_HUMAN-0	RPS25	RS25_HUMAN	HUMAN	P62851	0	13.3122	13.1685	13.1767	13.622	24075.4	1.02439	1.02439	RS25				-1.99742	0.177952	-1.95154				-2.91976	0.274196	-2.8527				0.00601417	0.785504	0.00714565					2.22082	0.104851	2.14596											11.2551
CRK_HUMAN-0	CRK	CRK_HUMAN	HUMAN	P46108	0	12.3823	12.1299	12.139	13.2373	28451.3	2.29268	2.29268	CRK			-2.01876	-1.3067	1.23836	-2.27969			-2.09619	-2.14531	2.03312	-3.24132			0.0426139	0.0382226	0.0488971	0.0024401				1.37045	1.41768	1.31072	2.61259		12.103				12.0004
GSTM4_HUMAN-0	GSTM4	GSTM4_HUMAN	HUMAN	Q03013	0	15.7524	16.7383	16.7383	16.7383	115706	0.146341	0.146341	GSTM4
MCCA_HUMAN-0	MCCC1	MCCA_HUMAN	HUMAN	Q96RQ3	0	10.1108	11.6272	11.6272	12.4535	10111.3	0.146341	0.146341	MCCA
MIRO1_HUMAN-0	RHOT1	MIRO1_HUMAN	HUMAN	Q8IXI2	0	9.34817	10.9081	10.9081	11.5558	5196.13	0.097561	0.097561	MIRO1
HCFC1_HUMAN-0	HCFC1	HCFC1_HUMAN	HUMAN	P51610	0	12.0791	12.0613	12.0613	12.8882	52598.7	3.09756	3.14634	HCFC1				-3.42242	0.280986	-2.88673				-4.39455	0.403385	-3.31537				0.000114638	0.689353	0.00228761					3.94067	0.161558	2.64062
FYB1_HUMAN-0	FYB1	FYB1_HUMAN	HUMAN	O15117	0	11.7778	11.5655	11.5655	11.859	5046.13	0.146341	0.146341	FYB1																											12.0611				12.0248
PSMG1_HUMAN-0	PSMG1	PSMG1_HUMAN	HUMAN	O95456	0	11.9889	12.4149	12.4275	13.213	19361	0.682927	0.682927	PSMG1				-1.58412	0.939416	-2.56055				-1.3626	1.34676	-2.20249				0.18317	0.188166	0.0354711					0.737145	0.725459	1.45012
PUR8_HUMAN-0	ADSL	PUR8_HUMAN	HUMAN	P30566	0	12.0269	12.1144	12.1144	13.0919	27639	1.4878	1.4878	PUR8				-1.54633	1.63836	-1.69134				-1.96883	2.40871	-1.43564				0.0574343	0.0217639	0.160533					1.24083	1.66226	0.794435
ATPMK_HUMAN-0	ATP5MK	ATPMK_HUMAN	HUMAN	Q96IX5	0	11.0852	12.1805	12.1805	12.5594	10919.7	0.121951	0.121951	ATPMK
OCAD2_HUMAN-0	OCIAD2	OCAD2_HUMAN	HUMAN	Q56VL3	0	10.5592	12.0595	12.0595	13.0682	9681.74	0.146341	0.146341	OCAD2
RMD3_HUMAN-0	RMDN3	RMD3_HUMAN	HUMAN	Q96TC7	0	11.3938	12.2737	12.2737	13.0672	14657.7	0.560976	0.560976	RMD3					0.26455	-2.18496					0.243069	-1.55504					0.809794	0.131608						0.0916257	0.880717
CLD4_HUMAN-0	CLDN4	CLD4_HUMAN	HUMAN	O14493	0	11.2597	10.5913	10.5913	10.5913	1816.94	0.219512	0.219512	CLD4	-0.951441		0.676298				-1.10427		0.827391				0.278573		0.414787					0.555061		0.382175						11.1073		10.1086			8.90694	10.2762	9.78631
KELL_HUMAN-0	KEL	KELL_HUMAN	HUMAN	P23276	0	10.6191	11.7303	11.7303	11.7303	3568.79	0.0731707	0.0731707	KELL
CA021_HUMAN-0	C1orf21	CA021_HUMAN	HUMAN	Q9H246	0	11.3653	11.9366	11.9366	12.7546	8602.23	0.243902	0.268293	CA021
GMPPB_HUMAN-0	GMPPB	GMPPB_HUMAN	HUMAN	Q9Y5P6	0	11.5223	12.5946	12.5989	13.7789	25395.8	0.829268	0.878049	GMPPB					0.360084						0.486317						0.630405							0.20038
PHP14_HUMAN-0	PHPT1	PHP14_HUMAN	HUMAN	Q9NRX4	0	11.155	11.176	11.176	11.6153	5082.03	0.682927	0.731707	PHP14				-1.65865	-0.250328	-1.50537				-2.38552	-0.409911	-1.90941				0.0224494	0.684304	0.0642176					1.6488	0.164751	1.19235		11.0217	10.8765		10.3106	10.7424
DDX21_HUMAN-0	DDX21	DDX21_HUMAN	HUMAN	Q9NR30	0	13.6541	13.4612	13.4612	14.4116	140155	5.07317	5.39024	DDX21				-2.3433	1.74755	-2.28082				-1.92136	2.48182	-3.05392				0.0631176	0.0181824	0.00437323					1.19985	1.74035	2.3592
VPP2_HUMAN-0	ATP6V0A2	VPP2_HUMAN	HUMAN	Q9Y487	0	10.5824	12.1321	12.1321	13.021	12598.4	0.146341	0.146341	VPP2
DMPK_HUMAN-0	DMPK	DMPK_HUMAN	HUMAN	Q09013	0	12.8295	13.9548	13.9548	13.9548	22411.7	0.0487805	0.0487805	DMPK
TISB_HUMAN-0	ZFP36L1	TISB_HUMAN	HUMAN	Q07352	0	10.4481	12.008	12.008	12.6996	12567.3	0.121951	0.121951	TISB
PSF3_HUMAN-0	GINS3	PSF3_HUMAN	HUMAN	Q9BRX5	0	10.8689	11.8802	11.8802	12.9692	13191.8	0.756098	0.756098	PSF3					0.952433						1.19908						0.240568							0.618762
HPCL1_HUMAN-0	HPCAL1	HPCL1_HUMAN	HUMAN	P37235	0	12.6337	12.1453	12.1487	12.8923	26056.4	3.12195	3.19512	HPCL1	-1.05429		-0.410226	-1.64591	0.236136	-2.11907	-1.63567		-0.381865	-2.70843	0.388574	-3.28761	0.108894		0.704362	0.0095298	0.699426	0.00196684		0.962995		0.152204	2.02092	0.155258	2.70623		13.3095	12.0495		10.4126	12.2074	11.5309	10.1812	11.3443	10.8074	10.8385
GCN1_HUMAN-0	GCN1	GCN1_HUMAN	HUMAN	Q92616	0	12.1372	11.9785	12.0038	12.8308	39075.4	3.60976	3.70732	GCN1				-2.06435	-0.16176	-1.87149				-3.19645	-0.25047	-2.19055				0.00289787	0.80365	0.0350541					2.53792	0.0949328	1.45526						14.3573
RHG30_HUMAN-0	ARHGAP30	RHG30_HUMAN	HUMAN	Q7Z6I6	0	9.61629	10.8655	10.8655	11.2688	4004.12	0.170732	0.170732	RHG30																											10.8789
TIM44_HUMAN-0	TIMM44	TIM44_HUMAN	HUMAN	O43615	0	11.0469	11.8593	11.8593	12.3706	17189.5	0.585366	0.609756	TIM44					-0.967362						-1.20589						0.237972							0.623475
DNPH1_HUMAN-0	DNPH1	DNPH1_HUMAN	HUMAN	O43598	0	12.1529	12.9116	12.9116	13.2852	16317	0.487805	0.487805	DNPH1				-1.93347	0.773554					-1.63161	1.08797					0.113239	0.285289						0.946006	0.544715
PQBP1_HUMAN-0	PQBP1	PQBP1_HUMAN	HUMAN	O60828	0	11.9802	13.5245	13.5245	13.8508	15318.7	0.146341	0.146341	PQBP1					-0.426939						-0.350429						0.729081							0.137224
MTMR6_HUMAN-0	MTMR6	MTMR6_HUMAN	HUMAN	Q9Y217	0	10.5692	12.1291	12.1291	13.0701	19049.6	0.243902	0.243902	MTMR6
PSD10_HUMAN-0	PSMD10	PSD10_HUMAN	HUMAN	O75832	0	12.2402	11.9551	11.9678	12.7374	17070.4	1.7561	2	PSD10				-2.19426	0.417876	-2.22483				-3.66908	0.69874	-3.72019				0.000695553	0.488665	0.000598366					3.15767	0.310988	3.22303		11.1985	10.851			11.865
MET2B_HUMAN-0	METTL2B	MET2B_HUMAN	HUMAN	Q6P1Q9	0	10.6958	11.8639	11.8639	11.9835	5817.51	0.195122	0.195122	MET2B					-1.05235						-1.24412						0.224174							0.649416
CSTF2_HUMAN-0	CSTF2	CSTF2_HUMAN	HUMAN	P33240	0	11.4742	12.5399	12.5399	13.3866	16434.2	0.609756	0.609756	CSTF2					0.52236						0.67329						0.506105							0.295759
IGBP1_HUMAN-0	IGBP1	IGBP1_HUMAN	HUMAN	P78318	0	12.6811	12.8288	12.8288	13.4051	29582.9	1.60976	1.65854	IGBP1				-2.02258	0.556794	-1.82131				-2.87166	0.833297	-1.63546				0.00708746	0.41068	0.111474					2.14951	0.386497	0.952827			11.3526
GMPR2_HUMAN-0	GMPR2	GMPR2_HUMAN	HUMAN	Q9P2T1	0	12.775	12.4973	12.4973	13.1281	21979.5	2.17073	2.19512	GMPR2	-0.340936		0.254761	-1.40496	1.3575	-1.50446	-0.462556		0.373334	-1.99349	2.22413	-2.46491	0.645915		0.710655	0.0522994	0.0312077	0.0175924		0.189825		0.148341	1.2815	1.50574	1.75467		11.7537	10.3718	11.7326		12.7581			11.3821	11.0553	11.5019
PDCL3_HUMAN-0	PDCL3	PDCL3_HUMAN	HUMAN	Q9H2J4	0	11.4243	12.533	12.533	13.1982	14501.3	0.439024	0.439024	PDCL3					1.55853						1.32204						0.197271							0.704936
DNJC2_HUMAN-0	DNAJC2	DNJC2_HUMAN	HUMAN	Q99543	0	11.6256	12.0352	12.0352	12.7455	17407.5	0.853659	1	DNJC2				-1.82296	0.280098	-1.2403				-1.62027	0.376384	-1.10239				0.116408	0.709475	0.279698					0.934016	0.149063	0.553311									11.2379
KPRB_HUMAN-0	PRPSAP2	KPRB_HUMAN	HUMAN	O60256	0	12.3674	12.511	12.52	12.9161	17906.6	1.07317	1.17073	KPRB				-2.20359	0.123612	-1.48918				-2.95564	0.174767	-1.63088				0.00563956	0.862301	0.112162					2.24875	0.064341	0.950154						11.612
DPY30_HUMAN-0	DPY30	DPY30_HUMAN	HUMAN	Q9C005	0	13.3703	13.1502	13.1502	13.2071	16265.5	0.707317	0.707317	DPY30				-1.48449	0.51052	-2.29111				-2.41021	0.828878	-3.71984				0.0207663	0.412226	0.000627449					1.68264	0.384865	3.20242
FPPS_HUMAN-0	FDPS	FPPS_HUMAN	HUMAN	P14324	0	13.405	13.111	13.1168	14.0209	55803.6	2.46341	2.78049	FPPS	-2.99482			-1.9925	2.07501	-2.31416	-2.31068			-2.97703	3.10031	-3.25989	0.0262358			0.00498495	0.00358477	0.00231823		1.58111			2.30234	2.44554	2.63484		13.2487				13.952					10.6055
SPCS3_HUMAN-0	SPCS3	SPCS3_HUMAN	HUMAN	P61009	0	12.2	12.9285	12.9285	13.1259	12965.7	0.195122	0.195122	SPCS3																											12.5433				12.2249
RFC3_HUMAN-0	RFC3	RFC3_HUMAN	HUMAN	P40938	0	10.8405	11.6467	11.6467	12.315	14372.6	0.487805	0.536585	RFC3					-0.462613						-0.530242						0.600288							0.221641
SMHD1_HUMAN-0	SMCHD1	SMHD1_HUMAN	HUMAN	A6NHR9	0	11.3584	12.2954	12.2954	13.063	51380.1	1.58537	1.63415	SMHD1					-1.4385						-1.79108						0.0845239							1.07302
RPA49_HUMAN-0	POLR1E	RPA49_HUMAN	HUMAN	Q9GZS1	0	11.2785	12.3439	12.3677	13.5255	17240.1	0.609756	0.609756	RPA49					-0.842628						-0.798835						0.431373							0.365147
PKHA2_HUMAN-0	PLEKHA2	PKHA2_HUMAN	HUMAN	Q9HB19	0	9.82885	10.9296	10.9296	11.3824	7577.59	0.268293	0.292683	PKHA2					-0.573318						-0.543186						0.591824							0.227807			10.4105
LRC25_HUMAN-0	LRRC25	LRC25_HUMAN	HUMAN	Q8N386	0	12.9694	12.5184	12.5184	12.8466	9900.27	0.121951	0.121951	LRC25																											13.2003			11.8365
STK4_HUMAN-0	STK4	STK4_HUMAN	HUMAN	Q13043	0	10.951	11.2327	11.2327	11.9261	12644.1	1.07317	1.14634	STK4				-1.83732	-0.559934	-2.43161				-2.05987	-0.81043	-2.11166				0.0476379	0.423691	0.0426314					1.32205	0.372951	1.37027		11.722				10.792
ISLR_HUMAN-0	ISLR	ISLR_HUMAN	HUMAN	O14498	0	12.9894	13.1614	13.1614	13.7901	29649.4	0.878049	0.878049	ISLR	-0.686495	1.86095	-0.371609				-0.628586	2.69422	-0.430401				0.534387	0.0114524	0.669987					0.272144	1.9411	0.173934					13.6495	11.3751			11.9611	11.6421
MAP11_HUMAN-0	METAP1	MAP11_HUMAN	HUMAN	P53582	0	11.9798	12.9988	12.9988	13.9225	21459.6	0.658537	0.707317	MAP11					0.821576						1.0692						0.293818							0.531921
CALI_HUMAN-0	CCIN	CALI_HUMAN	HUMAN	Q13939	0	14.2583	15.2412	15.2412	15.2412	40864.8	0.121951	0.121951	CALI
NECT3_HUMAN-0	NECTIN3	NECT3_HUMAN	HUMAN	Q9NQS3	0	11.7557	11.3219	11.3219	11.9013	11537.3	0.658537	0.682927	NECT3				-1.42529		-1.36983				-1.99155		-1.56282				0.0556128		0.128606					1.25483		0.89074
NUP98_HUMAN-0	NUP98	NUP98_HUMAN	HUMAN	P52948	0	11.3024	12.0678	12.0678	13.2009	25875.6	1.65854	1.65854	NUP98					0.253778	-1.83486					0.353639	-1.61711					0.726173	0.116706						0.13896	0.932909
RASL1_HUMAN-0	RASAL1	RASL1_HUMAN	HUMAN	O95294	0	11.7569	11.2517	11.2522	11.3733	3372.61	0.707317	0.707317	RASL1	-1.15057		-0.346747	-0.970512	1.20085	-0.366692	-1.21818		-0.367122	-1.76873	2.07621	-0.668286	0.230129		0.715419	0.0843894	0.0441941	0.507702		0.638028		0.14544	1.07371	1.35464	0.294391						12.013		10.3298		11.0775	11.1799
TDRD6_HUMAN-0	TDRD6	TDRD6_HUMAN	HUMAN	O60522	0	12.6751	12.0109	12.0109	12.0109	4309.73	0.121951	0.121951	TDRD6						-0.577962						-0.480869						0.634802							0.197362
LRMDA_HUMAN-0	LRMDA	LRMDA_HUMAN	HUMAN	Q9H2I8	0	10.8491	11.6153	11.6153	12.0439	9868.91	0.146341	0.146341	LRMDA				-2.11793						-1.67884						0.106192							0.97391
COASY_HUMAN-0	COASY	COASY_HUMAN	HUMAN	Q13057	0	11.6946	12.4594	12.4594	12.6011	8742.73	0.292683	0.292683	COASY					0.522029						0.769918						0.447588							0.349121
EMAL3_HUMAN-0	EML3	EMAL3_HUMAN	HUMAN	Q32P44	0	10.5786	11.4129	11.4443	12.5511	19299	1.29268	1.29268	EMAL3				-1.69394	0.283066					-1.45885	0.385453					0.155376	0.702721						0.808617	0.153217
STT3B_HUMAN-0	STT3B	STT3B_HUMAN	HUMAN	Q8TCJ2	0	11.9201	12.7334	12.7334	13.0148	17013.3	0.243902	0.243902	STT3B																															11.461
ETS1_HUMAN-0	ETS1	ETS1_HUMAN	HUMAN	P14921	0	9.54438	10.9647	10.9647	10.9647	2033.04	0.0731707	0.0731707	ETS1					-0.549335						-0.452387						0.655063							0.183717
TCF25_HUMAN-0	TCF25	TCF25_HUMAN	HUMAN	Q9BQ70	0	10.4685	11.5946	11.5946	12.2544	5985.73	0.317073	0.317073	TCF25					-0.0537221						-0.0665285						0.947431							0.0234525
CA159_HUMAN-0	C1orf159	CA159_HUMAN	HUMAN	Q96HA4	0	10.6697	12.1929	12.1929	12.6486	9795.75	0.0731707	0.0731707	CA159
SNX1_HUMAN-0	SNX1	SNX1_HUMAN	HUMAN	Q13596	0	11.526	12.2242	12.2242	13.1218	38309.2	1.63415	1.73171	SNX1					0.0464071	-2.81691					0.0615408	-2.36255					0.951352	0.0250883						0.0216589	1.60053						10.544
CAZA2_HUMAN-0	CAPZA2	CAZA2_HUMAN	HUMAN	P47755	0	13.5213	12.9856	12.9856	13.5718	25780.1	2.58537	2.58537	CAZA2	-1.0585		-2.01874	-1.95763	0.496585	-2.77825	-1.43699		-2.07168	-2.65762	0.674147	-3.55596	0.157354		0.043816	0.0107235	0.503524	0.000872478		0.803123		1.35837	1.96966	0.297979	3.05925		14.707	13.1546	12.6273	11.5817	14.2796	12.1627	10.2924	12.8788	13.0168	12.707
RSF1_HUMAN-0	RSF1	RSF1_HUMAN	HUMAN	Q96T23	0	10.5581	11.7129	11.7129	12.6197	8435.38	0.585366	0.634146	RSF1					0.0725993						0.0698896						0.944798							0.0246611
F13A_HUMAN-0	F13A1	F13A_HUMAN	HUMAN	P00488	0	11.963	12.4479	12.4479	13.2269	13568.9	1.07317	1.07317	F13A	-1.76397	-0.0638649					-1.77716	-0.107237					0.0847787	0.915251						1.07171	0.0384596						13.6347	12.4707		11.9965	11.6931			10.6848
COA6_HUMAN-0	COA6	COA6_HUMAN	HUMAN	Q5JTJ3	0	9.76663	10.9551	10.9551	11.3831	3519.79	0.121951	0.121951	COA6
NRAM2_HUMAN-0	SLC11A2	NRAM2_HUMAN	HUMAN	P49281	0	12.6451	12.3332	12.3332	12.3332	7216.64	0.292683	0.292683	NRAM2				-2.33886						-2.67487						0.0118372							1.92675											11.7335	12.188	12.1722
R4RL2_HUMAN-0	RTN4RL2	R4RL2_HUMAN	HUMAN	Q86UN3	0	10.5968	11.9333	11.9333	12.9858	10964	0.219512	0.219512	R4RL2					-1.12347						-0.909153						0.372332							0.429069
CPED1_HUMAN-0	CPED1	CPED1_HUMAN	HUMAN	A4D0V7	0	11.584	12.6618	12.6618	13.5751	18322.5	0.585366	0.585366	CPED1
ACY1_HUMAN-0	ACY1	ACY1_HUMAN	HUMAN	Q03154	0	12.1002	12.0904	12.1195	13.1188	31624	2.17073	2.17073	ACY1	-1.30072			-1.06485	1.71722	-1.72768	-1.12821			-1.54896	2.88436	-2.19365	0.266918			0.130402	0.00667457	0.0350041		0.573622			0.884715	2.17558	1.45588		11.6276				11.7736				10.3999
ERAL1_HUMAN-0	ERAL1	ERAL1_HUMAN	HUMAN	O75616	0	11.0924	12.6377	12.6377	13.1463	22401.1	0.219512	0.219512	ERAL1
TF65_HUMAN-0	RELA	TF65_HUMAN	HUMAN	Q04206	0	12.8015	12.4874	12.4893	13.3569	50975.1	2.78049	2.80488	TF65				-1.93263	0.271771	-2.48834				-3.06185	0.430564	-3.71679				0.00403006	0.669222	0.000648851					2.39469	0.17443	3.18785						11.1409
CAMP3_HUMAN-0	CAMSAP3	CAMP3_HUMAN	HUMAN	Q9P1Y5	0	11.6453	12.6229	12.6229	12.6229	6555.48	0.0731707	0.0731707	CAMP3
EDA_HUMAN-0	EDA	EDA_HUMAN	HUMAN	Q92838	0	11.1342	12.3364	12.3364	12.9111	8379.25	0.170732	0.170732	EDA
GPKOW_HUMAN-0	GPKOW	GPKOW_HUMAN	HUMAN	Q92917	0	11.6314	12.609	12.637	13.3772	12912.4	0.439024	0.439024	GPKOW					0.40055						0.544064						0.590714							0.228623
CHERP_HUMAN-0	CHERP	CHERP_HUMAN	HUMAN	Q8IWX8	0	11.7622	12.8189	12.8189	14.01	47391.3	1.04878	1.09756	CHERP					-1.5947						-1.9791						0.0581096							1.23575
PP2BA_HUMAN-0	PPP3CA	PP2BA_HUMAN	HUMAN	Q08209	0	13.0409	12.5596	12.5596	13.2647	35163.3	2.5122	2.60976	PP2BA	-0.931116		-0.871809	-1.75398	0.131479	-2.15802	-1.13313		-0.948952	-2.75567	0.206565	-3.39045	0.263304		0.347836	0.0084937	0.837303	0.00148443		0.579543		0.458626	2.0709	0.0771171	2.82844		12.9051		11.2402		12.5948		10.3004		11.7271	11.9193
CK098_HUMAN-0	C11orf98	CK098_HUMAN	HUMAN	E9PRG8	0	11.3515	12.253	12.2811	12.9516	10633.3	0.268293	0.292683	CK098
NCHL1_HUMAN-0	CHL1	NCHL1_HUMAN	HUMAN	O00533	0	12.0662	12.6587	12.6587	13.4634	20587.4	1.14634	1.14634	NCHL1		0.413457	-1.66786					0.629298	-1.60552					0.533927	0.118878						0.272518	0.924899					12.8691	12.9167			12.4484
NHSL1_HUMAN-0	NHSL1	NHSL1_HUMAN	HUMAN	Q5SYE7	0	11.2578	11.756	11.756	12.3301	19092	0.365854	0.390244	NHSL1
CELF1_HUMAN-0	CELF1	CELF1_HUMAN	HUMAN	Q92879	0	12.6238	13.2122	13.2122	14.0261	38381.4	1.34146	1.4878	CELF1					0.155231	-3.11766					0.206948	-2.49382					0.837451	0.0183902						0.0770405	1.73541
MDC1_HUMAN-0	MDC1	MDC1_HUMAN	HUMAN	Q14676	0	12.5142	13.3917	13.3917	14.4703	75250.1	2.39024	2.39024	MDC1					1.66489						2.0914						0.045706							1.34003
CD5_HUMAN-0	CD5	CD5_HUMAN	HUMAN	P06127	0	12.8674	11.9271	11.9899	12.7088	15046.7	0.243902	0.243902	CD5	-1.19374						-0.946813						0.353194							0.451986							13.2847			11.3653		11.1313
IPYR2_HUMAN-0	PPA2	IPYR2_HUMAN	HUMAN	Q9H2U2	0	12.783	12.5709	12.5709	12.8958	16772.6	1.12195	1.14634	IPYR2	-0.471729			-1.84933	0.845384	-2.20787	-0.536888			-2.10477	1.24214	-2.51284	0.594654			0.0423683	0.222231	0.0166031		0.225736			1.37296	0.653195	1.77981				12.0279		12.5098		11.8242	11.8443	11.7989	11.7211
REPS1_HUMAN-0	REPS1	REPS1_HUMAN	HUMAN	Q96D71	0	12.3847	12.4907	12.5068	13.35	38940.4	2.04878	2.12195	REPS1				-1.60975	0.1765					-1.92849	0.244158					0.0624507	0.808623						1.20446	0.0922541
UHRF1_HUMAN-0	UHRF1	UHRF1_HUMAN	HUMAN	Q96T88	0	12.0522	13.1248	13.1248	14.2458	36224.6	1.29268	1.29268	UHRF1					0.126017						0.152535						0.879861							0.0555858
AAR2_HUMAN-0	AAR2	AAR2_HUMAN	HUMAN	Q9Y312	0	10.8567	12.0894	12.0894	12.3123	6418.46	0.219512	0.219512	AAR2					0.0674404						0.0818326						0.935363							0.0290197
SRP54_HUMAN-0	SRP54	SRP54_HUMAN	HUMAN	P61011	0	10.2525	11.1614	11.1614	11.5424	11436.7	0.536585	0.536585	SRP54					-1.14941						-1.44588						0.159336							0.797686
NOL6_HUMAN-0	NOL6	NOL6_HUMAN	HUMAN	Q9H6R4	0	10.3548	11.6202	11.6202	12.3849	9227.28	0.463415	0.463415	NOL6					-0.44144						-0.559739						0.580282							0.236361
DYH2_HUMAN-0	DNAH2	DYH2_HUMAN	HUMAN	Q9P225	0	13.7203	12.7456	12.7456	12.7456	12081.3	0.097561	0.097561	DYH2																																11.4813				12.1361
ALKB5_HUMAN-0	ALKBH5	ALKB5_HUMAN	HUMAN	Q6P6C2	0	10.2575	11.5854	11.5854	11.8301	5376.73	0.195122	0.195122	ALKB5					-0.131108						-0.144139						0.886505							0.0523189
DBLOH_HUMAN-0	DIABLO	DBLOH_HUMAN	HUMAN	Q9NR28	0	11.5879	12.5557	12.5557	13.3229	12553	0.414634	0.463415	DBLOH																															12.0106
GFPT1_HUMAN-0	GFPT1	GFPT1_HUMAN	HUMAN	Q06210	0	12.1414	11.8541	11.8837	12.6946	38188.6	3.53659	3.73171	GFPT1	-2.01208		-1.99384	-1.92625	0.0175311	-1.80869	-1.72565		-1.71001	-2.84371	0.027451	-2.45269	0.0925474		0.0954325	0.00714507	0.978244	0.0188901		1.03364		1.0203	2.14599	0.00955284	1.72377		12.6157			10.5392	12.1561		9.75825
MRP4_HUMAN-0	ABCC4	MRP4_HUMAN	HUMAN	O15439	0	11.697	11.2744	11.2744	11.9238	25795.5	1.4878	1.5122	MRP4				-1.38598		-1.74877				-1.78217		-2.24867				0.0845397		0.0317986					1.07294		1.49759
ATD3A_HUMAN-0	ATAD3A	ATD3A_HUMAN	HUMAN	Q9NVI7	0	11.2946	12.8362	12.8362	14.1003	41785	0.390244	0.390244	ATD3A
RCOR1_HUMAN-0	RCOR1	RCOR1_HUMAN	HUMAN	Q9UKL0	0	10.1058	11.3258	11.3525	12.1737	6886.35	0.439024	0.439024	RCOR1					-0.144124						-0.173123						0.863803							0.0635853
POGK_HUMAN-0	POGK	POGK_HUMAN	HUMAN	Q9P215	0	7.98349	9.4937	9.4937	9.4937	862.524	0.0487805	0.0487805	POGK
NFIC_HUMAN-0	NFIC	NFIC_HUMAN	HUMAN	P08651	0	10.9948	12.0882	12.0882	12.4245	7645.72	0.170732	0.170732	NFIC					1.2597						1.08248						0.289395							0.538509
VGFR3_HUMAN-0	FLT4	VGFR3_HUMAN	HUMAN	P35916	0	11.0139	12.2671	12.2671	12.8296	8342.55	0.121951	0.121951	VGFR3
ICLN_HUMAN-0	CLNS1A	ICLN_HUMAN	HUMAN	P54105	0	13.3776	13.2098	13.2098	13.2641	19092.3	0.609756	0.634146	ICLN				-1.7429	1.3405	-2.01534				-2.82049	2.1693	-3.07486				0.00758487	0.0363934	0.00389235					2.12005	1.43898	2.40979
PAWR_HUMAN-0	PAWR	PAWR_HUMAN	HUMAN	Q96IZ0	0	11.6887	12.5863	12.5863	12.9415	9957.49	0.317073	0.317073	PAWR					0.364074						0.484414						0.631868							0.199373
HV205_HUMAN-0	IGHV2-5	HV205_HUMAN	HUMAN	P01817	0	11.8963	12.3689	12.3689	12.8638	8261.39	0.439024	0.439024	HV205		1.3507						2.21425						0.0345705							1.46129						11.3772	11.4137		11.2849	12.2228
NOC3L_HUMAN-0	NOC3L	NOC3L_HUMAN	HUMAN	Q8WTT2	0	11.2864	12.3478	12.3478	12.5455	7919.57	0.243902	0.243902	NOC3L					-1.38695						-1.34208						0.190771							0.719487
PRAF1_HUMAN-0	RABAC1	PRAF1_HUMAN	HUMAN	Q9UI14	0	11.303	12.6071	12.6071	13.0185	14623.1	0.146341	0.146341	PRAF1					-2.39695						-1.89986						0.0695636							1.15762
GOLM2_HUMAN-0	GOLM2	GOLM2_HUMAN	HUMAN	Q6P4E1	0	12.8148	13.2175	13.2175	13.742	34375.1	1.09756	1.09756	GOLM2				-2.04378	-0.542508	-1.80927				-1.67887	-0.704627	-1.48623				0.103945	0.486675	0.148032					0.983195	0.312761	0.829644
ARG28_HUMAN-0	ARHGEF28	ARG28_HUMAN	HUMAN	Q8N1W1	0	11.0107	12.5365	12.5365	13.4661	38563	0.439024	0.439024	ARG28
ANKS6_HUMAN-0	ANKS6	ANKS6_HUMAN	HUMAN	Q68DC2	0	10.3243	11.8291	11.8291	12.2171	6775.18	0.097561	0.097561	ANKS6
RT07_HUMAN-0	MRPS7	RT07_HUMAN	HUMAN	Q9Y2R9	0	10.1643	11.7241	11.7241	12.6407	8710.25	0.146341	0.146341	RT07
TBG1_HUMAN-0	TUBG1	TBG1_HUMAN	HUMAN	P23258	0	10.8107	11.8848	11.8848	12.5867	10497.3	0.487805	0.512195	TBG1					-0.920996						-1.33822						0.191246							0.718407
G6PT1_HUMAN-0	SLC37A4	G6PT1_HUMAN	HUMAN	O43826	0	9.4573	10.5825	10.5825	10.9003	4113.12	0.0731707	0.0731707	G6PT1
PIHD1_HUMAN-0	PIH1D1	PIHD1_HUMAN	HUMAN	Q9NWS0	0	11.2217	11.946	11.946	12.666	10089.7	0.560976	0.560976	PIHD1				-1.45146	-0.518617	-0.988868				-1.32633	-0.749312	-0.903616				0.195104	0.459717	0.37366					0.709733	0.337509	0.427523
PIPNA_HUMAN-0	PITPNA	PIPNA_HUMAN	HUMAN	Q00169	0	11.8889	12.2976	12.2976	13.1375	21510.4	0.97561	1.2439	PIPNA				-2.39107	0.444853	-2.26175				-1.95492	0.575073	-1.84919				0.0603138	0.569687	0.07467					1.21958	0.244364	1.12685		12.2301
GNPI1_HUMAN-0	GNPDA1	GNPI1_HUMAN	HUMAN	P46926	0	12.36	12.1355	12.147	13.1462	33996.1	2.43902	2.82927	GNPI1	-1.46991			-1.53114	1.76813	-1.78113	-1.53819			-2.5334	2.92553	-2.77849	0.131887			0.0153254	0.0056465	0.00828207		0.879798			1.81459	2.24822	2.08186		12.4476				11.8234			10.6092	10.722
COMT_HUMAN-0	COMT	COMT_HUMAN	HUMAN	P21964	0	12.5661	12.7058	12.7058	13.1158	21461.5	0.902439	1.02439	COMT				-3.21891	-1.17771					-4.84467	-1.69486					2.73937e-05	0.0992606						4.56235	1.00322			11.9987	12.0644			12.8977
TBC9B_HUMAN-0	TBC1D9B	TBC9B_HUMAN	HUMAN	Q66K14	0	10.4585	11.501	11.501	12.0885	12159.7	0.487805	0.487805	TBC9B					0.527721						0.622295						0.53898							0.268427
DTD2_HUMAN-0	DTD2	DTD2_HUMAN	HUMAN	Q96FN9	0	10.2654	11.0929	11.0929	11.1691	2679.3	0.219512	0.219512	DTD2					-0.507184						-0.627959						0.53513							0.27154										10.42
GDS1_HUMAN-0	RAP1GDS1	GDS1_HUMAN	HUMAN	P52306	0	11.4452	12.0121	12.0121	12.8672	22716.6	1.31707	1.34146	GDS1				-1.08051	0.553657					-0.87065	0.70538					0.391111	0.486213						0.4077	0.313173
UBR7_HUMAN-0	UBR7	UBR7_HUMAN	HUMAN	Q8N806	0	11.5987	12.6756	12.6856	13.4377	16832.2	0.609756	0.609756	UBR7					0.46443						0.445945						0.659201							0.180982
HEAT3_HUMAN-0	HEATR3	HEAT3_HUMAN	HUMAN	Q7Z4Q2	0	10.5735	11.7284	11.7284	12.0537	4910.15	0.170732	0.170732	HEAT3					-0.828925						-0.762603						0.45258							0.344305
TX264_HUMAN-0	TEX264	TX264_HUMAN	HUMAN	Q9Y6I9	0	12.0142	12.7779	12.7779	13.1729	14671.4	0.536585	0.536585	TX264					-0.269399						-0.357512						0.723303							0.14068							12.2104
HNRLL_HUMAN-0	HNRNPLL	HNRLL_HUMAN	HUMAN	Q8WVV9	0	10.3824	11.4724	11.4724	12.2136	15257	0.609756	0.634146	HNRLL					-1.13111						-1.26858						0.215858							0.665831
VLDLR_HUMAN-0	VLDLR	VLDLR_HUMAN	HUMAN	P98155	0	10.9315	11.8754	11.8754	12.3655	10265.7	0.463415	0.463415	VLDLR					0.305894						0.292634						0.772044							0.112358										10.9197
TIM9_HUMAN-0	TIMM9	TIM9_HUMAN	HUMAN	Q9Y5J7	0	10.9321	11.7679	11.7942	12.2718	7776.74	0.536585	0.585366	TIM9			0.737505		1.05044				0.510387		1.40774				0.613652		0.169861					0.212078		0.769907							10.0266
EXOS1_HUMAN-0	EXOSC1	EXOS1_HUMAN	HUMAN	Q9Y3B2	0	11.2464	12.3952	12.3952	13.1302	12818.1	0.536585	0.536585	EXOS1					-0.706243						-0.862746						0.395623							0.402719
BACD3_HUMAN-0	KCTD10	BACD3_HUMAN	HUMAN	Q9H3F6	0	11.6218	12.6279	12.6279	13.2756	35778.9	0.365854	0.365854	BACD3
RU1C_HUMAN-0	SNRPC	RU1C_HUMAN	HUMAN	P09234	0	11.7583	12.0619	12.0619	12.2215	7508.05	0.317073	0.317073	RU1C					-0.700481	-1.41689					-0.849979	-1.1745					0.402562	0.25011						0.395167	0.601869
MMTA2_HUMAN-0	MMTAG2	MMTA2_HUMAN	HUMAN	Q9BU76	0	9.70628	10.9455	10.9455	11.137	4480.45	0.121951	0.121951	MMTA2					-2.16539						-1.67949						0.106063							0.974435
ECHM_HUMAN-0	ECHS1	ECHM_HUMAN	HUMAN	P30084	0	12.9012	12.9219	12.9219	13.4642	30304.7	1.53659	1.65854	ECHM				-2.18615	-0.312034	-2.52663				-2.87602	-0.467377	-3.32395				0.00691091	0.643217	0.00213674					2.16046	0.191642	2.67025						12.8652
AASD1_HUMAN-0	AARSD1	AASD1_HUMAN	HUMAN	Q9BTE6	0	12.0167	12.9144	12.9144	13.5167	24884.3	0.902439	0.902439	AASD1					-0.346641	-3.4316					-0.477779	-2.99139					0.636397	0.00562558						0.196272	2.24983
ZC11A_HUMAN-0	ZC3H11A	ZC11A_HUMAN	HUMAN	O75152	0	10.0344	11.2271	11.2271	12.0047	7610.93	0.487805	0.487805	ZC11A					-0.372711						-0.45195						0.654795							0.183895
PPT2_HUMAN-0	PPT2	PPT2_HUMAN	HUMAN	Q9UMR5	0	12.738	13.9403	13.9403	14.8589	34789.9	0.439024	0.487805	PPT2
ERGI2_HUMAN-0	ERGIC2	ERGI2_HUMAN	HUMAN	Q96RQ1	0	11.755	13.3149	13.3149	14.4613	29255.2	0.170732	0.170732	ERGI2
GP143_HUMAN-0	GPR143	GP143_HUMAN	HUMAN	P51810	0	10.6825	11.8074	11.8074	12.0745	8313.5	0.170732	0.170732	GP143					-0.302842						-0.250706						0.804095							0.0946925
SYLC_HUMAN-0	LARS1	SYLC_HUMAN	HUMAN	Q9P2J5	0	12.4242	12.009	12.0705	13.0528	59162.3	5.95122	6.09756	SYLC	-0.925002			-2.24298	0.344276	-2.28289	-0.774318			-3.63595	0.558083	-3.70065	0.443303			0.000782904	0.579903	0.00064821		0.353299			3.10629	0.236645	3.18828				10.6376		10.6065					9.69701
ILKAP_HUMAN-0	ILKAP	ILKAP_HUMAN	HUMAN	Q9H0C8	0	12.1421	13.0101	13.0101	13.9129	32933	1.29268	1.36585	ILKAP					0.870092						1.16218						0.254657							0.594044						11.1066
ARHG2_HUMAN-0	ARHGEF2	ARHG2_HUMAN	HUMAN	Q92974	0	12.4653	12.3534	12.3676	13.3809	46932.7	2.56098	2.68293	ARHG2				-2.31972	-0.30075	-2.12031				-3.70861	-0.480819	-2.97729				0.000700075	0.633559	0.00517967					3.15486	0.198213	2.2857
QSOX2_HUMAN-0	QSOX2	QSOX2_HUMAN	HUMAN	Q6ZRP7	0	11.7958	13.0101	13.0101	14.1073	26353.2	0.707317	0.756098	QSOX2					0.104069						0.127727						0.89928							0.0461051
NUD11_HUMAN-0	NUDT11	NUD11_HUMAN	HUMAN	Q96G61	0	11.8592	12.6474	12.6474	13.7684	21947.5	0.804878	0.804878	NUD11					0.408816	-2.35308					0.574189	-2.09023					0.570277	0.0454945						0.243914	1.34204
GSTK1_HUMAN-0	GSTK1	GSTK1_HUMAN	HUMAN	Q9Y2Q3	0	11.0083	11.9749	11.9749	12.7757	14070.2	0.634146	0.707317	GSTK1					-0.40803						-0.544767						0.590088							0.229083							11.7624
ACTZ_HUMAN-0	ACTR1A	ACTZ_HUMAN	HUMAN	P61163	0	12.8043	12.391	12.391	13.1958	57678.8	2.63415	2.73171	ACTZ				-2.10551	1.17082	-2.6092				-2.93777	1.63362	-3.64056				0.00535163	0.109824	0.000740918					2.27151	0.959302	3.13023		12.8863	12.0207	12.2222		12.9753
RBM4_HUMAN-0	RBM4	RBM4_HUMAN	HUMAN	Q9BWF3	0	12.2379	12.746	12.7655	13.797	56640.9	1.82927	1.87805	RBM4					0.240874	-1.87578					0.311563	-1.45576					0.757532	0.155867						0.120599	0.807246
GLCE_HUMAN-0	GLCE	GLCE_HUMAN	HUMAN	O94923	0	11.2866	12.4374	12.4876	13.6787	18390.9	0.585366	0.585366	GLCE					-0.344492						-0.315855						0.75464							0.12226
TWF1_HUMAN-0	TWF1	TWF1_HUMAN	HUMAN	Q12792	0	12.795	12.4487	12.4648	13.2899	40732.1	2.87805	3	TWF1	-1.14007	0.679367		-1.95744	0.728359	-2.71162	-1.21541	0.512129		-2.85745	1.06325	-3.9584	0.23085	0.611185		0.00656001	0.293611	0.000278868		0.63667	0.213827		2.1831	0.532227	3.5546		13.623				12.3835		11.2849	12.387	11.7678	12.013
DDX24_HUMAN-0	DDX24	DDX24_HUMAN	HUMAN	Q9GZR7	0	11.3572	12.3149	12.3149	13.0817	17133.3	0.853659	0.878049	DDX24					1.18159						1.55754						0.130213							0.885345
CNNM4_HUMAN-0	CNNM4	CNNM4_HUMAN	HUMAN	Q6P4Q7	0	11.1604	12.6766	12.6766	13.8256	29620.4	0.243902	0.292683	CNNM4
PLPP1_HUMAN-0	PLPP1	PLPP1_HUMAN	HUMAN	O14494	0	10.928	12.4181	12.4181	12.9045	11576.3	0.097561	0.097561	PLPP1
WDR37_HUMAN-0	WDR37	WDR37_HUMAN	HUMAN	Q9Y2I8	0	11.0139	12.1804	12.1804	12.4311	11766.1	0.292683	0.317073	WDR37					-2.20869						-1.94387						0.0632758							1.19876			11.3084
SC6A8_HUMAN-0	SLC6A8	SC6A8_HUMAN	HUMAN	P48029	0	12.6156	12.2466	12.2466	12.7735	15533.5	0.536585	0.536585	SC6A8				-2.02369	-1.65694	-1.73041				-2.48968	-1.44142	-2.12886				0.0187808	0.1602	0.0419025					1.72629	0.795338	1.37776
MSRA_HUMAN-0	MSRA	MSRA_HUMAN	HUMAN	Q9UJ68	0	11.8567	11.8043	11.8043	12.3669	11687.4	1.09756	1.12195	MSRA				-1.59134	-0.421538	-2.36035				-2.46983	-0.693934	-3.66338				0.0181308	0.491951	0.000756976					1.74158	0.308078	3.12092		11.5416				12.1108
MBD2_HUMAN-0	MBD2	MBD2_HUMAN	HUMAN	Q9UBB5	0	10.7002	12.0561	12.0561	12.4165	10208.6	0.170732	0.170732	MBD2					-0.518555						-0.41036						0.685192							0.164188
NEMF_HUMAN-0	NEMF	NEMF_HUMAN	HUMAN	O60524	0	11.0136	11.7734	11.7864	12.655	11888.7	0.609756	0.609756	NEMF				-0.900527	-0.351508					-0.679368	-0.400918					0.502495	0.69153						0.298868	0.160189
WWP1_HUMAN-0	WWP1	WWP1_HUMAN	HUMAN	Q9H0M0	0	10.455	12.0048	12.0048	12.6689	13162.4	0.146341	0.146341	WWP1
P20D2_HUMAN-0	PM20D2	P20D2_HUMAN	HUMAN	Q8IYS1	0	12.0999	12.3879	12.3879	13.1471	21639.5	1	1	P20D2				-2.80688	0.486579	-2.97806				-2.53047	0.731105	-3.46606				0.0166959	0.470216	0.00157206					1.77739	0.327703	2.80353
RMD5A_HUMAN-0	RMND5A	RMD5A_HUMAN	HUMAN	Q9H871	0	9.96078	11.2697	11.2697	11.4781	3340.77	0.097561	0.097561	RMD5A					-1.00601						-0.826841						0.416493							0.380392
GYS1_HUMAN-0	GYS1	GYS1_HUMAN	HUMAN	P13807	0	11.7583	11.9439	11.9439	12.5639	12815	0.926829	0.926829	GYS1	-0.647267			-1.37842	0.190643		-0.740955			-1.24747	0.272797		0.464134			0.221296	0.786766			0.333357			0.655026	0.104155					10.7879		11.4692		10.3027		10.3186	10.8226
LPP_HUMAN-0	LPP	LPP_HUMAN	HUMAN	Q93052	0	12.1342	12.0607	12.0607	12.8012	23395.1	1.26829	1.46341	LPP				-2.05844	-0.685928	-2.34471				-2.94142	-0.929864	-2.01029				0.00593888	0.359206	0.0526471					2.2263	0.444656	1.27863
GRWD1_HUMAN-0	GRWD1	GRWD1_HUMAN	HUMAN	Q9BQ67	0	12.8201	13.9154	13.9154	15.1363	61844	1.36585	1.36585	GRWD1					0.983123						1.40302						0.171249							0.766371
TACO1_HUMAN-0	TACO1	TACO1_HUMAN	HUMAN	Q9BSH4	0	11.1562	12.1702	12.1702	12.5152	11277.9	0.365854	0.390244	TACO1					-0.112034						-0.142728						0.887495							0.0518343
THG1_HUMAN-0	THG1L	THG1_HUMAN	HUMAN	Q9NWX6	0	11.1304	12.0728	12.0728	12.551	9726.04	0.439024	0.439024	THG1					-0.10583						-0.143037						0.887253							0.0519527			11.5831
DNM1L_HUMAN-0	DNM1L	DNM1L_HUMAN	HUMAN	O00429	0	12.3154	12.0695	12.0708	12.6743	33457.8	2.41463	2.46341	DNM1L	-0.337828			-2.34868	0.571266	-2.97523	-0.277012			-2.72359	0.855225	-3.9121	0.783451			0.0101269	0.398424	0.000417194		0.105988			1.99452	0.399655	3.37966				10.8742				10.5981			10.4748
NOC2L_HUMAN-0	NOC2L	NOC2L_HUMAN	HUMAN	Q9Y3T9	0	10.0669	11.063	11.063	11.3397	4291.14	0.292683	0.292683	NOC2L					-0.0646409						-0.0872935						0.931061							0.0310219
CXG1_HUMAN-0	GJC1	CXG1_HUMAN	HUMAN	P36383	0	11.7647	11.424	11.424	11.424	4493.37	0.317073	0.317073	CXG1				-1.48856	0.413791	-1.05873				-1.92212	0.356208	-1.48831				0.0635498	0.724027	0.146478					1.19689	0.140245	0.834227
LIRB5_HUMAN-0	LILRB5	LIRB5_HUMAN	HUMAN	O75023	0	11.7252	10.5732	10.5732	10.5732	1646.04	0.0487805	0.0487805	LIRB5
STAG1_HUMAN-0	STAG1	STAG1_HUMAN	HUMAN	Q8WVM7	0	10.8207	11.2417	11.2417	11.6011	4898.35	0.439024	0.439024	STAG1					0.180176	-1.85148					0.212874	-1.54679					0.833028	0.133583						0.0793404	0.874249
POP7_HUMAN-0	POP7	POP7_HUMAN	HUMAN	O75817	0	9.76314	11.1232	11.1232	11.1232	2329.3	0.121951	0.121951	POP7					0.0738982						0.0680536						0.946265							0.0239873
SART3_HUMAN-0	SART3	SART3_HUMAN	HUMAN	Q15020	0	12.2022	13.2092	13.2092	14.2672	41892.7	1.41463	1.41463	SART3					0.210099						0.299102						0.767							0.115205
TANC2_HUMAN-0	TANC2	TANC2_HUMAN	HUMAN	Q9HCD6	0	11.3069	11.517	11.5193	12.3129	20714.5	0.682927	0.682927	TANC2				-0.42364						-0.364613						0.718356							0.14366
GPI8_HUMAN-0	PIGK	GPI8_HUMAN	HUMAN	Q92643	0	10.7949	12.1471	12.2666	13.4702	21822.1	0.195122	0.195122	GPI8
GDPD5_HUMAN-0	GDPD5	GDPD5_HUMAN	HUMAN	Q8WTR4	0	10.1107	11.2759	11.2759	11.632	3840.61	0.0731707	0.0731707	GDPD5
ACL6A_HUMAN-0	ACTL6A	ACL6A_HUMAN	HUMAN	O96019	0	12.8807	13.0679	13.079	14.2102	86441.7	2.26829	2.41463	ACL6A				-2.59865	0.533963	-3.6732				-2.34115	0.76061	-4.18587				0.0260755	0.452839	0.000229299					1.58377	0.344056	3.6396
SMG9_HUMAN-0	SMG9	SMG9_HUMAN	HUMAN	Q9H0W8	0	9.99594	11.213	11.213	11.7765	8951.09	0.414634	0.414634	SMG9					-1.41095						-1.66649						0.107204							0.969789
OTU7B_HUMAN-0	OTUD7B	OTU7B_HUMAN	HUMAN	Q6GQQ9	0	11.709	13.2055	13.2055	14.2566	39844.1	0.390244	0.390244	OTU7B
SUMF2_HUMAN-0	SUMF2	SUMF2_HUMAN	HUMAN	Q8NBJ7	0	11.904	12.8226	12.8226	13.8274	21897	0.853659	0.95122	SUMF2					-0.157969						-0.226404						0.822479							0.0848754							12.1079
CUED2_HUMAN-0	CUEDC2	CUED2_HUMAN	HUMAN	Q9H467	0	10.1495	11.4106	11.4106	11.5953	4334.12	0.097561	0.097561	CUED2					-1.165						-0.93126						0.361016							0.442473
LPPRC_HUMAN-0	LRPPRC	LPPRC_HUMAN	HUMAN	P42704	0	11.6761	12.262	12.3032	13.3753	55296.5	2.70732	2.7561	LPPRC					0.42793	-1.38472					0.53725	-1.04307					0.595066	0.305264						0.225435	0.515325
MCAF1_HUMAN-0	ATF7IP	MCAF1_HUMAN	HUMAN	Q6VMQ6	0	11.609	12.8669	12.8669	13.0172	8674.26	0.121951	0.121951	MCAF1
RTF1_HUMAN-0	RTF1	RTF1_HUMAN	HUMAN	Q92541	0	10.7449	11.9214	11.9617	13.0339	10245.7	0.341463	0.341463	RTF1					-0.0654168						-0.0604575						0.952255							0.0212469
MEGF8_HUMAN-0	MEGF8	MEGF8_HUMAN	HUMAN	Q7Z7M0	0	11.312	11.8077	11.8077	12.7635	13952.6	0.756098	0.756098	MEGF8		1.03094						1.09068						0.284731							0.545565						11.2168	9.65287
HEXI1_HUMAN-0	HEXIM1	HEXI1_HUMAN	HUMAN	O94992	0	11.3346	12.2952	12.3043	13.1057	13181.2	0.439024	0.536585	HEXI1					2.26286						2.77345						0.00976904							2.01015
PEG10_HUMAN-0	PEG10	PEG10_HUMAN	HUMAN	Q86TG7	0	11.61	12.8906	12.8906	13.2539	17675.5	0.195122	0.219512	PEG10					-2.0795						-1.68933						0.104141							0.98238
NUMB_HUMAN-0	NUMB	NUMB_HUMAN	HUMAN	P49757	0	12.4723	12.0192	12.0192	12.335	19346.1	0.853659	0.902439	NUMB				-2.10988	-2.21737	-2.76434				-2.77948	-2.57615	-3.64163				0.00917755	0.0149892	0.000980052					2.03727	1.82422	3.00875
RPE_HUMAN-0	RPE	RPE_HUMAN	HUMAN	Q96AT9	0	12.8967	13.4049	13.4049	13.8799	22159.8	0.682927	0.682927	RPE				-1.25372	1.30263					-1.54864	2.07728					0.131639	0.0461677						0.880615	1.33566							13.3038
DCTN1_HUMAN-0	DCTN1	DCTN1_HUMAN	HUMAN	Q14203	0	12.5052	12.0365	12.0522	13.0146	74677.3	5.4878	5.85366	DCTN1				-1.57455	0.254099	-2.53136				-2.24012	0.361507	-3.11888				0.0307151	0.719626	0.0033627					1.51265	0.142893	2.47331		12.3891	10.5421	10.4284		11.4615
FAF2_HUMAN-0	FAF2	FAF2_HUMAN	HUMAN	Q96CS3	0	11.154	12.6122	12.6122	13.3982	21893.1	0.219512	0.219512	FAF2
ARAP1_HUMAN-0	ARAP1	ARAP1_HUMAN	HUMAN	Q96P48	0	10.4995	11.6058	11.6058	12.216	15454.1	0.780488	0.780488	ARAP1					-1.03164						-1.40886						0.169532							0.770749
LS14A_HUMAN-0	LSM14A	LS14A_HUMAN	HUMAN	Q8ND56	0	11.4404	12.469	12.469	13.3574	15805.8	0.609756	0.609756	LS14A					0.0257556						0.0357428						0.971733							0.0124531
PHAR2_HUMAN-0	PHACTR2	PHAR2_HUMAN	HUMAN	O75167	0	9.55701	10.6764	10.6764	10.8113	3106.1	0.268293	0.268293	PHAR2					-0.541231						-0.725855						0.473965							0.324254
F174A_HUMAN-0	FAM174A	F174A_HUMAN	HUMAN	Q8TBP5	0	12.0768	12.0696	12.0696	12.0696	5701.36	0.390244	0.390244	F174A				-1.44719	-0.269594	-1.92751				-1.98451	-0.39931	-2.33105				0.0553321	0.692166	0.0258278					1.25702	0.15979	1.58791				11.6357	11.1548	12.0617
NED4L_HUMAN-0	NEDD4L	NED4L_HUMAN	HUMAN	Q96PU5	0	11.201	11.4209	11.4209	11.753	14984	0.878049	0.902439	NED4L			-0.446085	-3.2219	-0.543304	-2.46785			-0.311053	-2.75153	-0.701481	-3.18634			0.757847	0.0098274	0.488246	0.00328359				0.120419	2.00756	0.311361	2.48365		10.7499
CHST4_HUMAN-0	CHST4	CHST4_HUMAN	HUMAN	Q8NCG5	0	11.2701	12.3695	12.3695	12.8923	11130.1	0.243902	0.243902	CHST4
SIN1_HUMAN-0	MAPKAP1	SIN1_HUMAN	HUMAN	Q9BPZ7	0	10.0629	11.0762	11.0762	11.4868	11691.6	0.170732	0.170732	SIN1
EPHB2_HUMAN-0	EPHB2	EPHB2_HUMAN	HUMAN	P29323	0	12.4288	12.1268	12.1287	12.6705	39103.8	2.80488	2.85366	EPHB2				-1.89101	0.965374	-1.91623				-2.79541	1.42708	-2.8327				0.0078557	0.161141	0.00713019					2.10481	0.792795	2.1469		12.4065	10.3653		10.8369
AGRL2_HUMAN-0	ADGRL2	AGRL2_HUMAN	HUMAN	O95490	0	11.5449	11.2774	11.2882	12.1274	17786.6	2.12195	2.12195	AGRL2				-1.47249	-0.314974	-1.25946				-1.67996	-0.440114	-1.43691				0.102149	0.662645	0.1599					0.990764	0.178719	0.79615								9.22163		10.6953
SMAD2_HUMAN-0	SMAD2	SMAD2_HUMAN	HUMAN	Q15796	0	9.95922	11.3206	11.3206	11.6287	6200.93	0.170732	0.170732	SMAD2					-1.98975						-1.91948						0.0664343							1.17761
CRAC1_HUMAN-0	CRTAC1	CRAC1_HUMAN	HUMAN	Q9NQ79	0	12.7761	12.9398	12.9398	13.8099	35025.5	1.60976	1.7561	CRAC1		1.37585	-0.986333					2.0205	-1.38501					0.0517831	0.175648						1.28581	0.755356					13.3633	13.6601		11.1917
COPB2_HUMAN-0	COPB2	COPB2_HUMAN	HUMAN	P35606	0	13.4237	12.9715	12.973	14.0181	100342	8.04878	8.65854	COPB2	-0.902416		0.124803	-1.81911	1.3846	-1.7485	-1.43432		0.18702	-2.89132	2.20071	-2.77911	0.157715		0.852403	0.0056663	0.0324084	0.00766239		0.802128		0.069355	2.2467	1.48934	2.11564		13.7082	12.983	12.3862	10.218	13.5705	11.2277	10.6857	11.9869	12.2301	12.2234
SAHH3_HUMAN-0	AHCYL2	SAHH3_HUMAN	HUMAN	Q96HN2	0	12.1725	11.9779	11.9779	12.3737	14206.2	0.780488	0.780488	SAHH3				-1.58327	-0.0545626	-1.65706				-2.35941	-0.0714156	-1.91278				0.024385	0.943499	0.0645037					1.61288	0.0252586	1.19042
PININ_HUMAN-0	PNN	PININ_HUMAN	HUMAN	Q9H307	0	12.6054	13.1576	13.1576	14.0941	69424.1	2.14634	2.39024	PININ				-3.1972	0.295753					-2.71536	0.418634					0.010884	0.678471						1.96321	0.168468
RAB31_HUMAN-0	RAB31	RAB31_HUMAN	HUMAN	Q13636	0	11.384	12.2726	12.2726	12.4819	12790	0.170732	0.170732	RAB31																											10.9144
SYMPK_HUMAN-0	SYMPK	SYMPK_HUMAN	HUMAN	Q92797	0	10.1639	11.0568	11.0899	11.8467	7110.35	0.487805	0.487805	SYMPK					-0.978075						-0.91425						0.368697							0.433331			10.4717
RDH11_HUMAN-0	RDH11	RDH11_HUMAN	HUMAN	Q8TC12	0	11.0982	11.7944	11.7944	12.803	24753.8	0.487805	0.512195	RDH11																															10.4305
DCAF8_HUMAN-0	DCAF8	DCAF8_HUMAN	HUMAN	Q5TAQ9	0	11.3332	12.1706	12.1706	12.9739	15108.3	0.780488	0.780488	DCAF8				-2.48768	0.00924191					-2.17577	0.0127806					0.0378827	0.989891						1.42156	0.00441281
XRCC4_HUMAN-0	XRCC4	XRCC4_HUMAN	HUMAN	Q13426	0	12.1534	13.102	13.102	13.7425	24858.4	0.682927	0.682927	XRCC4					2.12217						2.60483						0.0145635							1.83673
BICD1_HUMAN-0	BICD1	BICD1_HUMAN	HUMAN	Q96G01	0	10.5163	10.8095	10.8095	11.3591	6882.59	0.341463	0.341463	BICD1				-1.8718	0.0868545					-1.56627	0.0726775					0.129888	0.942643						0.886432	0.025653
CL12B_HUMAN-0	CLEC12B	CL12B_HUMAN	HUMAN	Q2HXU8	0	12.2258	11.6172	11.6172	11.6172	3246.55	0.0487805	0.0487805	CL12B
KAD1_HUMAN-0	AK1	KAD1_HUMAN	HUMAN	P00568	0	12.8227	12.2805	12.2874	13.027	28365.6	2.63415	2.65854	KAD1	-1.45657		-1.92425	-1.74603	1.38661	-1.81123	-2.22358		-2.22056	-2.66546	2.11677	-2.76499	0.030924		0.0311417	0.0104466	0.0394964	0.00805686		1.5097		1.50666	1.98102	1.40344	2.09383		13.6556	11.9311	11.3163	11.5039	15.0288	11.5246	10.8804	11.4914	11.1479	11.1086
GBF1_HUMAN-0	GBF1	GBF1_HUMAN	HUMAN	Q92538	0	11.3694	11.8059	11.8059	12.1524	12123.5	1	1	GBF1				-1.55023	-0.387366					-1.79908	-0.580362					0.0817685	0.565874						1.08741	0.24728
LOX15_HUMAN-0	ALOX15	LOX15_HUMAN	HUMAN	P16050	0	12.5762	12.272	12.272	13.2709	10910.6	0.170732	0.170732	LOX15	-0.753234						-0.616648						0.543288							0.26497							12.1453				12.9009			11.7699
BET1_HUMAN-0	BET1	BET1_HUMAN	HUMAN	O15155	0	11.5307	11.4562	11.4562	11.4598	5324.43	0.219512	0.219512	BET1				-1.51872		-1.71099				-1.20416		-1.3566				0.239003		0.18617					0.621597		0.730091			10.8385	10.7937
FAAA_HUMAN-0	FAH	FAAA_HUMAN	HUMAN	P16930	0	12.8561	12.7325	12.7326	13.5091	26195.8	2.63415	2.68293	FAAA	-2.15571	-0.577528	-0.992441	-1.3121	1.63467	-1.91445	-3.49939	-0.937507	-1.01891	-2.45946	3.06409	-3.10775	0.00103266	0.353297	0.313469	0.0176552	0.00361168	0.00319766	3.8186e-07	2.98604	0.45186	0.503806	1.75313	2.44229	2.49517	6.4181	13.7674	12.708			13.7078	11.4788	11.0895	11.3685	11.2837	10.973
UBP7_HUMAN-0	USP7	UBP7_HUMAN	HUMAN	Q93009	0	12.7969	12.2134	12.2156	12.7742	30354.5	3.87805	3.92683	UBP7	-0.243171		0.617556	-1.12045	1.86235	-0.690097	-0.250326		0.622881	-1.99778	3.32058	-1.23045	0.803451		0.536443	0.0516817	0.00176644	0.224792		0.0950403		0.270476	1.28666	2.7529	0.648219				11.4482			11.2312	10.1923	11.875	11.5551	11.1712
GAR1_HUMAN-0	GAR1	GAR1_HUMAN	HUMAN	Q9NY12	0	11.99	12.4444	12.4444	12.9879	15584.8	0.585366	0.585366	GAR1				-2.57208	0.074347	-2.88659				-2.16586	0.0989872	-3.07461				0.0384151	0.921808	0.00446937					1.4155	0.0353594	2.34975
APBA3_HUMAN-0	APBA3	APBA3_HUMAN	HUMAN	O96018	0	12.2704	12.4079	12.4079	13.1588	23910	0.341463	0.341463	APBA3				-2.40859						-2.46574						0.0206064							1.686
IN35_HUMAN-0	IFI35	IN35_HUMAN	HUMAN	P80217	0	11.0392	11.8707	11.871	12.6336	8908.35	0.707317	0.731707	IN35					0.449307	-0.918721					0.535464	-0.747952					0.596421	0.460525						0.224447	0.336747		11.7932				12.0832
RCOR3_HUMAN-0	RCOR3	RCOR3_HUMAN	HUMAN	Q9P2K3	0	11.1461	12.3919	12.3919	12.537	6529.65	0.121951	0.121951	RCOR3					-0.787492						-0.684111						0.500213							0.300845
SRXN1_HUMAN-0	SRXN1	SRXN1_HUMAN	HUMAN	Q9BYN0	0	11.0199	11.5738	11.5738	12.0404	8196.67	0.463415	0.463415	SRXN1				-1.27659	-0.277211					-1.10553	-0.379576					0.278037	0.707032						0.555897	0.150561
ABD12_HUMAN-0	ABHD12	ABD12_HUMAN	HUMAN	Q8N2K0	0	11.2254	12.7371	12.7371	13.6153	19318.5	0.195122	0.195122	ABD12
NRDC_HUMAN-0	NRDC	NRDC_HUMAN	HUMAN	O43847	0	12.0938	13.081	13.1106	14.3299	47318.5	1.92683	1.95122	NRDC					1.11309						1.56536						0.128369							0.89154
PEPD_HUMAN-0	PEPD	PEPD_HUMAN	HUMAN	P12955	0	13.4367	13.1988	13.211	14.3323	50997.6	6.29268	6.34146	PEPD	-0.621981	0.467317	-0.576244	-0.924401	1.64603	-1.3985	-1.24128	0.932618	-1.15	-1.84481	3.28495	-2.79096	0.219777	0.355098	0.255125	0.070458	0.00177934	0.0072128	2.23374e-06	0.658017	0.449652	0.593247	1.15207	2.74974	2.1419	5.65097	14.0373	13.2447	12.6647	12.0842	13.3863	12.3718	12.4197	12.5299	12.5307	12.4551
KLDC4_HUMAN-0	KLHDC4	KLDC4_HUMAN	HUMAN	Q8TBB5	0	9.93991	10.9983	10.9983	11.1624	5232.15	0.195122	0.195122	KLDC4					-1.46824						-1.53963						0.135762							0.867223
GSK3B_HUMAN-0	GSK3B	GSK3B_HUMAN	HUMAN	P49841	0	11.8843	12.5183	12.5183	12.611	10291.9	0.195122	0.195122	GSK3B				-1.76212	-0.732601					-1.4734	-0.774838					0.152677	0.445442						0.816227	0.351209
LC7L3_HUMAN-0	LUC7L3	LC7L3_HUMAN	HUMAN	O95232	0	11.3664	11.9937	12.0083	12.9934	19951	1.17073	1.17073	LC7L3					0.475336						0.631508						0.532501							0.27368			11.5377
DCNL1_HUMAN-0	DCUN1D1	DCNL1_HUMAN	HUMAN	Q96GG9	0	10.3529	11.6002	11.6002	12.0389	5420.02	0.292683	0.292683	DCNL1					0.180191						0.224206						0.824228							0.0839525
ISM1_HUMAN-0	ISM1	ISM1_HUMAN	HUMAN	B1AKI9	0	10.0163	11.0715	11.0715	11.2958	2793.09	0.121951	0.121951	ISM1
RELCH_HUMAN-0	RELCH	RELCH_HUMAN	HUMAN	Q9P260	0	10.7366	11.1686	11.1686	11.4382	13403.2	0.560976	0.585366	RELCH			0.068205		-0.998329				0.0462293		-1.04829				0.963482		0.304176					0.0161566		0.516875							10.4564
CYFP2_HUMAN-0	CYFIP2	CYFP2_HUMAN	HUMAN	Q96F07	0	11.6228	12.8818	12.8818	13.2912	15578.8	0.219512	0.243902	CYFP2					0.0553512						0.0447832						0.964652							0.0156295
RASA1_HUMAN-0	RASA1	RASA1_HUMAN	HUMAN	P20936	0	12.2862	12.8076	12.8076	13.5499	31910.6	1.19512	1.2439	RASA1				-1.89871	0.782661					-1.5112	1.03821					0.141222	0.307484						0.850097	0.512177
RBGP1_HUMAN-0	RABGAP1	RBGP1_HUMAN	HUMAN	Q9Y3P9	0	11.4292	11.4881	11.4881	11.844	10453.4	0.512195	0.512195	RBGP1					-0.123043	-1.11546					-0.107934	-0.978495					0.914878	0.336868						0.0386367	0.47254					10.0127
ZO2_HUMAN-0	TJP2	ZO2_HUMAN	HUMAN	Q9UDY2	0	11.8204	12.1215	12.1221	13.0307	37899.3	2.31707	2.41463	ZO2			0.49596	-2.15632	-0.822688				0.415238	-2.55317	-1.25755				0.680744	0.0156539	0.217673					0.167016	1.80538	0.662196			11.4828				12.5399
HPPD_HUMAN-0	HPD	HPPD_HUMAN	HUMAN	P32754	0	10.8362	11.939	11.939	12.403	5976.15	0.121951	0.121951	HPPD
ARI2_HUMAN-0	ARIH2	ARI2_HUMAN	HUMAN	O95376	0	10.8299	11.823	11.823	12.3221	10076.6	0.487805	0.487805	ARI2					-0.221568						-0.256464						0.799472							0.097197
S1PR2_HUMAN-0	S1PR2	S1PR2_HUMAN	HUMAN	O95136	0	9.68761	10.7437	10.7437	11.1302	4853.82	0.121951	0.121951	S1PR2
IBP4_HUMAN-0	IGFBP4	IBP4_HUMAN	HUMAN	P22692	0	12.3404	12.9322	12.9322	13.691	16567.8	1.02439	1.02439	IBP4		0.795557	-0.158886					1.20104	-0.214544					0.237816	0.83137						0.623758	0.0802056					12.8543	12.9064	11.6452
NGDN_HUMAN-0	NGDN	NGDN_HUMAN	HUMAN	Q8NEJ9	0	10.2259	11.6514	11.6514	11.8508	4692.64	0.170732	0.170732	NGDN					0.317616						0.278331						0.783053							0.106209
AK1C3_HUMAN-0	AKR1C3	AK1C3_HUMAN	HUMAN	P42330	0	13.2819	13.0436	13.0509	13.5496	35273.5	1.36585	1.56098	AK1C3		-0.368375		-2.35219	0.228611	-2.04095		-0.297355		-3.10057	0.317647	-2.49074		0.767861		0.00368709	0.752542	0.0173699			0.114717		2.43332	0.12347	1.7602		10.5382	11.0855			13.3429
CYTF_HUMAN-0	CST7	CYTF_HUMAN	HUMAN	O76096	0	11.7842	12.7912	12.7912	12.7912	7233.21	0.097561	0.097561	CYTF
KIF2A_HUMAN-0	KIF2A	KIF2A_HUMAN	HUMAN	O00139	0	11.4293	12.0428	12.0428	12.8561	30905.7	1.39024	1.43902	KIF2A					-0.0217165						-0.0309314						0.975523							0.0107625							10.5727
USF2_HUMAN-0	USF2	USF2_HUMAN	HUMAN	Q15853	0	10.166	11.2053	11.2053	11.3769	2765.82	0.121951	0.121951	USF2
CUL1_HUMAN-0	CUL1	CUL1_HUMAN	HUMAN	Q13616	0	11.5531	11.9015	11.9067	12.9988	29593.4	1.82927	1.85366	CUL1				-1.10239	0.811968					-0.965322	1.23151					0.341869	0.227411						0.46614	0.643188					9.10336
EIF3L_HUMAN-0	EIF3L	EIF3L_HUMAN	HUMAN	Q9Y262	0	12.7235	12.7975	12.852	13.7475	67073.8	2.46341	2.63415	EIF3L				-2.44574	1.04961	-2.02037				-2.10904	1.50853	-2.7547				0.0426278	0.140953	0.00949188					1.37031	0.850926	2.02265
KV22(8|KVD28)_HUMAN-0,0	IGKV2-28;IGKV2D-28	KV22(8|KVD28)_HUMAN	HUMAN	A0A075B6P5;P01615	0	13.3223	14.0889	14.0889	14.1904	36737.9	0.170732	0.268293	KV22(8|KVD28),0		3.02378						2.33531						0.0272249							1.56503										11.2592
CXCL3_HUMAN-0	CXCL3	CXCL3_HUMAN	HUMAN	P19876	0	12.5097	13.5586	13.5586	13.5586	12629.9	0.121951	0.121951	CXCL3
PRKRA_HUMAN-0	PRKRA	PRKRA_HUMAN	HUMAN	O75569	0	10.8687	11.8115	11.8266	12.4197	17742.5	0.512195	0.536585	PRKRA					-1.91707						-2.22978						0.0342926							1.4648							10.0335
PDE12_HUMAN-0	PDE12	PDE12_HUMAN	HUMAN	Q6L8Q7	0	13.073	13.8426	13.8426	14.6755	56197.2	1.21951	1.21951	PDE12				-5.03386	-1.15016					-4.28227	-1.54704					0.000185669	0.132721						3.73126	0.877061
DNJB4_HUMAN-0	DNAJB4	DNJB4_HUMAN	HUMAN	Q9UDY4	0	11.3016	11.9856	11.9856	12.6031	13750	0.585366	0.585366	DNJB4					0.172041	-2.43996					0.208104	-1.86664					0.836606	0.0721142						0.0774791	1.14198
WDR5_HUMAN-0	WDR5	WDR5_HUMAN	HUMAN	P61964	0	11.8482	12.874	12.874	13.6385	24026.3	0.756098	0.829268	WDR5					0.183827						0.228187						0.821162							0.0855709
GLYC_HUMAN-0	SHMT1	GLYC_HUMAN	HUMAN	P34896	0	12.1752	12.6616	12.6687	13.7441	35844.7	1.4878	1.4878	GLYC					0.32409	-1.53139					0.457986	-1.73126					0.650269	0.0937						0.186907	1.02826
PITH1_HUMAN-0	PITHD1	PITH1_HUMAN	HUMAN	Q9GZP4	0	13.2222	12.724	12.7733	14.0168	28872.5	3.29268	3.53659	PITH1	-0.237408		-0.117619	-1.05519	1.83417	-0.547922	-0.429235		-0.212655	-2.02351	3.51734	-1.05074	0.669598		0.832462	0.048389	0.000938603	0.298438		0.174186		0.0796356	1.31525	3.02752	0.525146		12.3371	11.4174	11.3794		13.2447	11.6407	10.9286	12.4813	12.3655	11.87
DHR11_HUMAN-0	DHRS11	DHR11_HUMAN	HUMAN	Q6UWP2	0	10.0278	11.1686	11.1686	11.6894	4956.82	0.292683	0.292683	DHR11					0.330427						0.405441						0.688356							0.162187
WDR46_HUMAN-0	WDR46	WDR46_HUMAN	HUMAN	O15213	0	11.495	12.5781	12.5781	13.1854	16720.4	0.585366	0.585366	WDR46					-0.784368						-0.91382						0.368918							0.43307
RELL1_HUMAN-0	RELL1	RELL1_HUMAN	HUMAN	Q8IUW5	0	11.9017	11.6858	11.6858	11.8772	8162.72	0.439024	0.439024	RELL1				-1.35427	-0.649033	-1.58553				-1.7982	-0.574523	-2.10526				0.0819097	0.569768	0.0434857					1.08666	0.244302	1.36165		11.8349
IQEC1_HUMAN-0	IQSEC1	IQEC1_HUMAN	HUMAN	Q6DN90	0	9.97019	10.2543	10.2543	10.6215	6942.69	0.219512	0.219512	IQEC1																																8.64388
PREB_HUMAN-0	PREB	PREB_HUMAN	HUMAN	Q9HCU5	0	11.6574	12.7333	12.7333	13.1662	14544.4	0.170732	0.170732	PREB
SMAD3_HUMAN-0	SMAD3	SMAD3_HUMAN	HUMAN	P84022	0	12.3033	11.9878	11.994	12.7855	23969	1.53659	1.65854	SMAD3				-1.88948	0.676738	-2.55738				-2.81532	1.00834	-3.29999				0.00777037	0.319853	0.00214853					2.10956	0.49505	2.66786		11.7928
HV348_HUMAN-0	IGHV3-48	HV348_HUMAN	HUMAN	P01763	0	12.2506	13.0991	13.0991	13.0991	9828.12	0.170732	0.170732	HV348		1.56607						1.4963						0.146201							0.83505							11.6681
CSRP2_HUMAN-0	CSRP2	CSRP2_HUMAN	HUMAN	Q16527	0	10.8875	11.4415	11.4415	11.9941	8052.78	0.487805	0.512195	CSRP2				-1.69163	-0.476832					-1.47833	-0.65887					0.150123	0.515188						0.823551	0.288034
NEMO_HUMAN-0	IKBKG	NEMO_HUMAN	HUMAN	Q9Y6K9	0	10.9159	11.7031	11.7031	12.4069	10951	0.609756	0.634146	NEMO				-2.57766	-0.888381					-2.32858	-1.26892					0.0270738	0.214582						1.56745	0.668408
CD109_HUMAN-0	CD109	CD109_HUMAN	HUMAN	Q6YHK3	0	12.5084	12.388	12.392	13.3741	56225.4	6.73171	6.90244	CD109	-1.44629	1.09316	-0.402669	-1.45146	1.45355	-1.5646	-1.3417	1.69017	-0.622582	-2.38028	2.38371	-2.41908	0.185886	0.0973561	0.53645	0.0212388	0.0210628	0.0193231	2.2995e-05	0.730754	1.01164	0.270471	1.67287	1.67648	1.71392	4.63837	12.9413	11.0769		11.2935	11.952	10.3696
ERRFI_HUMAN-0	ERRFI1	ERRFI_HUMAN	HUMAN	Q9UJM3	0	11.6846	12.41	12.4207	13.2623	21287.9	0.780488	0.780488	ERRFI				-1.90644	-0.991996					-1.7185	-1.35191					0.0967701	0.187249						1.01426	0.727581
T22D2_HUMAN-0	TSC22D2	T22D2_HUMAN	HUMAN	O75157	0	11.3484	12.3451	12.3451	12.9935	11577.6	0.512195	0.512195	T22D2					0.141246						0.202197						0.841178							0.0751122
SNR40_HUMAN-0	SNRNP40	SNR40_HUMAN	HUMAN	Q96DI7	0	12.4204	13.0247	13.0247	13.8226	41163.5	1.53659	1.58537	SNR40					-0.148401	-3.147					-0.192848	-3.27163					0.848381	0.0026949						0.0714093	2.56946
PGM2_HUMAN-0	PGM2	PGM2_HUMAN	HUMAN	Q96G03	0	12.7926	12.3746	12.3922	13.3769	53192	4.41463	4.53659	PGM2	-2.22827		-2.7062	-1.37122	2.19633	-1.31271	-2.72155		-2.33718	-2.29327	3.67322	-2.19541	0.00934819		0.0241621	0.0267908	0.000659433	0.0335873		2.02927		1.61687	1.57201	3.18083	1.47383		12.8226				14.0508	11.7871		11.175	10.7005	11.1712
GOLI4_HUMAN-0	GOLIM4	GOLI4_HUMAN	HUMAN	O00461	0	11.5277	11.9204	11.9204	12.477	16495.1	1.07317	1.09756	GOLI4					1.94225	-2.9527					2.93541	-2.57645					0.00623167	0.0149783						2.2054	1.82454		11.5855
TRPM4_HUMAN-0	TRPM4	TRPM4_HUMAN	HUMAN	Q8TD43	0	8.38027	9.90594	9.90594	10.3971	2034.58	0.0731707	0.0731707	TRPM4
CSN2_HUMAN-0	COPS2	CSN2_HUMAN	HUMAN	P61201	0	10.9005	12.0294	12.0294	12.9377	11530.9	0.804878	0.804878	CSN2					0.70941						0.880198						0.386261							0.41312
NALP7_HUMAN-0	NLRP7	NALP7_HUMAN	HUMAN	Q8WX94	0	9.25639	9.22029	9.22029	9.22029	597.52	0.0487805	0.0487805	NALP7
BACH_HUMAN-0	ACOT7	BACH_HUMAN	HUMAN	O00154	0	13.1253	12.8466	12.8506	13.7821	65183.6	2.70732	3.19512	BACH				-2.23326	1.25801	-2.22119				-3.23508	1.82235	-3.2176				0.00248242	0.0760889	0.00260461					2.60512	1.11868	2.58426						12.6837
KLHL4_HUMAN-0	KLHL4	KLHL4_HUMAN	HUMAN	Q9C0H6	0	10.7627	11.8419	11.8419	12.5895	29023.2	0.658537	0.707317	KLHL4					-1.71798						-1.9062						0.0677613							1.16902
RBP1_HUMAN-0	RALBP1	RBP1_HUMAN	HUMAN	Q15311	0	11.3578	11.3941	11.3941	11.7755	5900.87	0.317073	0.317073	RBP1				-1.98573						-2.31318						0.0285864							1.54384
NDUAA_HUMAN-0	NDUFA10	NDUAA_HUMAN	HUMAN	O95299	0	12.3714	13.4476	13.4476	14.4494	45144	0.414634	0.463415	NDUAA
IGS10_HUMAN-0	IGSF10	IGS10_HUMAN	HUMAN	Q6WRI0	0	12.5672	12.9013	12.9201	13.9166	49319.7	1.87805	1.95122	IGS10
MTMR2_HUMAN-0	MTMR2	MTMR2_HUMAN	HUMAN	Q13614	0	11.479	12.2831	12.2831	12.9749	17602	0.829268	0.829268	MTMR2				-1.87854	-0.601417					-1.66312	-0.841876					0.107084	0.406761						0.970276	0.390661
WDR48_HUMAN-0	WDR48	WDR48_HUMAN	HUMAN	Q8TAF3	0	11.9389	12.8176	12.8176	13.5449	43373.4	1.29268	1.29268	WDR48					-1.5817						-1.99128						0.0559649							1.25208
PBDC1_HUMAN-0	PBDC1	PBDC1_HUMAN	HUMAN	Q9BVG4	0	12.8437	12.5828	12.5967	13.6425	43140.1	2.7561	3	PBDC1				-1.1765	1.95279	-1.39714				-2.00905	3.33469	-2.38583				0.0515012	0.00188358	0.0220013					1.28818	2.72501	1.65755						11.9852
DAZP1_HUMAN-0	DAZAP1	DAZP1_HUMAN	HUMAN	Q96EP5	0	12.5407	12.7816	12.786	13.2555	23432.2	0.853659	0.902439	DAZP1				-2.12249	0.443263	-2.15027				-1.80322	0.652268	-2.39187				0.0807949	0.518896	0.0228214					1.09262	0.28492	1.64166						12.5472
CHIP_HUMAN-0	STUB1	CHIP_HUMAN	HUMAN	Q9UNE7	0	12.6503	12.4251	12.4575	13.7016	55435.9	3.97561	4.04878	CHIP			-0.232033	-1.68475	0.265387	-1.97869			-0.195254	-2.74537	0.432459	-3.22437			0.846184	0.00901587	0.667734	0.00251799				0.0725353	2.04499	0.175397	2.59895		11.9862			11.1453
RUSD3_HUMAN-0	RPUSD3	RUSD3_HUMAN	HUMAN	Q6P087	0	12.4987	13.6031	13.6031	13.6031	13086.3	0.0487805	0.0487805	RUSD3
RM12_HUMAN-0	MRPL12	RM12_HUMAN	HUMAN	P52815	0	10.7978	11.7631	11.7631	12.1638	6156.29	0.439024	0.439024	RM12					0.267169						0.366952						0.716325							0.14489							11.0383
PSG5_HUMAN-0	PSG5	PSG5_HUMAN	HUMAN	Q15238	0	11.5085	12.7237	12.7237	13.603	15239.2	0.317073	0.317073	PSG5
NADAP_HUMAN-0	SLC4A1AP	NADAP_HUMAN	HUMAN	Q9BWU0	0	11.4827	12.1279	12.1583	12.7956	11310.3	0.536585	0.536585	NADAP					1.49877						1.5539						0.131465							0.88119
HIF1N_HUMAN-0	HIF1AN	HIF1N_HUMAN	HUMAN	Q9NWT6	0	11.9398	11.9221	11.9267	12.6186	17363.4	1.26829	1.26829	HIF1N				-2.00156	-0.223478	-2.41872				-2.94545	-0.328866	-2.13561				0.00578894	0.744278	0.0400111					2.2374	0.128265	1.39782
ANGI_HUMAN-0	ANG	ANGI_HUMAN	HUMAN	P03950	0	12.3366	12.9931	12.9931	13.5666	19183.8	0.97561	1.02439	ANGI		0.949972	-1.46153					1.45132	-1.41218					0.156149	0.167276						0.80646	0.776566					13.1082	12.4414			12.2402
KT3K_HUMAN-0	FN3KRP	KT3K_HUMAN	HUMAN	Q9HA64	0	12.477	12.626	12.6386	13.2852	26082.1	1.09756	1.09756	KT3K				-2.25445	0.700083	-2.03723				-2.50876	0.954143	-2.26704				0.0175681	0.347407	0.030526					1.75528	0.459161	1.51533		12.105
FHL1_HUMAN-0	FHL1	FHL1_HUMAN	HUMAN	Q13642	0	11.1386	11.8059	11.8059	12.8331	14633.3	0.95122	0.97561	FHL1	-2.34649				-0.305702		-1.69381				-0.427325		0.101041				0.672305			0.995503				0.172433			12.0383					9.69179
FZD7_HUMAN-0	FZD7	FZD7_HUMAN	HUMAN	O75084	0	12.6862	12.3292	12.3292	12.9301	24510.8	1.43902	1.43902	FZD7	-2.24832		-1.06857	-1.91447	1.48649	-1.25044	-1.43039		-0.679829	-2.56776	1.99373	-1.77887	0.161009		0.500851	0.0144173	0.0536046	0.0834912		0.79315		0.300291	1.84112	1.2708	1.07836		12.6092						10.3609
GRB2_HUMAN-0	GRB2	GRB2_HUMAN	HUMAN	P62993	0	13.7333	13.3296	13.3296	14.1909	34784.6	3.63415	3.73171	GRB2	-1.5548		-0.818331	-1.53773	-0.112232	-1.35118	-2.58575		-1.36095	-2.55737	-0.186651	-2.24713	0.0126203		0.179521	0.0135672	0.852676	0.0289927		1.89893		0.745886	1.86751	0.0692162	1.53771		14.4482	14.4563	12.6994	13.6834	14.4791	12.188	12.8665	12.2201	12.4796	12.2381
SORT_HUMAN-0	SORT1	SORT_HUMAN	HUMAN	Q99523	0	12.0536	12.0913	12.0913	12.8169	16877.7	1.39024	1.39024	SORT	-0.837921				1.40405	-1.56122	-1.24872				2.27791	-1.51975	0.219842				0.0287812	0.137325		0.657889				1.54089	0.862251		11.2277	11.6966	11.9901	11.0064	11.6733			10.5479	10.7482	10.7466
GRDN_HUMAN-0	CCDC88A	GRDN_HUMAN	HUMAN	Q3V6T2	0	10.5522	11.9399	11.9399	12.8363	29364.1	0.658537	0.658537	GRDN					0.168581						0.132123						0.895991							0.0476961
BMPR2_HUMAN-0	BMPR2	BMPR2_HUMAN	HUMAN	Q13873	0	10.6702	11.3629	11.3629	11.9978	38516	0.707317	0.780488	BMPR2					-2.08474						-1.57105						0.128774							0.890171
ANR28_HUMAN-0	ANKRD28	ANR28_HUMAN	HUMAN	O15084	0	11.2036	12.2469	12.2469	13.1279	19928.9	0.756098	0.756098	ANR28					-0.581741						-0.71731						0.479137							0.31954
UBP11_HUMAN-0	USP11	UBP11_HUMAN	HUMAN	P51784	0	11.3001	12.1541	12.1862	12.7297	8770.55	0.341463	0.341463	UBP11					0.526678	-1.54289					0.499665	-1.13382					0.621368	0.266859						0.206651	0.573719
UMPS_HUMAN-0	UMPS	UMPS_HUMAN	HUMAN	P11172	0	12.0717	11.8283	11.8283	12.59	28717	1.87805	2.09756	UMPS				-1.76296	0.719477	-1.53571				-2.49408	1.01785	-1.88152				0.0172312	0.315369	0.0677999					1.76368	0.501181	1.16877
IWS1_HUMAN-0	IWS1	IWS1_HUMAN	HUMAN	Q96ST2	0	9.9927	11.1931	11.1931	11.6375	6056.58	0.390244	0.390244	IWS1					-0.591884						-0.732						0.470265							0.327658
GNT2A_HUMAN-0	GCNT2	GNT2A_HUMAN	HUMAN	Q8N0V5	0	13.1505	14.1411	14.2095	15.2753	54470.8	0.780488	0.780488	GNT2A
PYGB_HUMAN-0	PYGB	PYGB_HUMAN	HUMAN	P11216	0	12.7265	12.2339	12.2498	12.9776	34894.2	3.60976	3.65854	PYGB	-0.847355		-0.79134	-0.790213	1.58336	-1.52963	-1.28067		-0.904101	-1.12601	2.39306	-2.00213	0.206879		0.370763	0.266141	0.020948	0.0513286		0.684283		0.430904	0.574889	1.67886	1.28964		12.4518	11.5897	11.6649	11.242	14.2341	11.2361	11.2744	11.5373	11.4263	11.4717
MSH2_HUMAN-0	MSH2	MSH2_HUMAN	HUMAN	P43246	0	12.2163	12.7786	12.8164	13.8285	71910.4	2.58537	2.65854	MSH2					-0.785965	-2.86196					-0.98862	-2.4592					0.331334	0.0203806						0.479734	1.69078
GCNT1_HUMAN-0	GCNT1	GCNT1_HUMAN	HUMAN	Q02742	0	10.6956	11.8404	11.8404	12.2051	6693.84	0.121951	0.121951	GCNT1
PAAT_HUMAN-0	PAAT	PAAT_HUMAN	HUMAN	Q9H8K7	0	12.1705	13.2377	13.2377	13.6614	20774.9	0.170732	0.170732	PAAT
CADM1_HUMAN-0	CADM1	CADM1_HUMAN	HUMAN	Q9BY67	0	11.1994	12.3911	12.3911	12.6519	6964.73	0.195122	0.195122	CADM1
BCAS3_HUMAN-0	BCAS3	BCAS3_HUMAN	HUMAN	Q9H6U6	0	10.5982	11.9343	11.9343	12.7587	11431	0.219512	0.219512	BCAS3					-0.403317						-0.315482						0.75513							0.121978
VATB2_HUMAN-0	ATP6V1B2	VATB2_HUMAN	HUMAN	P21281	0	13.2069	12.705	12.7123	13.7016	50791.4	3.97561	4.17073	VATB2	-0.823766		0.12108	-1.40918	0.252524	-2.31631	-1.11594		0.100444	-2.02478	0.36284	-3.3282	0.270252		0.920429	0.048725	0.718389	0.00172803		0.568231		0.0360098	1.31225	0.14364	2.76245		12.4412	11.0512	10.623	10.8122	15.4409	10.6529		11.1453	11.7147	11.4869
MOB3A_HUMAN-0	MOB3A	MOB3A_HUMAN	HUMAN	Q96BX8	0	10.9973	12.5295	12.5295	13.8211	19298	0.170732	0.195122	MOB3A
FKRP_HUMAN-0	FKRP	FKRP_HUMAN	HUMAN	Q9H9S5	0	10.1993	11.4766	11.4766	12.1618	6226.66	0.195122	0.195122	FKRP					1.08786						1.08079						0.29013							0.537407
CNRP1_HUMAN-0	CNRIP1	CNRP1_HUMAN	HUMAN	Q96F85	0	12.64	12.5722	12.5806	13.1954	21549.3	1.07317	1.09756	CNRP1				-2.18912	-0.698151	-3.14271				-3.28518	-1.0477	-3.65317				0.00232386	0.301969	0.000841725					2.63379	0.520038	3.07483		12.3647
CCM2_HUMAN-0	CCM2	CCM2_HUMAN	HUMAN	Q9BSQ5	0	12.0647	11.4084	11.409	11.9764	12779.7	1.2439	1.2439	CCM2	-0.437798		-0.650305	-1.6185			-0.479144		-0.665754	-2.01677			0.63466		0.509705	0.0510326				0.197459		0.292681	1.29215				12.5815	11.1492		10.7732		9.68127	11.5334	12.0238	11.0154
AIFM1_HUMAN-0	AIFM1	AIFM1_HUMAN	HUMAN	O95831	0	11.5429	12.5099	12.5228	13.6567	20092.4	1.07317	1.07317	AIFM1					-0.0377938						-0.0482791						0.961837							0.0168984							11.8873
MYO6_HUMAN-0	MYO6	MYO6_HUMAN	HUMAN	Q9UM54	0	11.0184	11.3166	11.3166	12.0134	13181.4	1.02439	1.04878	MYO6	-0.127402			-1.90678	-0.812153		-0.110342			-1.75162	-1.12795		0.9129			0.0904328	0.268608			0.0395767			1.04367	0.570881							10.6248				10.7756	10.2192
CNOT1_HUMAN-0	CNOT1	CNOT1_HUMAN	HUMAN	A5YKK6	0	10.9373	11.3613	11.3613	12.0584	28011.8	1.60976	1.70732	CNOT1				-2.56393	-1.5982					-2.10687	-2.0765					0.0439149	0.0468349						1.35739	1.32943
LIF_HUMAN-0	LIF	LIF_HUMAN	HUMAN	P15018	0	10.5567	11.7015	11.7015	12.0899	5058.71	0.195122	0.195122	LIF
MTX2_HUMAN-0	MTX2	MTX2_HUMAN	HUMAN	O75431	0	11.3813	11.9387	11.9387	12.141	7803.47	0.121951	0.121951	MTX2					-0.742853	-2.03639					-0.585892	-1.60611					0.563432	0.121362						0.249159	0.915919
PSPC1_HUMAN-0	PSPC1	PSPC1_HUMAN	HUMAN	Q8WXF1	0	12.6083	13.6853	13.6853	14.6487	61938.9	1.53659	1.63415	PSPC1					1.23338						1.66369						0.106969							0.970741
PTCD3_HUMAN-0	PTCD3	PTCD3_HUMAN	HUMAN	Q96EY7	0	10.7243	12.1978	12.2188	13.1514	13363.4	0.170732	0.170732	PTCD3
ASML_HUMAN-0	ASMTL	ASML_HUMAN	HUMAN	O95671	0	10.6916	11.6648	11.6648	12.1714	8949.38	0.487805	0.487805	ASML					-0.361785						-0.500212						0.620709							0.207112
PDE6D_HUMAN-0	PDE6D	PDE6D_HUMAN	HUMAN	O43924	0	10.6298	11.7269	11.7269	12.3104	6569.73	0.390244	0.390244	PDE6D					0.164959						0.197801						0.844633							0.073332							10.8588
DFFA_HUMAN-0	DFFA	DFFA_HUMAN	HUMAN	O00273	0	12.6484	12.4699	12.4746	13.0666	26946.7	1.7561	1.80488	DFFA				-1.34362	0.970689	-1.88101				-2.05452	1.48427	-2.49089				0.0470505	0.146221	0.0173637					1.32744	0.834992	1.76036
BABA2_HUMAN-0	BABAM2	BABA2_HUMAN	HUMAN	Q9NXR7	0	11.7352	12.8102	12.8102	13.8039	26041.9	0.756098	0.780488	BABA2					0.317439						0.421957						0.676174							0.169941
M3K7_HUMAN-0	MAP3K7	M3K7_HUMAN	HUMAN	O43318	0	11.2587	12.63	12.63	13.2516	13025.4	0.219512	0.243902	M3K7					0.20603						0.166068						0.869498							0.0607315
RALY_HUMAN-0	RALY	RALY_HUMAN	HUMAN	Q9UKM9	0	12.8154	12.7313	12.7337	13.6959	44787.1	2	2.17073	RALY				-3.07986	0.184319	-1.67987				-3.55584	0.281515	-2.41897				0.0011053	0.779976	0.0209108					2.95652	0.107919	1.67963
GALT1_HUMAN-0	GALNT1	GALT1_HUMAN	HUMAN	Q10472	0	12.0528	12.9103	12.9103	13.7022	22525.6	0.682927	0.682927	GALT1					0.903594						1.07812						0.290202							0.537299
DPOE3_HUMAN-0	POLE3	DPOE3_HUMAN	HUMAN	Q9NRF9	0	13.2251	14.4026	14.4026	14.4026	22795.4	0.097561	0.097561	DPOE3
VWA1_HUMAN-0	VWA1	VWA1_HUMAN	HUMAN	Q6PCB0	0	9.97774	10.6213	10.6213	10.8438	2526.5	0.170732	0.170732	VWA1		-1.39492	-1.33776					-1.23505	-0.967095					0.228323	0.342782						0.64145	0.464982									11.7258
MP2K3_HUMAN-0	MAP2K3	MP2K3_HUMAN	HUMAN	P46734	0	11.9607	12.118	12.118	12.7677	19785.3	1.34146	1.39024	MP2K3				-2.45928	-0.574435	-2.29673				-2.77361	-0.836379	-2.93711				0.00905748	0.408968	0.00600448					2.04299	0.38831	2.22152						12.5297
PPR29_HUMAN-0	ELFN2	PPR29_HUMAN	HUMAN	Q5R3F8	0	12.224	12.4092	12.4092	12.7138	24076.6	0.878049	0.902439	PPR29				-1.64745	-1.36369	-1.61639				-1.75757	-1.8782	-1.33574				0.0887132	0.0698075	0.191378					1.05201	1.1561	0.718108
NUP54_HUMAN-0	NUP54	NUP54_HUMAN	HUMAN	Q7Z3B4	0	10.0184	11.0707	11.0733	11.7224	8784.74	0.536585	0.536585	NUP54					-1.35472						-1.85229						0.0742099							1.12954
RBSK_HUMAN-0	RBKS	RBSK_HUMAN	HUMAN	Q9H477	0	10.2411	11.1834	11.1908	11.728	4573.83	0.317073	0.317073	RBSK					1.01104						1.20479						0.238761							0.622036							10.9114
NCK1_HUMAN-0	NCK1	NCK1_HUMAN	HUMAN	P16333	0	11.0956	11.5761	11.5761	12.4038	15974.9	1.34146	1.34146	NCK1			0.509066	-2.63542	-1.09451				0.448455	-2.93666	-1.52452				0.656853	0.00610812	0.13722					0.182532	2.21409	0.862582			11.5172	9.83767			11.1874
ASB9_HUMAN-0	ASB9	ASB9_HUMAN	HUMAN	Q96DX5	0	10.6284	12.1483	12.1483	13.2963	13590.4	0.170732	0.170732	ASB9
AKA10_HUMAN-0	AKAP10	AKA10_HUMAN	HUMAN	O43572	0	11.0544	10.9877	10.9877	11.3629	10727.8	0.609756	0.609756	AKA10				-1.34961	-0.189901	-1.72555				-1.67139	-0.160657	-1.45982				0.10581	0.873519	0.155493					0.975473	0.0587275	0.808291
KAD3_HUMAN-0	AK3	KAD3_HUMAN	HUMAN	Q9UIJ7	0	11.6948	12.813	12.813	13.5924	15878.1	0.536585	0.536585	KAD3					1.18055						1.0665						0.295662							0.529204							11.7352
KS6A3_HUMAN-0	RPS6KA3	KS6A3_HUMAN	HUMAN	P51812	0	11.7048	12.1075	12.1075	12.6982	14613.2	1.09756	1.09756	KS6A3	-1.49664			-1.62032	-0.349612	-2.14279	-1.29333			-1.48514	-0.506669	-1.96402	0.205787			0.147961	0.616099	0.0588715		0.686581			0.829854	0.21035	1.2301		11.8416				11.7661	10.3072
XIAP_HUMAN-0	XIAP	XIAP_HUMAN	HUMAN	P98170	0	11.1663	11.5392	11.5859	12.1464	6844.96	0.390244	0.390244	XIAP				-1.96899	-0.390112	-2.96452				-1.79414	-0.50271	-2.70127				0.0840226	0.619253	0.0117985					1.0756	0.208132	1.92817
MCM5_HUMAN-0	MCM5	MCM5_HUMAN	HUMAN	P33992	0	12.0103	13.0751	13.0865	14.4327	58293.7	1.85366	1.87805	MCM5					0.678201						0.925472						0.362375							0.440842
FWCH2_HUMAN-0	FLYWCH2	FWCH2_HUMAN	HUMAN	Q96CP2	0	10.5935	11.8116	11.8116	11.9705	4329.29	0.170732	0.170732	FWCH2					-0.223175						-0.215263						0.831184							0.0803029
GLO2_HUMAN-0	HAGH	GLO2_HUMAN	HUMAN	Q16775	0	11.917	11.871	11.8762	12.6846	18423.6	1.5122	1.63415	GLO2	-1.66608			-2.22952	0.543766		-2.17155			-3.10657	0.792392		0.0365698			0.00368526	0.433332			1.43688			2.43353	0.36318			12.5251	10.2503			12.708		9.545		10.8329	10.1073
CUL4B_HUMAN-0	CUL4B	CUL4B_HUMAN	HUMAN	Q13620	0	10.7336	11.3762	11.3762	11.8297	5557.92	0.390244	0.390244	CUL4B					0.33839	-1.33204					0.400564	-1.11495					0.6919	0.274719						0.159957	0.561112
THOC1_HUMAN-0	THOC1	THOC1_HUMAN	HUMAN	Q96FV9	0	10.6869	11.7257	11.7257	12.6726	25919	0.634146	0.682927	THOC1					-1.66722						-1.64196						0.11315							0.946346
SP3_HUMAN-0	SP3	SP3_HUMAN	HUMAN	Q02447	0	10.8655	11.9363	11.9363	12.0032	4234.45	0.170732	0.170732	SP3					-0.330015						-0.320345						0.751178							0.124257
PSMD6_HUMAN-0	PSMD6	PSMD6_HUMAN	HUMAN	Q15008	0	12.2713	12.8619	12.8619	13.6336	44192.3	2.04878	2.07317	PSMD6				-3.22053	-0.0975866					-3.52152	-0.133384					0.00139741	0.894782						2.85468	0.0482826			11.9866
RMD1_HUMAN-0	RMDN1	RMD1_HUMAN	HUMAN	Q96DB5	0	10.4229	11.6595	11.6595	11.9475	4783.29	0.243902	0.243902	RMD1					0.468738						0.58959						0.560204							0.251654
F120A_HUMAN-0	FAM120A	F120A_HUMAN	HUMAN	Q9NZB2	0	10.6076	10.8326	10.8326	11.8254	20940.3	1.46341	1.56098	F120A					-1.27643	-3.01731					-1.76839	-3.41316					0.0871851	0.00186139						1.05956	2.73016
EI2BG_HUMAN-0	EIF2B3	EI2BG_HUMAN	HUMAN	Q9NR50	0	11.6671	12.7893	12.7893	13.8301	33752.2	1.07317	1.09756	EI2BG					-0.262501						-0.290033						0.773932							0.111297
AUP1_HUMAN-0	AUP1	AUP1_HUMAN	HUMAN	Q9Y679	0	11.3556	12.9085	12.9085	13.5762	20519.6	0.170732	0.170732	AUP1
MCFD2_HUMAN-0	MCFD2	MCFD2_HUMAN	HUMAN	Q8NI22	0	10.0721	11.1432	11.1432	11.1432	2451.46	0.121951	0.121951	MCFD2					-0.214082						-0.187851						0.852513							0.0692989							10.305
PUR2_HUMAN-0	GART	PUR2_HUMAN	HUMAN	P22102	0	13.1806	12.7025	12.7032	13.7872	116735	5.68293	6.21951	PUR2				-2.1556	0.513671	-2.57158				-3.22123	0.767605	-3.84284				0.00257878	0.447352	0.000437486					2.58859	0.349351	3.35904											9.78632
G6PD_HUMAN-0	G6PD	G6PD_HUMAN	HUMAN	P11413	0	13.2697	12.6739	12.6925	13.6365	69911.1	5.65854	5.78049	G6PD	-0.299402		-1.17856	-2.04406	0.691378	-1.74819	-0.367566		-1.44688	-2.89763	0.980087	-2.47821	0.714849		0.154576	0.00569733	0.332068	0.0168577		0.145785		0.810858	2.24433	0.478773	1.7732		12.119	11.3146	10.341	10.2144	14.8419			10.7715	11.6461	11.9827
PCKGM_HUMAN-0	PCK2	PCKGM_HUMAN	HUMAN	Q16822	0	12.438	12.9298	12.9298	13.8211	69600.8	2.43902	2.43902	PCKGM				-1.30297	1.63951					-1.00366	2.18739					0.323328	0.0363958						0.490357	1.43895
NBN_HUMAN-0	NBN	NBN_HUMAN	HUMAN	O60934	0	11.6374	12.3267	12.3267	12.8023	14320.3	0.463415	0.487805	NBN					-1.36515						-1.57414						0.127128							0.895759
PICAL_HUMAN-0	PICALM	PICAL_HUMAN	HUMAN	Q13492	0	11.8521	12.1351	12.1351	12.4175	15254.9	0.804878	0.829268	PICAL		0.846403		-0.895232	-0.890613	-2.09039		0.519482		-0.897249	-1.09323	-1.62286		0.607245		0.376745	0.283011	0.115105			0.216636		0.423953	0.548197	0.938907						11.341
E2AK4_HUMAN-0	EIF2AK4	E2AK4_HUMAN	HUMAN	Q9P2K8	0	11.0017	11.4136	11.4136	12.1036	26382.3	0.731707	0.780488	E2AK4					-1.64321	-1.85313					-1.36188	-1.53585					0.185413	0.137165						0.731861	0.862755
UBP24_HUMAN-0	USP24	UBP24_HUMAN	HUMAN	Q9UPU5	0	10.8385	11.7409	11.7409	12.1632	7831.97	0.536585	0.536585	UBP24					0.429272						0.58898						0.560607							0.251341			11.6267
KV11(2|KVD12)_HUMAN-0,0	IGKV1-12;IGKV1D-12	KV11(2|KVD12)_HUMAN	HUMAN	A0A0C4DH73;P01611	0	13.9595	14.6919	14.6919	14.6919	32025.1	0.097561	0.097561	KV11(2|KVD12),0		2.31514						1.90574						0.0687618							1.16265							12.9067
WDFY1_HUMAN-0	WDFY1	WDFY1_HUMAN	HUMAN	Q8IWB7	0	11.9548	11.9767	11.9818	12.6067	22271.9	1.17073	1.2439	WDFY1				-1.68061	-0.758669	-1.70573				-1.89004	-0.921572	-1.31044				0.068153	0.363883	0.199693					1.16652	0.439039	0.699636
DDX47_HUMAN-0	DDX47	DDX47_HUMAN	HUMAN	Q9H0S4	0	11.3832	12.3523	12.3546	12.9697	11020.2	0.487805	0.487805	DDX47					-0.284716						-0.403097						0.68984							0.161252
SKI2_HUMAN-0	SKIC2	SKI2_HUMAN	HUMAN	Q15477	0	11.672	12.5098	12.5098	13.1506	29240.8	0.926829	0.95122	SKI2					-0.332293						-0.473497						0.639411							0.19422
ATG5_HUMAN-0	ATG5	ATG5_HUMAN	HUMAN	Q9H1Y0	0	10.4596	11.7347	11.8241	12.4392	9638.3	0.195122	0.195122	ATG5					-0.452669						-0.431057						0.67013							0.173841
RN126_HUMAN-0	RNF126	RN126_HUMAN	HUMAN	Q9BV68	0	12.4535	12.9295	12.9468	13.556	19528.9	0.634146	0.634146	RN126				-1.4491	-0.135627					-1.28882	-0.20893					0.207015	0.835872						0.683998	0.07786
EREG_HUMAN-0	EREG	EREG_HUMAN	HUMAN	O14944	0	10.988	12.0881	12.0881	12.4188	6535.29	0.268293	0.268293	EREG					-0.290349						-0.356008						0.724509							0.139956
HACE1_HUMAN-0	HACE1	HACE1_HUMAN	HUMAN	Q8IYU2	0	9.91772	11.2585	11.2585	11.6978	5237.42	0.195122	0.195122	HACE1					-1.66993						-1.68084						0.105278							0.977663
SETD7_HUMAN-0	SETD7	SETD7_HUMAN	HUMAN	Q8WTS6	0	11.1998	12.0015	12.0405	12.8912	11701.8	0.536585	0.536585	SETD7					-0.129606	-1.44189					-0.125554	-1.08196					0.901018	0.288859						0.0452667	0.539314						9.56802
ADAM7_HUMAN-0	ADAM7	ADAM7_HUMAN	HUMAN	Q9H2U9	0	12.3672	12.7546	12.7546	12.7546	8677.69	0.195122	0.195122	ADAM7					-0.52236	-2.52762					-0.635356	-2.6625					0.530366	0.0127197						0.275424	1.89552
UBXN7_HUMAN-0	UBXN7	UBXN7_HUMAN	HUMAN	O94888	0	11.0006	11.9825	11.9968	12.9991	16304	0.829268	0.829268	UBXN7					1.36154						1.56779						0.128188							0.892154
HARS1_HUMAN-0	HARS1	HARS1_HUMAN	HUMAN	P12081	0	13.1441	12.6295	12.6352	13.8265	58680.6	6.7561	6.87805	HARS1	-0.577171		-0.18109	-1.11604	1.73808	-1.23549	-1.1101		-0.348299	-2.14652	3.34293	-2.37627	0.272169		0.729051	0.0366161	0.00155989	0.0212861		0.565161		0.137242	1.43633	2.80691	1.6719		13.17	11.8986	12.4541	11.6348	13.0215	11.8412	11.3465	12.0695	12.0748	11.9611
PKHA5_HUMAN-0	PLEKHA5	PKHA5_HUMAN	HUMAN	Q9HAU0	0	11.8921	11.8144	11.8213	12.7046	51740.8	2.26829	2.41463	PKHA5				-2.36285	-0.438188					-3.34666	-0.588786					0.00205556	0.560021						2.68707	0.251796
DCTD_HUMAN-0	DCTD	DCTD_HUMAN	HUMAN	P32321	0	11.649	12.4986	12.4986	13.292	15286.5	0.707317	0.707317	DCTD				-0.167835	0.959565					-0.149548	1.35189					0.882159	0.186883						0.0544531	0.728431							11.0396
CPSF3_HUMAN-0	CPSF3	CPSF3_HUMAN	HUMAN	Q9UKF6	0	13.1522	13.6389	13.6389	14.079	51043.6	1.63415	1.63415	CPSF3					1.71485	-1.77805					2.06696	-1.28589					0.0474793	0.20834						1.3235	0.681228
GAN_HUMAN-0	GAN	GAN_HUMAN	HUMAN	Q9H2C0	0	10.0346	10.9837	10.9837	11.7223	5083.28	0.512195	0.512195	GAN					0.762101						1.06039						0.297738							0.526166							11.1177
MTA2_HUMAN-0	MTA2	MTA2_HUMAN	HUMAN	O94776	0	12.1438	12.419	12.4709	13.6105	40983.1	1.70732	1.80488	MTA2					1.25057	-1.19859					1.83588	-1.33012					0.0757006	0.192901						1.1209	0.714665
MYO15_HUMAN-0	MYO15A	MYO15_HUMAN	HUMAN	Q9UKN7	0	10.7226	11.4855	11.4855	11.4855	3187.75	0.0731707	0.0731707	MYO15
PDXK_HUMAN-0	PDXK	PDXK_HUMAN	HUMAN	O00764	0	12.3872	12.0702	12.0702	12.5851	18317.5	1.70732	1.80488	PDXK	-1.04935		-1.44822	-2.12943	0.898857	-2.04881	-1.70536		-1.35884	-2.86571	1.37724	-2.43163	0.0957047		0.181636	0.00654057	0.175921	0.0194937		1.01907		0.740797	2.18438	0.754682	1.71011		12.7951	11.9058	11.1046	11.2843	14.1882	11.2373	10.9226	11.3214	11.4388	11.1112
AQR_HUMAN-0	AQR	AQR_HUMAN	HUMAN	O60306	0	10.5973	11.8671	11.8671	12.6472	8954.37	0.439024	0.439024	AQR					0.350205						0.430088						0.670431							0.173646
RMI1_HUMAN-0	RMI1	RMI1_HUMAN	HUMAN	Q9H9A7	0	11.3212	11.9385	11.9385	11.9385	3937.79	0.0731707	0.0731707	RMI1		0.00597749						0.00491891						0.996116							0.00169006							11.9345
SC23B_HUMAN-0	SEC23B	SC23B_HUMAN	HUMAN	Q15437	0	11.7628	12.4858	12.4922	13.6542	41952.8	1.53659	1.58537	SC23B					0.624784	-2.74492					0.813112	-2.25933					0.422794	0.0315687						0.373872	1.50074
DNPEP_HUMAN-0	DNPEP	DNPEP_HUMAN	HUMAN	Q9ULA0	0	12.192	12.2507	12.2507	12.6882	25208.9	1.90244	2.02439	DNPEP	-0.314969	-0.074348		-2.73355	0.56318	-3.29923	-0.380277	-0.101783		-3.13098	0.806326	-2.98749	0.705978	0.919495		0.00345343	0.425359	0.00504373		0.151209	0.0364506		2.46175	0.371245	2.29725		11.5518	12.3634		10.0155	11.1948			11.0708		10.8619
CACO2_HUMAN-0	CALCOCO2	CACO2_HUMAN	HUMAN	Q13137	0	10.1114	11.1062	11.1062	11.4956	4152.31	0.268293	0.292683	CACO2					-0.292181						-0.362129						0.720081							0.142619
EXOSX_HUMAN-0	EXOSC10	EXOSX_HUMAN	HUMAN	Q01780	0	11.2699	12.3928	12.3928	13.7896	37888.8	1.68293	1.70732	EXOSX					0.166883						0.201638						0.841661							0.0748629
E41L5_HUMAN-0	EPB41L5	E41L5_HUMAN	HUMAN	Q9HCM4	0	10.8379	11.6923	11.6923	12.0239	11402.4	0.243902	0.243902	E41L5
CASP8_HUMAN-0	CASP8	CASP8_HUMAN	HUMAN	Q14790	0	10.8906	11.7024	11.7024	12.2272	9624.58	0.414634	0.414634	CASP8					-0.979548						-1.15576						0.257928							0.588501										10.3554
SPB8_HUMAN-0	SERPINB8	SPB8_HUMAN	HUMAN	P50452	0	13.4499	12.9234	12.9646	14.0975	36718.2	6.29268	6.4878	SPB8	-0.642107	-2.54238	-0.0177644	-1.01847	0.854762	-0.920931	-1.27238	-3.80828	-0.0352012	-2.01816	1.69377	-1.82488	0.208906	0.000371475	0.972054	0.0487533	0.0962996	0.0737719	5.60177e-05	0.680049	3.43007	0.0123095	1.312	1.01638	1.13211	4.25168	13.7435	12.9022	12.41	12.7461	13.792	12.2972	12.1277	12.6039	12.5103	12.8441
TAXB1_HUMAN-0	TAX1BP1	TAXB1_HUMAN	HUMAN	Q86VP1	0	10.3127	11.8493	11.8493	12.5497	11227.3	0.121951	0.121951	TAXB1
SYIC_HUMAN-0	IARS1	SYIC_HUMAN	HUMAN	P41252	0	12.0566	12.0213	12.0213	12.7468	27886.4	2.02439	2.07317	SYIC	-0.548446			-2.04986	0.387775	-1.54124	-0.558126			-2.85642	0.623948	-1.87465	0.580219			0.00707792	0.536602	0.0689868		0.236408			2.15009	0.270347	1.16123				11.1787		11.3259				10.5756	10.8321
AKTS1_HUMAN-0	AKT1S1	AKTS1_HUMAN	HUMAN	Q96B36	0	11.2123	11.9237	11.9237	12.1444	6485.34	0.243902	0.243902	AKTS1				-1.79566	-0.46773					-1.58144	-0.582559					0.125448	0.565035						0.901536	0.247924
IDI1_HUMAN-0	IDI1	IDI1_HUMAN	HUMAN	Q13907	0	11.5983	11.4246	11.4246	11.895	9267.19	1.17073	1.2439	IDI1			-1.75632	-1.41203	1.38404	-1.63731			-1.30415	-2.34451	2.29803	-2.35434			0.20025	0.024538	0.0273217	0.023983				0.698427	1.61016	1.56349	1.6201						11.8238
PLA1A_HUMAN-0	PLA1A	PLA1A_HUMAN	HUMAN	Q53H76	0	11.1442	12.2251	12.2251	12.2251	4868.62	0.0487805	0.0487805	PLA1A
SMU1_HUMAN-0	SMU1	SMU1_HUMAN	HUMAN	Q2TAY7	0	11.8234	12.9525	12.9525	14.1975	52057.9	1.56098	1.78049	SMU1					1.10031						1.50701						0.142647							0.845738
RM13_HUMAN-0	MRPL13	RM13_HUMAN	HUMAN	Q9BYD1	0	10.535	12.0948	12.0948	13.257	24941.7	0.243902	0.243902	RM13
5NT1B_HUMAN-0	NT5C1B	5NT1B_HUMAN	HUMAN	Q96P26	0	10.5921	10.2994	10.2994	10.2994	1267.04	0.0487805	0.0487805	5NT1B
NAT10_HUMAN-0	NAT10	NAT10_HUMAN	HUMAN	Q9H0A0	0	11.6003	12.378	12.378	13.538	35830	1.53659	1.58537	NAT10					0.978498	-1.92981					1.33988	-1.67128					0.190713	0.105447						0.71962	0.976965
LC7L2_HUMAN-0	LUC7L2	LC7L2_HUMAN	HUMAN	Q9Y383	0	12.8649	12.7587	12.7652	13.6197	57312.3	2.53659	2.56098	LC7L2				-3.33804	-0.160839	-3.04894				-3.61922	-0.230693	-4.37313				0.000902133	0.818862	0.000100387					3.04473	0.0867895	3.99832						12.8796
ZC3H3_HUMAN-0	ZC3H3	ZC3H3_HUMAN	HUMAN	Q8IXZ2	0	10.6912	11.655	11.655	11.655	3328.44	0.0731707	0.0731707	ZC3H3																															11.4036
DRC4_HUMAN-0	GAS8	DRC4_HUMAN	HUMAN	O95995	0	10.1811	10.8109	10.8109	10.8109	2066.55	0.0487805	0.0487805	DRC4
CPT1B_HUMAN-0	CPT1B	CPT1B_HUMAN	HUMAN	Q92523	0	11.1106	12.1481	12.1481	12.1481	4628.13	0.0731707	0.0731707	CPT1B					-0.16708						-0.13693						0.892232							0.0495224
NSUN2_HUMAN-0	NSUN2	NSUN2_HUMAN	HUMAN	Q08J23	0	12.6359	13.7173	13.7173	14.6717	54632.8	1.68293	1.78049	NSUN2					0.374089						0.477168						0.636954							0.195892
ARRB1_HUMAN-0	ARRB1	ARRB1_HUMAN	HUMAN	P49407	0	10.6947	11.9555	11.9555	12.1599	5211.39	0.146341	0.146341	ARRB1					0.265747						0.268802						0.790293							0.102212
UBP19_HUMAN-0	USP19	UBP19_HUMAN	HUMAN	O94966	0	9.97895	11.2092	11.2092	11.6726	5049.31	0.268293	0.268293	UBP19					-1.20661						-1.15476						0.258328							0.587829
SPRNG_HUMAN-0	SPRING1	SPRNG_HUMAN	HUMAN	Q9H741	0	9.62258	10.485	10.485	10.485	1530.79	0.097561	0.097561	SPRNG
SUCB2_HUMAN-0	SUCLG2	SUCB2_HUMAN	HUMAN	Q96I99	0	11.4498	11.8227	11.8227	12.8133	38789	2.17073	2.2439	SUCB2				-1.04558	0.798852	-1.22749				-0.818957	1.08375	-0.96144				0.419075	0.286848	0.343786					0.377709	0.542348	0.463712						11.8416
VP26A_HUMAN-0	VPS26A	VP26A_HUMAN	HUMAN	O75436	0	13.6588	13.0528	13.0528	13.508	31010	2.63415	2.87805	VP26A	-0.0914842		0.293734	-1.42212	1.14775	-1.94934	-0.125558		0.377101	-2.35702	1.90229	-3.23084	0.900629		0.707835	0.0227404	0.0634132	0.00228394		0.0454539		0.150068	1.6432	1.19782	2.64131		11.4518		11.7973		13.3703	11.1447		12.585	12.3543	12.3759
COMD6_HUMAN-0	COMMD6	COMD6_HUMAN	HUMAN	Q7Z4G1	0	10.8948	11.8988	11.8988	12.2876	7043.84	0.317073	0.341463	COMD6					-0.304435						-0.401114						0.691388							0.160278							10.3598
PPP5_HUMAN-0	PPP5C	PPP5_HUMAN	HUMAN	P53041	0	12.1308	13.0898	13.0898	14.0271	34050	1.17073	1.17073	PPP5					1.06878						1.43955						0.160726							0.793914
RFLA_HUMAN-0	RFLNA	RFLA_HUMAN	HUMAN	Q6ZTI6	0	12.2285	13.1827	13.1827	13.8938	22138	0.463415	0.463415	RFLA					-0.675444						-0.800637						0.430347							0.366182
S6A15_HUMAN-0	SLC6A15	S6A15_HUMAN	HUMAN	Q9H2J7	0	11.4713	11.4813	11.4813	12.0263	19237.4	0.463415	0.536585	S6A15				-1.42954						-1.09536						0.283425							0.547561
DJB11_HUMAN-0	DNAJB11	DJB11_HUMAN	HUMAN	Q9UBS4	0	12.9221	13.2558	13.2558	14.0373	34467.1	1.04878	1.09756	DJB11					0.164012	-3.57698					0.234922	-3.24038					0.815769	0.0027888						0.088433	2.55458		11.6813	12.4068		12.1293	13.523
AVEN_HUMAN-0	AVEN	AVEN_HUMAN	HUMAN	Q9NQS1	0	11.2633	12.3113	12.3113	13.1392	12821.2	0.560976	0.560976	AVEN					-0.134817						-0.190468						0.850273							0.0704418
FRAS1_HUMAN-0	FRAS1	FRAS1_HUMAN	HUMAN	Q86XX4	0	11.2162	11.8128	11.8525	12.9475	40571.8	1.58537	1.58537	FRAS1
NOP2_HUMAN-0	NOP2	NOP2_HUMAN	HUMAN	P46087	0	12.5861	12.5837	12.6235	13.7104	83967.9	3.29268	3.31707	NOP2					2.14876	-2.13453					3.02336	-2.63787					0.00489888	0.0127826						2.3099	1.89338
GLYR1_HUMAN-0	GLYR1	GLYR1_HUMAN	HUMAN	Q49A26	0	10.719	11.8517	11.8517	12.1796	10746.3	0.292683	0.292683	GLYR1					0.0880743						0.100407						0.920765							0.0358514
GVIN1_HUMAN-0	GVINP1	GVIN1_HUMAN	HUMAN	Q7Z2Y8	0	11.904	12.4526	12.4526	12.4526	6293.42	0.097561	0.097561	GVIN1		1.18364						0.837841						0.410408							0.386785								11.357
MESD_HUMAN-0	MESD	MESD_HUMAN	HUMAN	Q14696	0	11.6797	12.6102	12.628	13.7295	22233.3	0.756098	0.780488	MESD					0.703612						0.879875						0.386433							0.412926							12.1646
TOM20_HUMAN-0	TOMM20	TOM20_HUMAN	HUMAN	Q15388	0	10.616	11.9033	11.9033	12.0558	6007.51	0.170732	0.170732	TOM20					-0.613974						-0.716142						0.480066							0.318699
ACYP2_HUMAN-0	ACYP2	ACYP2_HUMAN	HUMAN	P14621	0	11.0747	11.8462	11.8462	11.8462	3965.44	0.0731707	0.0731707	ACYP2																															11.5967
RSU1_HUMAN-0	RSU1	RSU1_HUMAN	HUMAN	Q15404	0	12.8533	12.6229	12.6402	13.5737	39187.6	2	2	RSU1	-2.08803			-1.32888	0.829915	-2.15268	-1.70371			-1.97963	1.23632	-3.02344	0.0962051			0.0546657	0.223561	0.00435182		1.0168			1.26229	0.650605	2.36133		13.3413	12.3135			12.6294					10.6733
ROR2_HUMAN-0	ROR2	ROR2_HUMAN	HUMAN	Q01974	0	12.2954	11.7406	11.7406	12.0858	14406.4	0.243902	0.243902	ROR2																											13.2163			10.8082
MTNB_HUMAN-0	APIP	MTNB_HUMAN	HUMAN	Q96GX9	0	11.0837	12.0662	12.0662	12.8938	12830.6	0.634146	0.682927	MTNB					1.36046						1.66447						0.107197							0.969818
H1BP3_HUMAN-0	HS1BP3	H1BP3_HUMAN	HUMAN	Q53T59	0	11.4368	12.6026	12.6026	12.8673	13330.9	0.195122	0.195122	H1BP3					-0.582294						-0.569889						0.573852							0.2412
UB2V2_HUMAN-0	UBE2V2	UB2V2_HUMAN	HUMAN	Q15819	0	13.4791	13.659	13.659	13.6752	18612.3	0.414634	0.414634	UB2V2				-1.42904	0.596947	-1.86575				-2.10537	0.927037	-1.73847				0.0429676	0.360651	0.0914694					1.36686	0.442913	1.03872						12.5231
MZT2B_HUMAN-0	MZT2B	MZT2B_HUMAN	HUMAN	Q6NZ67	0	10.593	11.7606	11.7606	12.1739	6041.85	0.195122	0.195122	MZT2B					-0.750994						-0.818029						0.420792							0.375932
NOP56_HUMAN-0	NOP56	NOP56_HUMAN	HUMAN	O00567	0	12.855	13.3197	13.3197	14.3124	58784.8	2.36585	2.5122	NOP56					1.78512	-1.11209					2.72443	-1.01836					0.0106482	0.316668						1.97272	0.499396
MTRR_HUMAN-0	MTRR	MTRR_HUMAN	HUMAN	Q9UBK8	0	10.3305	11.5372	11.5372	11.6143	3852.11	0.146341	0.146341	MTRR					-0.145774						-0.158597						0.875215							0.0578854
CCD91_HUMAN-0	CCDC91	CCD91_HUMAN	HUMAN	Q7Z6B0	0	9.85174	10.9732	10.9732	11.3329	7104.68	0.219512	0.219512	CCD91					-0.461764						-0.442351						0.662048							0.179111
TIM10_HUMAN-0	TIMM10	TIM10_HUMAN	HUMAN	P62072	0	10.9489	12.06	12.06	12.1086	7626.73	0.219512	0.219512	TIM10					-0.82415						-0.825052						0.416589							0.380292							11.908
[truncated: 4,740 more rows]
[truncated: 115 more columns]

## Sheet: Proteins_MISEV
	asc_UC.UC					asc_UC.DG					maxlfq_asc_TFF.UF					maxlfq_asc_TFF.SEC					maxlfq_sup_UC.UC					maxlfq_sup_UC.DG					maxlfq_sup_TFF.UF					maxlfq_sup_TFF.SEC					ESCRT	Membrane-Raft asscoiated	TSPAN	Integrins	Antigen presentation	Lysososomal	Transport/Signalling	Syndecans	Others
GPC2	0	0	0	0	0	0	0	0	0	0	0	0	0	0	0	0	0	0	0	0	0	0	0	0	0	0	0	0	0	0	2	0	1	1	1	0	0	0	0	0	Nein	Nein	Nein	Nein	Nein	Nein	Nein	GPC2	Nein
CHMP5	0	0	0	0	0	0	0	0	0	0	0	0	0	0	0	0	0	0	0	0	2	0	0	0	4	0	0	0	0	0	0	0	1	0	0	0	0	0	0	0	CHMP5	Nein	Nein	Nein	Nein	Nein	Nein	Nein	Nein
CHMP1A	0	0	0	0	0	0	0	0	0	0	0	0	0	0	0	0	0	0	0	0	4	0	0	1	5	0	0	0	1	0	3	1	2	2	1	0	0	2	1	1	CHMP1A	Nein	Nein	Nein	Nein	Nein	Nein	Nein	Nein
VPS37A	0	0	0	0	0	0	0	0	0	0	0	0	0	0	0	0	0	0	0	0	1	0	0	0	3	0	0	0	0	0	0	0	0	0	0	0	0	0	0	0	VPS37A	Nein	Nein	Nein	Nein	Nein	Nein	Nein	Nein
ITGA2B	4	4	1	6	0	0	1	0	0	1	0	0	0	0	0	0	0	0	0	0	0	0	0	0	0	0	0	0	0	0	0	0	0	0	0	0	0	0	0	0	Nein	Nein	Nein	ITGA2B	Nein	Nein	Nein	Nein	Nein
VTA1	2	0	1	0	2	0	3	2	2	2	0	0	0	0	0	2	2	3	2	1	8	2	2	5	9	3	2	1	3	2	8	4	5	6	5	2	2	3	2	2	VTA1	Nein	Nein	Nein	Nein	Nein	Nein	Nein	Nein
GNA14	0	0	0	0	0	0	0	0	0	0	0	0	0	0	0	0	0	0	0	0	1	0	0	0	1	0	0	0	1	0	0	0	0	0	0	0	0	0	0	0	Nein	Nein	Nein	Nein	Nein	Nein	GNA14	Nein	Nein
VPS25	1	1	0	1	1	0	1	1	0	0	0	0	0	0	0	1	1	1	1	0	1	1	1	1	2	0	1	1	1	0	1	1	1	1	1	1	1	1	1	1	VPS25	Nein	Nein	Nein	Nein	Nein	Nein	Nein	Nein
CHMP2B	0	1	0	0	1	0	1	0	0	0	0	0	0	0	0	1	1	3	2	1	4	1	1	2	4	0	1	1	2	1	1	1	3	2	2	1	1	1	2	1	CHMP2B	Nein	Nein	Nein	Nein	Nein	Nein	Nein	Nein
HLA-H	1	0	0	0	0	0	1	0	1	1	0	0	0	0	0	0	0	0	0	0	1	0	1	1	1	0	0	0	0	0	0	0	0	0	0	0	0	0	1	0	Nein	Nein	Nein	Nein	HLA-H	Nein	Nein	Nein	Nein
CHMP6	0	0	0	0	0	0	0	0	0	0	0	0	0	0	0	0	0	0	0	0	2	1	0	2	4	0	0	1	1	0	1	0	2	1	0	0	0	0	1	0	CHMP6	Nein	Nein	Nein	Nein	Nein	Nein	Nein	Nein
HLA-DQB1	5	0	1	5	0	1	3	1	1	1	0	0	0	0	0	0	2	7	4	1	0	0	0	0	0	0	0	0	0	0	0	0	0	0	0	0	0	0	0	0	Nein	Nein	Nein	Nein	HLA-DQB1	Nein	Nein	Nein	Nein
CHMP3	1	0	0	0	2	0	2	0	0	1	0	0	0	0	0	1	1	1	0	0	2	1	1	2	4	2	1	0	2	1	2	1	2	2	2	2	2	2	1	2	CHMP3	Nein	Nein	Nein	Nein	Nein	Nein	Nein	Nein
CHMP1B	0	2	0	2	0	1	3	2	1	1	0	0	0	0	0	3	3	3	3	2	3	2	2	1	3	1	0	3	3	2	2	1	2	2	2	2	3	3	3	3	CHMP1B	Nein	Nein	Nein	Nein	Nein	Nein	Nein	Nein
VPS4B	1	1	1	0	4	0	4	3	3	3	0	0	0	0	0	3	2	6	4	2	10	2	1	6	16	1	1	3	2	3	3	1	7	6	3	1	5	4	2	2	VPS4B	Nein	Nein	Nein	Nein	Nein	Nein	Nein	Nein
HLA-E	0	0	0	2	0	0	0	0	0	0	0	0	0	0	0	0	0	0	0	0	1	0	0	1	5	0	0	0	0	0	2	2	4	2	2	0	0	0	0	0	Nein	Nein	Nein	Nein	HLA-E	Nein	Nein	Nein	Nein
HLA-DRB4	4	3	4	3	0	3	3	1	4	4	0	0	0	0	0	1	2	3	2	1	0	0	0	0	0	0	0	0	0	0	0	0	0	0	0	0	0	0	0	0	Nein	Nein	Nein	Nein	HLA-DRB4	Nein	Nein	Nein	Nein
CD74	2	2	1	1	0	0	0	0	0	1	0	0	0	0	0	0	0	0	0	0	0	0	0	0	0	0	0	0	0	0	0	0	0	0	0	0	0	0	0	0	Nein	Nein	Nein	Nein	Nein	Nein	Nein	Nein	Nein
MVB12A	0	0	0	0	0	0	0	0	0	0	0	0	0	0	0	2	1	4	1	0	4	0	1	1	6	0	0	0	0	0	1	0	4	3	3	2	1	2	2	1	MVB12A	Nein	Nein	Nein	Nein	Nein	Nein	Nein	Nein
CHMP2A	0	0	0	0	0	0	2	0	1	1	0	0	0	0	0	1	1	3	1	0	6	0	4	3	9	0	1	2	3	1	4	3	5	3	4	3	4	5	3	3	CHMP2A	Nein	Nein	Nein	Nein	Nein	Nein	Nein	Nein
VPS36	0	0	0	0	0	0	0	0	0	0	0	0	0	0	0	0	0	0	0	0	4	0	0	1	10	0	0	0	0	1	1	0	4	3	2	0	0	1	0	0	VPS36	Nein	Nein	Nein	Nein	Nein	Nein	Nein	Nein
GNAI1	3	1	0	1	0	0	0	1	1	0	0	0	0	0	0	1	1	2	1	0	5	2	1	3	5	0	0	1	3	1	2	2	3	1	2	1	0	1	2	2	Nein	Nein	Nein	Nein	Nein	Nein	GNAI1	Nein	Nein
TFRC	24	13	15	10	2	6	10	1	10	16	19	21	17	19	18	5	3	3	2	1	23	6	12	14	27	6	4	5	5	4	19	9	19	14	17	9	5	5	6	5	Nein	Nein	Nein	Nein	Nein	Nein	TFRC	Nein	Nein
ITGA2	1	0	0	2	0	0	0	0	0	0	0	0	0	0	0	0	0	0	0	0	26	8	9	17	30	10	7	9	12	10	13	10	19	18	15	8	8	10	10	9	Nein	Nein	Nein	ITGA2	Nein	Nein	Nein	Nein	Nein
ITGA4	8	1	0	2	0	0	0	0	0	0	0	0	0	0	0	0	0	0	0	0	18	8	12	12	25	6	3	5	10	7	14	7	21	17	11	7	11	14	12	11	Nein	Nein	Nein	ITGA4	Nein	Nein	Nein	Nein	Nein
GNA15	0	0	0	0	2	0	0	0	0	0	0	0	0	0	0	0	2	2	1	0	1	1	0	0	1	0	0	0	0	0	0	4	0	0	0	0	0	0	0	0	Nein	Nein	Nein	Nein	Nein	Nein	GNA15	Nein	Nein
HLA-DMB	0	0	0	3	0	0	0	0	1	2	0	0	0	0	0	1	2	2	0	0	0	0	0	0	0	0	0	0	0	0	0	0	0	0	0	0	0	0	1	0	Nein	Nein	Nein	Nein	HLA-DMB	Nein	Nein	Nein	Nein
CHMP4B	1	2	1	1	1	0	1	1	2	2	0	0	0	0	0	0	2	3	1	0	4	2	2	3	9	2	2	2	3	2	3	3	3	3	3	1	3	3	3	3	CHMP4B	Nein	Nein	Nein	Nein	Nein	Nein	Nein	Nein
MVB12B	0	0	0	0	0	0	0	0	0	0	0	0	0	0	0	0	0	0	0	0	2	0	0	0	3	0	0	0	0	0	1	0	3	2	2	0	2	2	2	1	MVB12B	Nein	Nein	Nein	Nein	Nein	Nein	Nein	Nein
HLA-DQA1	1	1	0	1	0	0	0	0	0	0	0	0	0	0	0	0	0	2	0	0	0	0	0	0	0	0	0	0	0	0	0	0	0	0	0	0	0	0	0	0	Nein	Nein	Nein	Nein	HLA-DQA1	Nein	Nein	Nein	Nein
VPS37B	0	2	0	1	0	0	2	2	0	0	0	0	0	0	0	4	4	4	2	1	5	2	3	2	6	2	2	2	3	3	4	3	4	4	4	3	3	4	4	3	VPS37B	Nein	Nein	Nein	Nein	Nein	Nein	Nein	Nein
VPS37C	0	0	0	1	0	0	2	1	1	1	0	0	0	0	0	2	2	2	0	0	2	2	3	3	4	1	0	3	3	2	2	1	2	3	2	3	3	3	3	3	VPS37C	Nein	Nein	Nein	Nein	Nein	Nein	Nein	Nein
ITGAV	28	16	9	18	3	7	9	5	8	8	0	0	0	0	0	3	4	5	0	0	33	16	15	28	39	12	11	18	19	14	15	11	28	26	23	13	11	21	15	18	Nein	Nein	Nein	ITGAV	Nein	Nein	Nein	Nein	Nein
VPS28	2	2	0	1	3	0	3	4	1	2	0	0	0	0	0	5	5	6	5	2	8	4	5	6	10	4	3	3	6	6	5	2	7	6	4	3	6	7	4	5	VPS28	Nein	Nein	Nein	Nein	Nein	Nein	Nein	Nein
ITGA5	7	4	1	4	3	0	0	0	1	0	0	0	0	0	0	0	0	0	0	0	13	5	7	11	18	6	6	5	10	7	5	4	7	6	7	7	7	7	7	6	Nein	Nein	Nein	ITGA5	Nein	Nein	Nein	Nein	Nein
HLA-DPB1	4	2	3	4	2	2	2	0	2	1	0	0	0	0	0	1	0	4	1	1	0	0	0	0	0	0	0	0	0	0	0	0	0	0	0	0	0	0	0	0	Nein	Nein	Nein	Nein	HLA-DPB1	Nein	Nein	Nein	Nein
SDC3	0	0	0	0	0	0	0	0	0	0	0	0	0	0	0	0	0	0	0	0	0	0	0	0	2	0	0	0	0	0	0	0	1	1	1	0	0	0	0	0	Nein	Nein	Nein	Nein	Nein	Nein	Nein	SDC3	Nein
FLOT1	17	13	8	9	2	8	12	7	17	12	0	0	0	0	0	0	1	6	0	0	20	11	12	18	26	8	8	15	15	10	11	5	18	15	16	9	10	12	14	9	Nein	FLOT1	Nein	Nein	Nein	Nein	Nein	Nein	Nein
CD63	3	3	3	3	3	3	3	3	3	3	0	0	0	0	0	3	3	3	3	3	3	3	3	3	3	3	3	3	3	3	3	3	3	3	3	3	3	3	3	3	Nein	Nein	CD63	Nein	Nein	Nein	Nein	Nein	Nein
TSG101	4	4	0	3	3	1	3	4	4	1	0	0	0	0	0	9	11	12	7	2	9	3	4	8	17	3	4	6	6	4	10	8	12	14	11	6	7	11	9	11	TSG101	Nein	Nein	Nein	Nein	Nein	Nein	Nein	Nein
FLOT2	20	10	11	9	4	11	13	9	13	12	0	0	0	0	0	0	0	4	0	0	22	10	9	18	26	6	7	12	14	9	2	3	16	10	10	8	8	8	10	8	Nein	FLOT2	Nein	Nein	Nein	Nein	Nein	Nein	Nein
HLA-DPA1	3	2	2	2	2	2	2	2	2	2	0	0	0	0	0	2	1	2	2	2	0	0	0	0	0	0	0	0	0	0	0	0	0	0	0	0	0	0	0	0	Nein	Nein	Nein	Nein	HLA-DPA1	Nein	Nein	Nein	Nein
VPS4A	0	0	0	0	0	0	0	0	0	0	0	0	0	0	0	0	0	2	0	0	6	1	3	3	9	1	0	1	2	1	2	1	3	3	2	2	2	3	3	2	VPS4A	Nein	Nein	Nein	Nein	Nein	Nein	Nein	Nein
GNA11	8	2	0	2	1	2	4	4	4	1	0	0	0	0	0	1	1	5	1	0	12	7	4	7	17	7	6	6	6	5	5	6	6	4	6	4	6	4	8	5	Nein	Nein	Nein	Nein	Nein	Nein	GNA11	Nein	Nein
CHMP4A	1	0	1	1	0	1	1	1	1	1	0	0	0	0	0	0	1	1	1	1	4	1	3	4	7	1	1	3	3	1	3	2	3	3	3	1	2	3	2	2	CHMP4A	Nein	Nein	Nein	Nein	Nein	Nein	Nein	Nein
CD82	4	3	1	2	3	1	2	1	2	2	0	0	0	0	0	3	4	5	3	1	3	1	2	2	4	2	1	1	1	1	4	2	4	3	3	1	2	2	3	3	Nein	Nein	CD82	Nein	Nein	Nein	Nein	Nein	Nein
ADAM10	9	4	5	6	4	4	7	2	6	6	0	0	0	0	0	4	7	5	5	1	20	10	12	14	28	7	7	9	10	7	19	16	26	23	22	11	13	17	10	14	Nein	Nein	Nein	Nein	Nein	Nein	Nein	Nein	ADAM10
LAMP2	3	3	2	2	3	2	4	2	4	4	3	3	3	3	3	2	1	3	2	2	2	1	1	3	4	3	1	1	2	2	4	4	4	3	2	3	1	1	2	3	Nein	Nein	Nein	Nein	Nein	LAMP2	Nein	Nein	Nein
CAV2	1	1	1	1	0	0	0	0	0	0	0	0	0	0	0	0	0	0	0	0	3	1	1	2	5	1	1	1	1	1	0	0	2	1	1	1	1	1	1	1	Nein	CAV2	Nein	Nein	Nein	Nein	Nein	Nein	Nein
GNAI3	6	5	3	4	3	4	4	4	4	4	0	0	0	0	0	4	4	5	4	3	8	4	5	5	9	6	4	5	5	4	4	5	5	6	5	5	4	5	5	5	Nein	Nein	Nein	Nein	Nein	Nein	GNAI3	Nein	Nein
ITGB5	12	3	0	3	2	1	1	0	1	1	0	0	0	0	0	0	0	0	0	0	19	7	7	14	26	7	5	7	8	6	8	5	15	12	7	5	4	7	8	8	Nein	Nein	Nein	ITGB5	Nein	Nein	Nein	Nein	Nein
TSPAN6	0	1	1	1	0	0	1	1	2	3	0	0	0	0	0	0	1	2	0	0	4	3	4	3	7	3	2	4	4	2	4	2	5	4	5	4	4	5	5	4	Nein	Nein	TSPAN6	Nein	Nein	Nein	Nein	Nein	Nein
SDCBP2	0	1	0	0	1	0	1	1	1	0	0	0	0	0	0	1	1	1	1	1	0	0	0	1	1	0	0	0	0	0	2	1	1	1	0	1	2	1	1	1	Nein	SDCBP2	Nein	Nein	Nein	Nein	Nein	Nein	Nein
PDCD6IP	16	13	8	14	20	6	20	14	16	15	1	0	0	1	1	22	22	31	24	18	41	28	33	31	48	22	20	32	30	27	35	30	42	41	36	33	42	43	37	38	PDCD6IP	Nein	Nein	Nein	Nein	Nein	Nein	Nein	Nein
CD47	3	3	4	4	3	3	3	3	3	3	0	0	0	0	0	3	4	4	3	3	4	3	3	3	4	3	3	3	3	3	2	2	3	3	3	3	3	3	3	3	Nein	Nein	Nein	Nein	Nein	Nein	Nein	Nein	CD47
ITGB8	8	0	0	2	0	0	1	0	2	1	0	0	0	0	0	0	0	2	0	0	0	0	0	0	1	0	0	0	0	0	0	0	0	0	0	0	1	0	0	0	Nein	Nein	Nein	ITGB8	Nein	Nein	Nein	Nein	Nein
ITGB3	5	4	2	5	0	0	2	0	1	0	0	0	0	0	0	0	0	0	0	0	0	0	0	0	1	0	0	0	0	0	0	0	0	0	0	1	0	0	0	1	Nein	Nein	Nein	ITGB3	Nein	Nein	Nein	Nein	Nein
GNA13	7	2	3	3	2	2	3	6	2	3	0	1	0	0	0	1	4	6	4	1	18	9	8	9	22	8	9	11	9	7	4	7	6	5	8	5	7	8	7	6	Nein	Nein	Nein	Nein	Nein	Nein	GNA13	Nein	Nein
CD81	2	2	2	2	1	2	1	1	2	1	0	0	0	0	0	3	3	3	2	2	5	3	3	3	6	3	3	2	3	3	4	3	6	4	4	3	4	4	3	4	Nein	Nein	CD81	Nein	Nein	Nein	Nein	Nein	Nein
CAV1	1	1	1	2	0	0	0	0	0	0	0	0	0	0	0	0	0	0	0	0	9	6	7	7	10	7	7	7	7	7	6	6	7	8	6	6	6	7	7	7	Nein	CAV1	Nein	Nein	Nein	Nein	Nein	Nein	Nein
ITGA6	4	5	4	4	1	0	1	0	5	1	0	0	0	0	0	0	0	0	0	0	35	23	23	28	41	21	17	18	22	18	27	22	32	29	27	24	22	28	23	27	Nein	Nein	Nein	ITGA6	Nein	Nein	Nein	Nein	Nein
GPC1	9	1	0	0	0	0	0	0	0	0	1	2	0	1	0	0	0	0	0	0	3	0	0	0	6	0	0	0	0	0	13	12	13	12	11	1	3	6	3	0	Nein	Nein	Nein	Nein	Nein	Nein	Nein	GPC1	Nein
ITGA1	8	1	1	3	1	1	0	0	0	0	1	1	1	1	0	1	0	1	0	0	20	7	10	16	26	4	5	7	12	4	3	0	12	12	7	3	4	16	9	3	Nein	Nein	Nein	ITGA1	Nein	Nein	Nein	Nein	Nein
BSG	9	7	6	8	8	7	6	7	7	6	0	0	0	0	0	6	7	7	6	3	9	8	8	8	12	8	8	8	8	8	9	9	9	9	9	7	8	8	8	7	Nein	Nein	Nein	Nein	Nein	Nein	Nein	BSG	Nein
SDCBP	4	3	3	4	3	3	4	4	6	4	0	0	1	0	0	6	6	7	5	4	10	6	8	7	13	5	5	8	6	5	9	8	11	13	10	9	9	10	11	13	Nein	SDCBP	Nein	Nein	Nein	Nein	Nein	Nein	Nein
HLA-B	5	4	2	5	4	5	3	1	3	3	0	1	1	2	1	3	2	5	4	2	3	2	2	2	5	2	2	2	2	2	2	2	3	2	2	2	2	2	2	2	Nein	Nein	Nein	Nein	HLA-B	Nein	Nein	Nein	Nein
LAMP1	4	4	5	5	5	4	4	5	5	4	2	1	1	1	1	3	4	4	4	4	3	4	3	4	5	4	5	4	4	3	3	4	3	4	3	4	4	4	5	5	Nein	Nein	Nein	Nein	Nein	LAMP1	Nein	Nein	Nein
CD9	4	4	4	4	3	4	4	4	4	4	2	0	2	2	2	4	4	5	4	4	4	2	2	4	4	2	1	1	2	2	3	3	4	3	4	2	4	4	3	3	Nein	Nein	CD9	Nein	Nein	Nein	Nein	Nein	Nein
ITGA3	11	8	9	14	5	7	11	7	11	11	0	0	0	0	0	7	8	10	8	6	23	16	17	21	27	16	14	18	20	17	17	16	22	21	19	18	18	20	21	20	Nein	Nein	Nein	ITGA3	Nein	Nein	Nein	Nein	Nein
ITGB2	27	22	16	26	25	17	12	3	15	11	0	0	0	0	0	1	0	4	0	0	9	0	0	0	19	0	0	1	1	0	1	0	3	1	0	0	10	2	2	0	Nein	Nein	Nein	ITGB2	Nein	Nein	Nein	Nein	Nein
HLA-C	7	5	6	5	4	5	5	3	5	6	3	2	0	0	1	5	5	4	4	4	9	6	8	8	10	5	7	5	8	6	10	10	11	10	10	8	8	8	8	7	Nein	Nein	Nein	Nein	HLA-C	Nein	Nein	Nein	Nein
ITGB6	0	1	0	1	0	0	1	1	1	0	0	0	0	0	0	0	0	0	0	0	0	0	0	0	0	0	0	0	0	0	0	0	0	0	1	0	1	0	0	0	Nein	Nein	Nein	ITGB6	Nein	Nein	Nein	Nein	Nein
HLA-DRB1	5	5	5	6	5	5	5	5	4	5	0	0	0	1	0	5	6	6	4	5	3	1	0	0	0	1	0	0	0	0	0	0	0	0	0	0	1	0	0	1	Nein	Nein	Nein	Nein	HLA-DRB1	Nein	Nein	Nein	Nein
ITGB1	15	12	12	18	11	12	14	9	12	12	3	2	2	2	2	9	11	13	11	7	25	20	19	22	33	19	18	22	22	20	19	17	20	22	18	20	18	20	20	18	Nein	Nein	Nein	ITGB1	Nein	Nein	Nein	Nein	Nein
SDC1	0	0	0	0	1	0	0	0	0	0	1	1	0	0	0	1	1	1	0	0	5	2	4	4	6	3	3	2	3	1	2	2	2	3	3	2	4	4	5	4	Nein	Nein	Nein	Nein	Nein	Nein	Nein	SDC1	Nein
CD59	4	4	4	4	4	4	4	5	4	4	2	3	3	3	3	4	4	5	4	4	5	5	5	7	8	5	5	5	5	4	4	4	4	5	4	4	4	4	4	5	Nein	Nein	Nein	Nein	Nein	Nein	Nein	CD59	Nein
SDC4	0	0	0	0	1	0	0	0	0	0	0	0	0	0	0	0	1	2	0	0	4	3	3	3	8	2	0	2	3	2	7	5	6	6	6	6	6	6	6	6	Nein	Nein	Nein	Nein	Nein	Nein	Nein	SDC4	Nein
GNAI2	15	15	11	11	11	11	9	11	10	11	2	0	2	1	1	9	8	12	10	8	20	13	13	16	24	12	11	11	13	11	11	11	13	14	12	11	8	12	13	12	Nein	Nein	Nein	Nein	Nein	Nein	GNAI2	Nein	Nein
NT5E	11	7	2	8	3	3	5	6	3	3	0	0	0	0	0	5	2	14	10	4	29	21	18	24	34	20	16	20	21	16	18	18	22	23	23	18	18	21	19	19	Nein	Nein	Nein	Nein	Nein	Nein	Nein	Nein	Nein
HLA-DRA	6	4	5	5	4	4	5	4	5	5	3	2	2	3	1	5	5	6	5	5	2	1	0	0	0	0	0	0	0	0	0	0	0	0	0	0	0	0	0	0	Nein	Nein	Nein	Nein	HLA-DRA	Nein	Nein	Nein	Nein
HLA-DRB3	5	4	3	3	4	2	4	2	3	3	0	0	0	1	0	3	2	4	2	2	1	1	0	1	0	0	1	0	1	0	1	0	0	0	0	0	1	1	1	1	Nein	Nein	Nein	Nein	HLA-DRB3	Nein	Nein	Nein	Nein
	386	254	194	283	186	167	238	167	233	216	43	40	35	41	34	172	186	281	176	115	628	319	350	459	827	286	255	328	378	289	405	325	537	490	441	323	363	425	392	373
81

## Sheet: Cat1
GENE (Human)	Human UniProt	Category	Subcategory
CD47	Q08722	1a: multi-pass transmembrane proteins.	1- Transmembrane(or GPI-anchored) proteins associated with plasma membrane and/or endosomes
CD63	P08962	1a: multi-pass transmembrane proteins.	1- Transmembrane(or GPI-anchored) proteins associated with plasma membrane and/or endosomes
CD81	P60033	1a: multi-pass transmembrane proteins.	1- Transmembrane(or GPI-anchored) proteins associated with plasma membrane and/or endosomes
CD82	P27701	1a: multi-pass transmembrane proteins.	1- Transmembrane(or GPI-anchored) proteins associated with plasma membrane and/or endosomes
CD9	P21926	1a: multi-pass transmembrane proteins.	1- Transmembrane(or GPI-anchored) proteins associated with plasma membrane and/or endosomes
GNA12	Q03113	1a: multi-pass transmembrane proteins.	1- Transmembrane(or GPI-anchored) proteins associated with plasma membrane and/or endosomes
GNA11	P29992	1a: multi-pass transmembrane proteins.	1- Transmembrane(or GPI-anchored) proteins associated with plasma membrane and/or endosomes
GNA13	Q14344	1a: multi-pass transmembrane proteins.	1- Transmembrane(or GPI-anchored) proteins associated with plasma membrane and/or endosomes
GNA14	O95837	1a: multi-pass transmembrane proteins.	1- Transmembrane(or GPI-anchored) proteins associated with plasma membrane and/or endosomes
GNA15	P30679	1a: multi-pass transmembrane proteins.	1- Transmembrane(or GPI-anchored) proteins associated with plasma membrane and/or endosomes
GNAI1	P63096	1a: multi-pass transmembrane proteins.	1- Transmembrane(or GPI-anchored) proteins associated with plasma membrane and/or endosomes
GNAI2	P04899	1a: multi-pass transmembrane proteins.	1- Transmembrane(or GPI-anchored) proteins associated with plasma membrane and/or endosomes
GNAI3	P08754	1a: multi-pass transmembrane proteins.	1- Transmembrane(or GPI-anchored) proteins associated with plasma membrane and/or endosomes
TSPAN6	O43657	1a: multi-pass transmembrane proteins.	1- Transmembrane(or GPI-anchored) proteins associated with plasma membrane and/or endosomes
GNAT1	P11488	1a: multi-pass transmembrane proteins.	1- Transmembrane(or GPI-anchored) proteins associated with plasma membrane and/or endosomes
GNAT2	P19087	1a: multi-pass transmembrane proteins.	1- Transmembrane(or GPI-anchored) proteins associated with plasma membrane and/or endosomes
GNAT3	A8MTJ3	1a: multi-pass transmembrane proteins.	1- Transmembrane(or GPI-anchored) proteins associated with plasma membrane and/or endosomes
GNAZ	P19086	1a: multi-pass transmembrane proteins.	1- Transmembrane(or GPI-anchored) proteins associated with plasma membrane and/or endosomes
GNAQ	P50148	1a: multi-pass transmembrane proteins.	1- Transmembrane(or GPI-anchored) proteins associated with plasma membrane and/or endosomes
GNAL	P38405	1a: multi-pass transmembrane proteins.	1- Transmembrane(or GPI-anchored) proteins associated with plasma membrane and/or endosomes
GNAS	O95467	1a: multi-pass transmembrane proteins.	1- Transmembrane(or GPI-anchored) proteins associated with plasma membrane and/or endosomes
GNAS	P63092	1a: multi-pass transmembrane proteins.	1- Transmembrane(or GPI-anchored) proteins associated with plasma membrane and/or endosomes
GNAS	Q5JWF2	1a: multi-pass transmembrane proteins.	1- Transmembrane(or GPI-anchored) proteins associated with plasma membrane and/or endosomes
GNAO1	P09471	1a: multi-pass transmembrane proteins.	1- Transmembrane(or GPI-anchored) proteins associated with plasma membrane and/or endosomes
ADAM10	O14672	1b: single-pass transmembrane proteins	1- Transmembrane(or GPI-anchored) proteins associated with plasma membrane and/or endosomes
BSG	P35613	1b: single-pass transmembrane proteins	1- Transmembrane(or GPI-anchored) proteins associated with plasma membrane and/or endosomes
CD74	P04233	1b: single-pass transmembrane proteins	1- Transmembrane(or GPI-anchored) proteins associated with plasma membrane and/or endosomes
HLA-A	P04439	1b: single-pass transmembrane proteins	1- Transmembrane(or GPI-anchored) proteins associated with plasma membrane and/or endosomes
HLA-B	P01889	1b: single-pass transmembrane proteins	1- Transmembrane(or GPI-anchored) proteins associated with plasma membrane and/or endosomes
HLA-C	P10321	1b: single-pass transmembrane proteins	1- Transmembrane(or GPI-anchored) proteins associated with plasma membrane and/or endosomes
HLA-DMA	P28067	1b: single-pass transmembrane proteins	1- Transmembrane(or GPI-anchored) proteins associated with plasma membrane and/or endosomes
HLA-DMB	P28068	1b: single-pass transmembrane proteins	1- Transmembrane(or GPI-anchored) proteins associated with plasma membrane and/or endosomes
HLA-DOA	P06340	1b: single-pass transmembrane proteins	1- Transmembrane(or GPI-anchored) proteins associated with plasma membrane and/or endosomes
HLA-DOB	P13765	1b: single-pass transmembrane proteins	1- Transmembrane(or GPI-anchored) proteins associated with plasma membrane and/or endosomes
HLA-DPA1	P20036	1b: single-pass transmembrane proteins	1- Transmembrane(or GPI-anchored) proteins associated with plasma membrane and/or endosomes
HLA-DPB1	P04440	1b: single-pass transmembrane proteins	1- Transmembrane(or GPI-anchored) proteins associated with plasma membrane and/or endosomes
HLA-DQA1	P01909	1b: single-pass transmembrane proteins	1- Transmembrane(or GPI-anchored) proteins associated with plasma membrane and/or endosomes
HLA-DQA2	P01906	1b: single-pass transmembrane proteins	1- Transmembrane(or GPI-anchored) proteins associated with plasma membrane and/or endosomes
HLA-DQB1	P01920	1b: single-pass transmembrane proteins	1- Transmembrane(or GPI-anchored) proteins associated with plasma membrane and/or endosomes
HLA-DQB2	P05538	1b: single-pass transmembrane proteins	1- Transmembrane(or GPI-anchored) proteins associated with plasma membrane and/or endosomes
HLA-DRA	P01903	1b: single-pass transmembrane proteins	1- Transmembrane(or GPI-anchored) proteins associated with plasma membrane and/or endosomes
HLA-DRB1	P01911	1b: single-pass transmembrane proteins	1- Transmembrane(or GPI-anchored) proteins associated with plasma membrane and/or endosomes
HLA-DRB3	P79483	1b: single-pass transmembrane proteins	1- Transmembrane(or GPI-anchored) proteins associated with plasma membrane and/or endosomes
HLA-DRB4	P13762	1b: single-pass transmembrane proteins	1- Transmembrane(or GPI-anchored) proteins associated with plasma membrane and/or endosomes
HLA-DRB5	Q30154	1b: single-pass transmembrane proteins	1- Transmembrane(or GPI-anchored) proteins associated with plasma membrane and/or endosomes
HLA-E	P13747	1b: single-pass transmembrane proteins	1- Transmembrane(or GPI-anchored) proteins associated with plasma membrane and/or endosomes
HLA-F	P30511	1b: single-pass transmembrane proteins	1- Transmembrane(or GPI-anchored) proteins associated with plasma membrane and/or endosomes
HLA-G	P17693	1b: single-pass transmembrane proteins	1- Transmembrane(or GPI-anchored) proteins associated with plasma membrane and/or endosomes
HLA-H	P01893	1b: single-pass transmembrane proteins	1- Transmembrane(or GPI-anchored) proteins associated with plasma membrane and/or endosomes
ITGA1	P56199	1b: single-pass transmembrane proteins	1- Transmembrane(or GPI-anchored) proteins associated with plasma membrane and/or endosomes
ITGA2	P17301	1b: single-pass transmembrane proteins	1- Transmembrane(or GPI-anchored) proteins associated with plasma membrane and/or endosomes
ITGA2B	P08514	1b: single-pass transmembrane proteins	1- Transmembrane(or GPI-anchored) proteins associated with plasma membrane and/or endosomes
ITGA3	P26006	1b: single-pass transmembrane proteins	1- Transmembrane(or GPI-anchored) proteins associated with plasma membrane and/or endosomes
ITGA4	P13612	1b: single-pass transmembrane proteins	1- Transmembrane(or GPI-anchored) proteins associated with plasma membrane and/or endosomes
ITGA5	P08648	1b: single-pass transmembrane proteins	1- Transmembrane(or GPI-anchored) proteins associated with plasma membrane and/or endosomes
ITGA6	P23229	1b: single-pass transmembrane proteins	1- Transmembrane(or GPI-anchored) proteins associated with plasma membrane and/or endosomes
ITGA7	Q13683	1b: single-pass transmembrane proteins	1- Transmembrane(or GPI-anchored) proteins associated with plasma membrane and/or endosomes
ITGA8	P53708	1b: single-pass transmembrane proteins	1- Transmembrane(or GPI-anchored) proteins associated with plasma membrane and/or endosomes
ITGA9	Q13797	1b: single-pass transmembrane proteins	1- Transmembrane(or GPI-anchored) proteins associated with plasma membrane and/or endosomes
ITGA10	O75578	1b: single-pass transmembrane proteins	1- Transmembrane(or GPI-anchored) proteins associated with plasma membrane and/or endosomes
ITGA11	Q9UKX5	1b: single-pass transmembrane proteins	1- Transmembrane(or GPI-anchored) proteins associated with plasma membrane and/or endosomes
ITGAV	P06756	1b: single-pass transmembrane proteins	1- Transmembrane(or GPI-anchored) proteins associated with plasma membrane and/or endosomes
ITGB	P05108	1b: single-pass transmembrane proteins	1- Transmembrane(or GPI-anchored) proteins associated with plasma membrane and/or endosomes
ITGB1	P05556	1b: single-pass transmembrane proteins	1- Transmembrane(or GPI-anchored) proteins associated with plasma membrane and/or endosomes
ITGB2	P05107	1b: single-pass transmembrane proteins	1- Transmembrane(or GPI-anchored) proteins associated with plasma membrane and/or endosomes
ITGB3	P05106	1b: single-pass transmembrane proteins	1- Transmembrane(or GPI-anchored) proteins associated with plasma membrane and/or endosomes
ITGB4	P16144	1b: single-pass transmembrane proteins	1- Transmembrane(or GPI-anchored) proteins associated with plasma membrane and/or endosomes
ITGB5	P18084	1b: single-pass transmembrane proteins	1- Transmembrane(or GPI-anchored) proteins associated with plasma membrane and/or endosomes
ITGB6	P18564	1b: single-pass transmembrane proteins	1- Transmembrane(or GPI-anchored) proteins associated with plasma membrane and/or endosomes
ITGB7	P26010	1b: single-pass transmembrane proteins	1- Transmembrane(or GPI-anchored) proteins associated with plasma membrane and/or endosomes
ITGB8	P26012	1b: single-pass transmembrane proteins	1- Transmembrane(or GPI-anchored) proteins associated with plasma membrane and/or endosomes
LAMP1	P11279	1b: single-pass transmembrane proteins	1- Transmembrane(or GPI-anchored) proteins associated with plasma membrane and/or endosomes
LAMP2	P13473	1b: single-pass transmembrane proteins	1- Transmembrane(or GPI-anchored) proteins associated with plasma membrane and/or endosomes
SDC1	P18827	1b: single-pass transmembrane proteins	1- Transmembrane(or GPI-anchored) proteins associated with plasma membrane and/or endosomes
SDC2	P34741	1b: single-pass transmembrane proteins	1- Transmembrane(or GPI-anchored) proteins associated with plasma membrane and/or endosomes
SDC3	O75056	1b: single-pass transmembrane proteins	1- Transmembrane(or GPI-anchored) proteins associated with plasma membrane and/or endosomes
SDC4	P31431	1b: single-pass transmembrane proteins	1- Transmembrane(or GPI-anchored) proteins associated with plasma membrane and/or endosomes
TFR1	P02786	1b: single-pass transmembrane proteins	1- Transmembrane(or GPI-anchored) proteins associated with plasma membrane and/or endosomes
TFR2	Q9UP52	1b: single-pass transmembrane proteins	1- Transmembrane(or GPI-anchored) proteins associated with plasma membrane and/or endosomes
CD44	P16070	1b: single-pass transmembrane proteins	1- Transmembrane(or GPI-anchored) proteins associated with plasma membrane and/or endosomes
CD59	P13987	1c: GPI- or lipid-anchored proteins.	1- Transmembrane(or GPI-anchored) proteins associated with plasma membrane and/or endosomes
GPC1	P35052	1c: GPI- or lipid-anchored proteins.	1- Transmembrane(or GPI-anchored) proteins associated with plasma membrane and/or endosomes
GPC2	Q8N158	1c: GPI- or lipid-anchored proteins.	1- Transmembrane(or GPI-anchored) proteins associated with plasma membrane and/or endosomes
GPC3	P51654	1c: GPI- or lipid-anchored proteins.	1- Transmembrane(or GPI-anchored) proteins associated with plasma membrane and/or endosomes
GPC4	O75487	1c: GPI- or lipid-anchored proteins.	1- Transmembrane(or GPI-anchored) proteins associated with plasma membrane and/or endosomes
GPC5	P78333	1c: GPI- or lipid-anchored proteins.	1- Transmembrane(or GPI-anchored) proteins associated with plasma membrane and/or endosomes
NT5E	P21589	1c: GPI- or lipid-anchored proteins.	1- Transmembrane(or GPI-anchored) proteins associated with plasma membrane and/or endosomes

## Sheet: Cat2
GENE (Human)	Human UniProt	Category	Subcategory
ARRDC1	Q8N5I2	2a: with lipid or membrane protein-binding ability	2- Cytosolic proteins in EVs
CAV1	Q03135	2a: with lipid or membrane protein-binding ability	2- Cytosolic proteins in EVs
CAV2	P51636	2a: with lipid or membrane protein-binding ability	2- Cytosolic proteins in EVs
CAV3	P56539	2a: with lipid or membrane protein-binding ability	2- Cytosolic proteins in EVs
CHMP1A	Q9HD42	2a: with lipid or membrane protein-binding ability	2- Cytosolic proteins in EVs
CHMP1B	Q7LBR1	2a: with lipid or membrane protein-binding ability	2- Cytosolic proteins in EVs
CHMP2A	O43633	2a: with lipid or membrane protein-binding ability	2- Cytosolic proteins in EVs
CHMP2B	Q9UQN3	2a: with lipid or membrane protein-binding ability	2- Cytosolic proteins in EVs
CHMP3	Q9Y3E7	2a: with lipid or membrane protein-binding ability	2- Cytosolic proteins in EVs
CHMP4A	Q9BY43	2a: with lipid or membrane protein-binding ability	2- Cytosolic proteins in EVs
CHMP4B	Q9H444	2a: with lipid or membrane protein-binding ability	2- Cytosolic proteins in EVs
CHMP4C	Q96CF2	2a: with lipid or membrane protein-binding ability	2- Cytosolic proteins in EVs
CHMP5	Q9NZZ3	2a: with lipid or membrane protein-binding ability	2- Cytosolic proteins in EVs
CHMP6	Q96FZ7	2a: with lipid or membrane protein-binding ability	2- Cytosolic proteins in EVs
FLOT1	O75955	2a: with lipid or membrane protein-binding ability	2- Cytosolic proteins in EVs
FLOT2	Q14254	2a: with lipid or membrane protein-binding ability	2- Cytosolic proteins in EVs
MVB12A	Q96EY5	2a: with lipid or membrane protein-binding ability	2- Cytosolic proteins in EVs
MVB12B	Q9H7P6	2a: with lipid or membrane protein-binding ability	2- Cytosolic proteins in EVs
PDCD6IP	Q8WUM4	2a: with lipid or membrane protein-binding ability	2- Cytosolic proteins in EVs
SDCBP	O00560	2a: with lipid or membrane protein-binding ability	2- Cytosolic proteins in EVs
SDCBP2	Q9H190	2a: with lipid or membrane protein-binding ability	2- Cytosolic proteins in EVs
TSG101	Q99816	2a: with lipid or membrane protein-binding ability	2- Cytosolic proteins in EVs
VPS22	Q96H20	2a: with lipid or membrane protein-binding ability	2- Cytosolic proteins in EVs
VPS25	Q9BRG1	2a: with lipid or membrane protein-binding ability	2- Cytosolic proteins in EVs
VPS28	Q9UK41	2a: with lipid or membrane protein-binding ability	2- Cytosolic proteins in EVs
VPS36	Q86VN1	2a: with lipid or membrane protein-binding ability	2- Cytosolic proteins in EVs
VPS37A	Q8NEZ2	2a: with lipid or membrane protein-binding ability	2- Cytosolic proteins in EVs
VPS37B	Q9H9H4	2a: with lipid or membrane protein-binding ability	2- Cytosolic proteins in EVs
VPS37C	A5D8V6	2a: with lipid or membrane protein-binding ability	2- Cytosolic proteins in EVs
VPS4A	Q9UN37	2a: with lipid or membrane protein-binding ability	2- Cytosolic proteins in EVs
VPS4B	O75351	2a: with lipid or membrane protein-binding ability	2- Cytosolic proteins in EVs
VTA1	Q9NP79	2a: with lipid or membrane protein-binding ability	2- Cytosolic proteins in EVs
ACTB	P60709	2- Cytosolic proteins in EVs	2b: promiscous incorporation into EVs
TUB	P50607	2- Cytosolic proteins in EVs	2b: promiscous incorporation into EVs
GAPDH	P04406	2- Cytosolic proteins in EVs	2b: promiscous incorporation into EVs
MAPT	P10636	2- Cytosolic proteins in EVs	2b: promiscous incorporation into EVs
ACTA1	P68133	2- Cytosolic proteins in EVs	2b: promiscous incorporation into EVs
ACTA2	P62736	2- Cytosolic proteins in EVs	2b: promiscous incorporation into EVs
ACTG2	P63267	2- Cytosolic proteins in EVs	2b: promiscous incorporation into EVs
ACTC1	P68032	2- Cytosolic proteins in EVs	2b: promiscous incorporation into EVs
TUBA1A	Q71U36	2- Cytosolic proteins in EVs	2b: promiscous incorporation into EVs
TUBA3C	P0DPH7	2- Cytosolic proteins in EVs	2b: promiscous incorporation into EVs
TUBA3D	P0DPH8	2- Cytosolic proteins in EVs	2b: promiscous incorporation into EVs
TUBA3E	Q6PEY2	2- Cytosolic proteins in EVs	2b: promiscous incorporation into EVs
TUBA4A	P68366	2- Cytosolic proteins in EVs	2b: promiscous incorporation into EVs
TUBA8	Q9NY65	2- Cytosolic proteins in EVs	2b: promiscous incorporation into EVs
TUBB	P07437	2- Cytosolic proteins in EVs	2b: promiscous incorporation into EVs
TUBB1	Q9H4B7	2- Cytosolic proteins in EVs	2b: promiscous incorporation into EVs
TUBB2A	Q13885	2- Cytosolic proteins in EVs	2b: promiscous incorporation into EVs
TUBB2B	Q9BVA1	2- Cytosolic proteins in EVs	2b: promiscous incorporation into EVs
TUBB3	Q13509	2- Cytosolic proteins in EVs	2b: promiscous incorporation into EVs
TUBB4A	P04350	2- Cytosolic proteins in EVs	2b: promiscous incorporation into EVs
TUBB4B	P68371	2- Cytosolic proteins in EVs	2b: promiscous incorporation into EVs
TUBB6	Q9BUF5	2- Cytosolic proteins in EVs	2b: promiscous incorporation into EVs
TUBB8	Q3ZCM7	2- Cytosolic proteins in EVs	2b: promiscous incorporation into EVs
TUBB8B	A6NNZ2	2- Cytosolic proteins in EVs	2b: promiscous incorporation into EVs
TUBG1	P23258	2- Cytosolic proteins in EVs	2b: promiscous incorporation into EVs
TUBD1	Q9UJT1	2- Cytosolic proteins in EVs	2b: promiscous incorporation into EVs
ANXA1	P04083	2- Cytosolic proteins in EVs	2b: promiscous incorporation into EVs
ANXA11	P50995	2- Cytosolic proteins in EVs	2b: promiscous incorporation into EVs
ANXA13	P27216	2- Cytosolic proteins in EVs	2b: promiscous incorporation into EVs
ANXA2	P07355	2- Cytosolic proteins in EVs	2b: promiscous incorporation into EVs
ANXA3	P12429	2- Cytosolic proteins in EVs	2b: promiscous incorporation into EVs
ANXA4	P09525	2- Cytosolic proteins in EVs	2b: promiscous incorporation into EVs
ANXA5	P08758	2- Cytosolic proteins in EVs	2b: promiscous incorporation into EVs
ANXA6	P08133	2- Cytosolic proteins in EVs	2b: promiscous incorporation into EVs
ANXA7	P20073	2- Cytosolic proteins in EVs	2b: promiscous incorporation into EVs
ANXA8	P13928	2- Cytosolic proteins in EVs	2b: promiscous incorporation into EVs
ANXA9	O76027	2- Cytosolic proteins in EVs	2b: promiscous incorporation into EVs

## Sheet: Cat1-2a
GENE (Human)	Human UniProt	Category	Subcategory			ESCRT	Lipid-Raft	TSPAN	Integrins	Antigen presenting	Syndecans abd GPI	Lysosomal	Transport and Signalling	Others
ADAM10	O14672	1b: single-pass transmembrane proteins	1- Transmembrane(or GPI-anchored) proteins associated with plasma membrane and/or endosomes		I	TSG101	FLOT1	CD9	ITGA1	HLA-A	SDC1	LAMP1	CD44	CD73
ARRDC1	Q8N5I2	2a: with lipid or membrane protein-binding ability	2- Cytosolic proteins in EVs			VPS28	FLOT2	CD63	ITGA2	HLA-B	SDC2	LAMP2	TFRC	ADAM10
BSG	P35613	1b: single-pass transmembrane proteins	1- Transmembrane(or GPI-anchored) proteins associated with plasma membrane and/or endosomes			VPS37A	SDCBP	CD81	ITGA2B	HLA-C	SDC3		GNA12	CD47
CAV1	Q03135	2a: with lipid or membrane protein-binding ability	2- Cytosolic proteins in EVs			VPS37B	SDCBP2	CD82	ITGA3	HLA-DMA	SDC4		GNA11
CAV2	P51636	2a: with lipid or membrane protein-binding ability	2- Cytosolic proteins in EVs			VPS37C	CAV1	TSPAN6	ITGA4	HLA-DMB	GPC1		GNA13
CAV3	P56539	2a: with lipid or membrane protein-binding ability	2- Cytosolic proteins in EVs			MVB12A	CAV2		ITGA5	HLA-DOA	GPC2		GNA14
CD47	Q08722	1a: multi-pass transmembrane proteins.	1- Transmembrane(or GPI-anchored) proteins associated with plasma membrane and/or endosomes			MVB12B	CAV3		ITGA6	HLA-DOB	GPC3		GNA15
CD59	P13987	1c: GPI- or lipid-anchored proteins.	1- Transmembrane(or GPI-anchored) proteins associated with plasma membrane and/or endosomes		II	VPS22			ITGA7	HLA-DPA1	GPC4		GNAI1
CD63	P08962	1a: multi-pass transmembrane proteins.	1- Transmembrane(or GPI-anchored) proteins associated with plasma membrane and/or endosomes			VPS25			ITGA8	HLA-DPB1	GPC5		GNAI2
CD74	P04233	1b: single-pass transmembrane proteins	1- Transmembrane(or GPI-anchored) proteins associated with plasma membrane and/or endosomes			VPS36			ITGA9	HLA-DQA1	GPC6		GNAI3
CD81	P60033	1a: multi-pass transmembrane proteins.	1- Transmembrane(or GPI-anchored) proteins associated with plasma membrane and/or endosomes		III	CHMP2A			ITGA10	HLA-DQA2	CD59		GNAT1
CD82	P27701	1a: multi-pass transmembrane proteins.	1- Transmembrane(or GPI-anchored) proteins associated with plasma membrane and/or endosomes			CHMP2B			ITGA11	HLA-DQB1	BSG		GNAT2
CD9	P21926	1a: multi-pass transmembrane proteins.	1- Transmembrane(or GPI-anchored) proteins associated with plasma membrane and/or endosomes			CHMP3			ITGAV	HLA-DQB2			GNAT3
CHMP1A	Q9HD42	2a: with lipid or membrane protein-binding ability	2- Cytosolic proteins in EVs			CHMP6			ITGB	HLA-DRA			GNAZ
CHMP1B	Q7LBR1	2a: with lipid or membrane protein-binding ability	2- Cytosolic proteins in EVs			CHMP4A			ITGB1	HLA-DRB1			GNAQ
CHMP2A	O43633	2a: with lipid or membrane protein-binding ability	2- Cytosolic proteins in EVs			CHMP4B			ITGB2	HLA-DRB3			GNAL
CHMP2B	Q9UQN3	2a: with lipid or membrane protein-binding ability	2- Cytosolic proteins in EVs			CHMP4C			ITGB3	HLA-DRB4			GNAS
CHMP3	Q9Y3E7	2a: with lipid or membrane protein-binding ability	2- Cytosolic proteins in EVs		VPS4	VPS4A			ITGB4	HLA-DRB5			GNAS
CHMP4A	Q9BY43	2a: with lipid or membrane protein-binding ability	2- Cytosolic proteins in EVs			VPS4B			ITGB5	HLA-E			GNAS
CHMP4B	Q9H444	2a: with lipid or membrane protein-binding ability	2- Cytosolic proteins in EVs			CHMP1A			ITGB6	HLA-F
CHMP4C	Q96CF2	2a: with lipid or membrane protein-binding ability	2- Cytosolic proteins in EVs			CHMP1B			ITGB7	HLA-G
CHMP5	Q9NZZ3	2a: with lipid or membrane protein-binding ability	2- Cytosolic proteins in EVs			CHMP5			ITGB8	HLA-H
CHMP6	Q96FZ7	2a: with lipid or membrane protein-binding ability	2- Cytosolic proteins in EVs			VTA1
FLOT1	O75955	2a: with lipid or membrane protein-binding ability	2- Cytosolic proteins in EVs		Others	PDCD6IP
FLOT2	Q14254	2a: with lipid or membrane protein-binding ability	2- Cytosolic proteins in EVs
GNA12	Q03113	1a: multi-pass transmembrane proteins.	1- Transmembrane(or GPI-anchored) proteins associated with plasma membrane and/or endosomes
GNA11	P29992	1a: multi-pass transmembrane proteins.	1- Transmembrane(or GPI-anchored) proteins associated with plasma membrane and/or endosomes
GNA13	Q14344	1a: multi-pass transmembrane proteins.	1- Transmembrane(or GPI-anchored) proteins associated with plasma membrane and/or endosomes
GNA14	O95837	1a: multi-pass transmembrane proteins.	1- Transmembrane(or GPI-anchored) proteins associated with plasma membrane and/or endosomes
GNA15	P30679	1a: multi-pass transmembrane proteins.	1- Transmembrane(or GPI-anchored) proteins associated with plasma membrane and/or endosomes
GNAI1	P63096	1a: multi-pass transmembrane proteins.	1- Transmembrane(or GPI-anchored) proteins associated with plasma membrane and/or endosomes
GNAI2	P04899	1a: multi-pass transmembrane proteins.	1- Transmembrane(or GPI-anchored) proteins associated with plasma membrane and/or endosomes
GNAI3	P08754	1a: multi-pass transmembrane proteins.	1- Transmembrane(or GPI-anchored) proteins associated with plasma membrane and/or endosomes
GPC1	P35052	1c: GPI- or lipid-anchored proteins.	1- Transmembrane(or GPI-anchored) proteins associated with plasma membrane and/or endosomes
GPC2	Q8N158	1c: GPI- or lipid-anchored proteins.	1- Transmembrane(or GPI-anchored) proteins associated with plasma membrane and/or endosomes
GPC3	P51654	1c: GPI- or lipid-anchored proteins.	1- Transmembrane(or GPI-anchored) proteins associated with plasma membrane and/or endosomes
GPC4	O75487	1c: GPI- or lipid-anchored proteins.	1- Transmembrane(or GPI-anchored) proteins associated with plasma membrane and/or endosomes
GPC5	P78333	1c: GPI- or lipid-anchored proteins.	1- Transmembrane(or GPI-anchored) proteins associated with plasma membrane and/or endosomes
HLA-A	P04439	1b: single-pass transmembrane proteins	1- Transmembrane(or GPI-anchored) proteins associated with plasma membrane and/or endosomes
HLA-B	P01889	1b: single-pass transmembrane proteins	1- Transmembrane(or GPI-anchored) proteins associated with plasma membrane and/or endosomes
HLA-C	P10321	1b: single-pass transmembrane proteins	1- Transmembrane(or GPI-anchored) proteins associated with plasma membrane and/or endosomes
HLA-DMA	P28067	1b: single-pass transmembrane proteins	1- Transmembrane(or GPI-anchored) proteins associated with plasma membrane and/or endosomes
HLA-DMB	P28068	1b: single-pass transmembrane proteins	1- Transmembrane(or GPI-anchored) proteins associated with plasma membrane and/or endosomes
HLA-DOA	P06340	1b: single-pass transmembrane proteins	1- Transmembrane(or GPI-anchored) proteins associated with plasma membrane and/or endosomes
HLA-DOB	P13765	1b: single-pass transmembrane proteins	1- Transmembrane(or GPI-anchored) proteins associated with plasma membrane and/or endosomes
HLA-DPA1	P20036	1b: single-pass transmembrane proteins	1- Transmembrane(or GPI-anchored) proteins associated with plasma membrane and/or endosomes
HLA-DPB1	P04440	1b: single-pass transmembrane proteins	1- Transmembrane(or GPI-anchored) proteins associated with plasma membrane and/or endosomes
HLA-DQA1	P01909	1b: single-pass transmembrane proteins	1- Transmembrane(or GPI-anchored) proteins associated with plasma membrane and/or endosomes
HLA-DQA2	P01906	1b: single-pass transmembrane proteins	1- Transmembrane(or GPI-anchored) proteins associated with plasma membrane and/or endosomes
HLA-DQB1	P01920	1b: single-pass transmembrane proteins	1- Transmembrane(or GPI-anchored) proteins associated with plasma membrane and/or endosomes
HLA-DQB2	P05538	1b: single-pass transmembrane proteins	1- Transmembrane(or GPI-anchored) proteins associated with plasma membrane and/or endosomes
HLA-DRA	P01903	1b: single-pass transmembrane proteins	1- Transmembrane(or GPI-anchored) proteins associated with plasma membrane and/or endosomes
HLA-DRB1	P01911	1b: single-pass transmembrane proteins	1- Transmembrane(or GPI-anchored) proteins associated with plasma membrane and/or endosomes
HLA-DRB3	P79483	1b: single-pass transmembrane proteins	1- Transmembrane(or GPI-anchored) proteins associated with plasma membrane and/or endosomes
HLA-DRB4	P13762	1b: single-pass transmembrane proteins	1- Transmembrane(or GPI-anchored) proteins associated with plasma membrane and/or endosomes
HLA-DRB5	Q30154	1b: single-pass transmembrane proteins	1- Transmembrane(or GPI-anchored) proteins associated with plasma membrane and/or endosomes
HLA-E	P13747	1b: single-pass transmembrane proteins	1- Transmembrane(or GPI-anchored) proteins associated with plasma membrane and/or endosomes
HLA-F	P30511	1b: single-pass transmembrane proteins	1- Transmembrane(or GPI-anchored) proteins associated with plasma membrane and/or endosomes
HLA-G	P17693	1b: single-pass transmembrane proteins	1- Transmembrane(or GPI-anchored) proteins associated with plasma membrane and/or endosomes
HLA-H	P01893	1b: single-pass transmembrane proteins	1- Transmembrane(or GPI-anchored) proteins associated with plasma membrane and/or endosomes
ITGA1	P56199	1b: single-pass transmembrane proteins	1- Transmembrane(or GPI-anchored) proteins associated with plasma membrane and/or endosomes
ITGA2	P17301	1b: single-pass transmembrane proteins	1- Transmembrane(or GPI-anchored) proteins associated with plasma membrane and/or endosomes
ITGA2B	P08514	1b: single-pass transmembrane proteins	1- Transmembrane(or GPI-anchored) proteins associated with plasma membrane and/or endosomes
ITGA3	P26006	1b: single-pass transmembrane proteins	1- Transmembrane(or GPI-anchored) proteins associated with plasma membrane and/or endosomes
ITGA4	P13612	1b: single-pass transmembrane proteins	1- Transmembrane(or GPI-anchored) proteins associated with plasma membrane and/or endosomes
ITGA5	P08648	1b: single-pass transmembrane proteins	1- Transmembrane(or GPI-anchored) proteins associated with plasma membrane and/or endosomes
ITGA6	P23229	1b: single-pass transmembrane proteins	1- Transmembrane(or GPI-anchored) proteins associated with plasma membrane and/or endosomes
ITGA7	Q13683	1b: single-pass transmembrane proteins	1- Transmembrane(or GPI-anchored) proteins associated with plasma membrane and/or endosomes
ITGA8	P53708	1b: single-pass transmembrane proteins	1- Transmembrane(or GPI-anchored) proteins associated with plasma membrane and/or endosomes
ITGA9	Q13797	1b: single-pass transmembrane proteins	1- Transmembrane(or GPI-anchored) proteins associated with plasma membrane and/or endosomes
ITGA10	O75578	1b: single-pass transmembrane proteins	1- Transmembrane(or GPI-anchored) proteins associated with plasma membrane and/or endosomes
ITGA11	Q9UKX5	1b: single-pass transmembrane proteins	1- Transmembrane(or GPI-anchored) proteins associated with plasma membrane and/or endosomes
ITGAV	P06756	1b: single-pass transmembrane proteins	1- Transmembrane(or GPI-anchored) proteins associated with plasma membrane and/or endosomes
ITGB	P05108	1b: single-pass transmembrane proteins	1- Transmembrane(or GPI-anchored) proteins associated with plasma membrane and/or endosomes
ITGB1	P05556	1b: single-pass transmembrane proteins	1- Transmembrane(or GPI-anchored) proteins associated with plasma membrane and/or endosomes
ITGB2	P05107	1b: single-pass transmembrane proteins	1- Transmembrane(or GPI-anchored) proteins associated with plasma membrane and/or endosomes
ITGB3	P05106	1b: single-pass transmembrane proteins	1- Transmembrane(or GPI-anchored) proteins associated with plasma membrane and/or endosomes
ITGB4	P16144	1b: single-pass transmembrane proteins	1- Transmembrane(or GPI-anchored) proteins associated with plasma membrane and/or endosomes
ITGB5	P18084	1b: single-pass transmembrane proteins	1- Transmembrane(or GPI-anchored) proteins associated with plasma membrane and/or endosomes
ITGB6	P18564	1b: single-pass transmembrane proteins	1- Transmembrane(or GPI-anchored) proteins associated with plasma membrane and/or endosomes
ITGB7	P26010	1b: single-pass transmembrane proteins	1- Transmembrane(or GPI-anchored) proteins associated with plasma membrane and/or endosomes
ITGB8	P26012	1b: single-pass transmembrane proteins	1- Transmembrane(or GPI-anchored) proteins associated with plasma membrane and/or endosomes
LAMP1	P11279	1b: single-pass transmembrane proteins	1- Transmembrane(or GPI-anchored) proteins associated with plasma membrane and/or endosomes
LAMP2	P13473	1b: single-pass transmembrane proteins	1- Transmembrane(or GPI-anchored) proteins associated with plasma membrane and/or endosomes
MVB12A	Q96EY5	2a: with lipid or membrane protein-binding ability	2- Cytosolic proteins in EVs
MVB12B	Q9H7P6	2a: with lipid or membrane protein-binding ability	2- Cytosolic proteins in EVs
NT5E	P21589	1c: GPI- or lipid-anchored proteins.	1- Transmembrane(or GPI-anchored) proteins associated with plasma membrane and/or endosomes
PDCD6IP	Q8WUM4	2a: with lipid or membrane protein-binding ability	2- Cytosolic proteins in EVs
SDC1	P18827	1b: single-pass transmembrane proteins	1- Transmembrane(or GPI-anchored) proteins associated with plasma membrane and/or endosomes
SDC2	P34741	1b: single-pass transmembrane proteins	1- Transmembrane(or GPI-anchored) proteins associated with plasma membrane and/or endosomes
SDC3	O75056	1b: single-pass transmembrane proteins	1- Transmembrane(or GPI-anchored) proteins associated with plasma membrane and/or endosomes
SDC4	P31431	1b: single-pass transmembrane proteins	1- Transmembrane(or GPI-anchored) proteins associated with plasma membrane and/or endosomes
SDCBP	O00560	2a: with lipid or membrane protein-binding ability	2- Cytosolic proteins in EVs
SDCBP2	Q9H190	2a: with lipid or membrane protein-binding ability	2- Cytosolic proteins in EVs
TFR1	P02786	1b: single-pass transmembrane proteins	1- Transmembrane(or GPI-anchored) proteins associated with plasma membrane and/or endosomes
TFR2	Q9UP52	1b: single-pass transmembrane proteins	1- Transmembrane(or GPI-anchored) proteins associated with plasma membrane and/or endosomes
TSG101	Q99816	2a: with lipid or membrane protein-binding ability	2- Cytosolic proteins in EVs
TSPAN6	O43657	1a: multi-pass transmembrane proteins.	1- Transmembrane(or GPI-anchored) proteins associated with plasma membrane and/or endosomes
VPS22	Q96H20	2a: with lipid or membrane protein-binding ability	2- Cytosolic proteins in EVs
VPS25	Q9BRG1	2a: with lipid or membrane protein-binding ability	2- Cytosolic proteins in EVs
VPS28	Q9UK41	2a: with lipid or membrane protein-binding ability	2- Cytosolic proteins in EVs
VPS36	Q86VN1	2a: with lipid or membrane protein-binding ability	2- Cytosolic proteins in EVs
VPS37A	Q8NEZ2	2a: with lipid or membrane protein-binding ability	2- Cytosolic proteins in EVs
VPS37B	Q9H9H4	2a: with lipid or membrane protein-binding ability	2- Cytosolic proteins in EVs
VPS37C	A5D8V6	2a: with lipid or membrane protein-binding ability	2- Cytosolic proteins in EVs
VPS4A	Q9UN37	2a: with lipid or membrane protein-binding ability	2- Cytosolic proteins in EVs
VPS4B	O75351	2a: with lipid or membrane protein-binding ability	2- Cytosolic proteins in EVs
VTA1	Q9NP79	2a: with lipid or membrane protein-binding ability	2- Cytosolic proteins in EVs
CD44	P16070	1b: single-pass transmembrane proteins	1- Transmembrane(or GPI-anchored) proteins associated with plasma membrane and/or endosomes
GNAT1	P11488	1a: multi-pass transmembrane proteins.	1- Transmembrane(or GPI-anchored) proteins associated with plasma membrane and/or endosomes
GNAT2	P19087	1a: multi-pass transmembrane proteins.	1- Transmembrane(or GPI-anchored) proteins associated with plasma membrane and/or endosomes
GNAT3	A8MTJ3	1a: multi-pass transmembrane proteins.	1- Transmembrane(or GPI-anchored) proteins associated with plasma membrane and/or endosomes
GNAZ	P19086	1a: multi-pass transmembrane proteins.	1- Transmembrane(or GPI-anchored) proteins associated with plasma membrane and/or endosomes
GNAQ	P50148	1a: multi-pass transmembrane proteins.	1- Transmembrane(or GPI-anchored) proteins associated with plasma membrane and/or endosomes
GNAL	P38405	1a: multi-pass transmembrane proteins.	1- Transmembrane(or GPI-anchored) proteins associated with plasma membrane and/or endosomes
GNAS	O95467	1a: multi-pass transmembrane proteins.	1- Transmembrane(or GPI-anchored) proteins associated with plasma membrane and/or endosomes
GNAS	P63092	1a: multi-pass transmembrane proteins.	1- Transmembrane(or GPI-anchored) proteins associated with plasma membrane and/or endosomes
GNAS	Q5JWF2	1a: multi-pass transmembrane proteins.	1- Transmembrane(or GPI-anchored) proteins associated with plasma membrane and/or endosomes
GNAO1	P09471	1a: multi-pass transmembrane proteins.	1- Transmembrane(or GPI-anchored) proteins associated with plasma membrane and/or endosomes

## Sheet: Cat3
GENE (Human)	Human UniProt	Category	Subcategory
APOL1	O14791	3 - Major components of non-EV co-isolated structures	3a: lipoproteins
APOL3	O95236	3 - Major components of non-EV co-isolated structures	3a: lipoproteins
APOM	O95445	3 - Major components of non-EV co-isolated structures	3a: lipoproteins
APOA1	P02647	3 - Major components of non-EV co-isolated structures	3a: lipoproteins
APOE	P02649	3 - Major components of non-EV co-isolated structures	3a: lipoproteins
APOA2	P02652	3 - Major components of non-EV co-isolated structures	3a: lipoproteins
APOC1	P02654	3 - Major components of non-EV co-isolated structures	3a: lipoproteins
APOC2	P02655	3 - Major components of non-EV co-isolated structures	3a: lipoproteins
APOC3	P02656	3 - Major components of non-EV co-isolated structures	3a: lipoproteins
APOH	P02749	3 - Major components of non-EV co-isolated structures	3a: lipoproteins
APOB	P04114	3 - Major components of non-EV co-isolated structures	3a: lipoproteins
APOD	P05090	3 - Major components of non-EV co-isolated structures	3a: lipoproteins
APOA4	P06727	3 - Major components of non-EV co-isolated structures	3a: lipoproteins
LPA	P08519	3 - Major components of non-EV co-isolated structures	3a: lipoproteins
APOBEC1	P41238	3 - Major components of non-EV co-isolated structures	3a: lipoproteins
APOC4	P55056	3 - Major components of non-EV co-isolated structures	3a: lipoproteins
APOF	Q13790	3 - Major components of non-EV co-isolated structures	3a: lipoproteins
APOBEC3H	Q6NTF7	3 - Major components of non-EV co-isolated structures	3a: lipoproteins
APOA5	Q6Q788	3 - Major components of non-EV co-isolated structures	3a: lipoproteins
APOBEC3F	Q8IUX4	3 - Major components of non-EV co-isolated structures	3a: lipoproteins
APOLD1	Q96LR9	3 - Major components of non-EV co-isolated structures	3a: lipoproteins
APOL2	Q9BQE5	3 - Major components of non-EV co-isolated structures	3a: lipoproteins
APOBEC4	Q8WW27	3 - Major components of non-EV co-isolated structures	3a: lipoproteins
APOL4	Q9BPW4	3 - Major components of non-EV co-isolated structures	3a: lipoproteins
APOL6	Q9BWW8	3 - Major components of non-EV co-isolated structures	3a: lipoproteins
LPAL2	Q16609	3 - Major components of non-EV co-isolated structures	3a: lipoproteins
APOL5	Q9BWW9	3 - Major components of non-EV co-isolated structures	3a: lipoproteins
CLU	P10909	3 - Major components of non-EV co-isolated structures	3a: lipoproteins
UMOD	P07911	3 - Major components of non-EV co-isolated structures	3b: protein and protein/nucleic acid aggregates
ALB	P02768	3 - Major components of non-EV co-isolated structures	3b: protein and protein/nucleic acid aggregates
ALB	Q8TES7	3 - Major components of non-EV co-isolated structures	3b: protein and protein/nucleic acid aggregates
AGO1	Q9UL18	3 - Major components of non-EV co-isolated structures	3b: protein and protein/nucleic acid aggregates
AGO2	Q9UKV8	3 - Major components of non-EV co-isolated structures	3b: protein and protein/nucleic acid aggregates
AGO3	Q9H9G7	3 - Major components of non-EV co-isolated structures	3b: protein and protein/nucleic acid aggregates
AGO4	Q9HCK5	3 - Major components of non-EV co-isolated structures	3b: protein and protein/nucleic acid aggregates
IGLC7	A0M8Q6	3 - Major components of non-EV co-isolated structures	3b: protein and protein/nucleic acid aggregates
IGSF3	O75054	3 - Major components of non-EV co-isolated structures	3b: protein and protein/nucleic acid aggregates
JCHAIN	P01591	3 - Major components of non-EV co-isolated structures	3b: protein and protein/nucleic acid aggregates
IGKV1D-33	P01593	3 - Major components of non-EV co-isolated structures	3b: protein and protein/nucleic acid aggregates
IGKV1-33	P01594	3 - Major components of non-EV co-isolated structures	3b: protein and protein/nucleic acid aggregates
IGKV1-39	P01597	3 - Major components of non-EV co-isolated structures	3b: protein and protein/nucleic acid aggregates
IGKV1-17	P01599	3 - Major components of non-EV co-isolated structures	3b: protein and protein/nucleic acid aggregates
IGKV1-5	P01602	3 - Major components of non-EV co-isolated structures	3b: protein and protein/nucleic acid aggregates
IGKV2D-28	P01615	3 - Major components of non-EV co-isolated structures	3b: protein and protein/nucleic acid aggregates
IGKV3-20	P01619	3 - Major components of non-EV co-isolated structures	3b: protein and protein/nucleic acid aggregates
IGLV1-44	P01699	3 - Major components of non-EV co-isolated structures	3b: protein and protein/nucleic acid aggregates
IGLV1-47	P01700	3 - Major components of non-EV co-isolated structures	3b: protein and protein/nucleic acid aggregates
IGLV1-51	P01701	3 - Major components of non-EV co-isolated structures	3b: protein and protein/nucleic acid aggregates
IGLV1-40	P01703	3 - Major components of non-EV co-isolated structures	3b: protein and protein/nucleic acid aggregates
IGLV2-14	P01704	3 - Major components of non-EV co-isolated structures	3b: protein and protein/nucleic acid aggregates
IGLV2-23	P01705	3 - Major components of non-EV co-isolated structures	3b: protein and protein/nucleic acid aggregates
IGLV2-11	P01706	3 - Major components of non-EV co-isolated structures	3b: protein and protein/nucleic acid aggregates
IGLV2-8	P01709	3 - Major components of non-EV co-isolated structures	3b: protein and protein/nucleic acid aggregates
IGLV6-57	P01721	3 - Major components of non-EV co-isolated structures	3b: protein and protein/nucleic acid aggregates
IGHV1-69	P01742	3 - Major components of non-EV co-isolated structures	3b: protein and protein/nucleic acid aggregates
IGHV3-23	P01764	3 - Major components of non-EV co-isolated structures	3b: protein and protein/nucleic acid aggregates
IGHV3-30	P01768	3 - Major components of non-EV co-isolated structures	3b: protein and protein/nucleic acid aggregates
IGHV3-33	P01772	3 - Major components of non-EV co-isolated structures	3b: protein and protein/nucleic acid aggregates
IGHV3-7	P01780	3 - Major components of non-EV co-isolated structures	3b: protein and protein/nucleic acid aggregates
IGHV2-70	P01814	3 - Major components of non-EV co-isolated structures	3b: protein and protein/nucleic acid aggregates
IGHV2-5	P01817	3 - Major components of non-EV co-isolated structures	3b: protein and protein/nucleic acid aggregates
IGKC	P01834	3 - Major components of non-EV co-isolated structures	3b: protein and protein/nucleic acid aggregates
IGHE	P01854	3 - Major components of non-EV co-isolated structures	3b: protein and protein/nucleic acid aggregates
IGHG1	P01857	3 - Major components of non-EV co-isolated structures	3b: protein and protein/nucleic acid aggregates
IGHG2	P01859	3 - Major components of non-EV co-isolated structures	3b: protein and protein/nucleic acid aggregates
IGHG3	P01860	3 - Major components of non-EV co-isolated structures	3b: protein and protein/nucleic acid aggregates
IGHG4	P01861	3 - Major components of non-EV co-isolated structures	3b: protein and protein/nucleic acid aggregates
IGHM	P01871	3 - Major components of non-EV co-isolated structures	3b: protein and protein/nucleic acid aggregates
IGHA1	P01876	3 - Major components of non-EV co-isolated structures	3b: protein and protein/nucleic acid aggregates
IGHA2	P01877	3 - Major components of non-EV co-isolated structures	3b: protein and protein/nucleic acid aggregates
IGHD	P01880	3 - Major components of non-EV co-isolated structures	3b: protein and protein/nucleic acid aggregates
IGKV4-1	P06312	3 - Major components of non-EV co-isolated structures	3b: protein and protein/nucleic acid aggregates
MSMB	P08118	3 - Major components of non-EV co-isolated structures	3b: protein and protein/nucleic acid aggregates
POU2F2	P09086	3 - Major components of non-EV co-isolated structures	3b: protein and protein/nucleic acid aggregates
IGLC1	P0CG04	3 - Major components of non-EV co-isolated structures	3b: protein and protein/nucleic acid aggregates
IGLC2	P0DOY2	3 - Major components of non-EV co-isolated structures	3b: protein and protein/nucleic acid aggregates
IGLC3	P0DOY3	3 - Major components of non-EV co-isolated structures	3b: protein and protein/nucleic acid aggregates
VPREB1	P12018	3 - Major components of non-EV co-isolated structures	3b: protein and protein/nucleic acid aggregates
IGLL1	P15814	3 - Major components of non-EV co-isolated structures	3b: protein and protein/nucleic acid aggregates
IGBP1	P78318	3 - Major components of non-EV co-isolated structures	3b: protein and protein/nucleic acid aggregates
IGLV3-21	P80748	3 - Major components of non-EV co-isolated structures	3b: protein and protein/nucleic acid aggregates
IGSF11	Q5DX21	3 - Major components of non-EV co-isolated structures	3b: protein and protein/nucleic acid aggregates
ISLR2	Q6UXK2	3 - Major components of non-EV co-isolated structures	3b: protein and protein/nucleic acid aggregates
IGSF10	Q6WRI0	3 - Major components of non-EV co-isolated structures	3b: protein and protein/nucleic acid aggregates
CD101	Q93033	3 - Major components of non-EV co-isolated structures	3b: protein and protein/nucleic acid aggregates
IGSF8	Q969P0	3 - Major components of non-EV co-isolated structures	3b: protein and protein/nucleic acid aggregates
IGSF9	Q9P2J2	3 - Major components of non-EV co-isolated structures	3b: protein and protein/nucleic acid aggregates
VSIG4	Q9Y279	3 - Major components of non-EV co-isolated structures	3b: protein and protein/nucleic acid aggregates
IGKV2-29	A2NJV5	3 - Major components of non-EV co-isolated structures	3b: protein and protein/nucleic acid aggregates
IGSF6	O95976	3 - Major components of non-EV co-isolated structures	3b: protein and protein/nucleic acid aggregates
IGKV1D-16	P01601	3 - Major components of non-EV co-isolated structures	3b: protein and protein/nucleic acid aggregates
IGKV1D-12	P01611	3 - Major components of non-EV co-isolated structures	3b: protein and protein/nucleic acid aggregates
IGKV2D-40	P01614	3 - Major components of non-EV co-isolated structures	3b: protein and protein/nucleic acid aggregates
IGKV3-15	P01624	3 - Major components of non-EV co-isolated structures	3b: protein and protein/nucleic acid aggregates
IGLV3-19	P01714	3 - Major components of non-EV co-isolated structures	3b: protein and protein/nucleic acid aggregates
IGLV3-1	P01715	3 - Major components of non-EV co-isolated structures	3b: protein and protein/nucleic acid aggregates
IGLV3-25	P01717	3 - Major components of non-EV co-isolated structures	3b: protein and protein/nucleic acid aggregates
IGLV3-27	P01718	3 - Major components of non-EV co-isolated structures	3b: protein and protein/nucleic acid aggregates
IGHV1-46	P01743	3 - Major components of non-EV co-isolated structures	3b: protein and protein/nucleic acid aggregates
IGHV3-11	P01762	3 - Major components of non-EV co-isolated structures	3b: protein and protein/nucleic acid aggregates
IGHV3-48	P01763	3 - Major components of non-EV co-isolated structures	3b: protein and protein/nucleic acid aggregates
IGHV3-13	P01766	3 - Major components of non-EV co-isolated structures	3b: protein and protein/nucleic acid aggregates
IGHV3-53	P01767	3 - Major components of non-EV co-isolated structures	3b: protein and protein/nucleic acid aggregates
IGHV3-9	P01782	3 - Major components of non-EV co-isolated structures	3b: protein and protein/nucleic acid aggregates
IGHV4-39	P01824	3 - Major components of non-EV co-isolated structures	3b: protein and protein/nucleic acid aggregates
IGHV4-59	P01825	3 - Major components of non-EV co-isolated structures	3b: protein and protein/nucleic acid aggregates
IGLV7-43	P04211	3 - Major components of non-EV co-isolated structures	3b: protein and protein/nucleic acid aggregates
IGKV1-16	P04430	3 - Major components of non-EV co-isolated structures	3b: protein and protein/nucleic acid aggregates
IGKV3-11	P04433	3 - Major components of non-EV co-isolated structures	3b: protein and protein/nucleic acid aggregates
[truncated: 286 more rows]

## Sheet: Cat4
GENE (Human)	Human UniProt	Category	Subcategory
[truncated: 1,217 more rows]

## Sheet: Cat5
GENE (Human)	Human UniProt	Category	Subcategory
[truncated: 185 more rows]

## Sheet: OC Biomarker
GENE (Human)	Human UniProt
[truncated: 17 more rows]
